# Supplementary material for: Comprehensive innate immune profiling of chikungunya virus infection in pediatric cases
Source: Mol Syst Biol. 2018 Aug 27;14(8):e7862. doi: 10.15252/msb.20177862 (PMC6110311; doi:10.15252/msb.20177862)
Supplement: Supplementary file 2 — Table EV1 [file MSB-14-e7862-s002.xlsx]

## Sheet: Sheet1
	Table EV1. Gene expression analysis of markers that are significantly different between CD14+ monocyte subpopulations (Fig. 4B) during acute vs. convalescent phases
	Acute – Conv		lgFCH	FCH	pvals	fdrs
	CCR7	CCR7	-1.1	-2.14	1.2e-11	6.52e-11
	CCR4	CCR4	-0.74	-1.67	8.23e-15	6.98e-14
	CCR6	CCR6	-0.73	-1.66	8.55e-10	3.6e-09
	CD66b	CEACAM8	0.02	1.01	0.927	0.941
	CD80	CD80	0.16	1.11	0.0207	0.0305
	CX3CR1	CX3CR1	0.22	1.17	0.0515	0.0706
	CD40	CD40	0.24	1.18	0.0307	0.0439
	CD123	IL3RA	0.49	1.41	0.000185	0.000378
	CD86	CD86	0.55	1.47	1.62e-10	7.56e-10
	CD54	ICAM1	1.25	2.38	1.16e-12	7.23e-12
