# Supplementary material for: Comprehensive innate immune profiling of chikungunya virus infection in pediatric cases
Source: Mol Syst Biol. 2018 Aug 27;14(8):e7862. doi: 10.15252/msb.20177862 (PMC6110311; doi:10.15252/msb.20177862)
Supplement: Supplementary file 3 — Table EV2 [file MSB-14-e7862-s003.xlsx]

## Sheet: Sheet1
Table EV2. Pearson correlations between log-scaled serum concentrations for the cytokines that were significantly different between acute and convalescent phases and the expression levels for the corresponding genes.
	Acute&Conv		Change
Pair	cor	p	cor	p
IFNG	-0.287	0.0109	-0.409	0.0097
IL10	0.435	0.0001	0.287	0.0764
IL15	0.52	0	0.115	0.4844
IL1RA/IL1RN	0.69	0	0.586	0.0001
IL8/CXCL8	-0.127	0.2668	0.189	0.2501
IP10/CXCL10	0.719	0	0.193	0.2399
MCP1/CCL2	0.73	0	0.388	0.0146
MIP1B/CCL4	0.128	0.2637	0.151	0.3578
RANTES/CCL5	-0.216	0.0577	0.094	0.5681
TGFA	0.101	0.3769	0.317	0.0492
TNFA/TNF	0	0.9971	-0.164	0.3194
Gene expression levels in voom-normalized counts per million
For Change: all values for the acute timepoint were normalized against the convalescent time point values
