# Supplementary material for: Comprehensive innate immune profiling of chikungunya virus infection in pediatric cases
Source: Mol Syst Biol. 2018 Aug 27;14(8):e7862. doi: 10.15252/msb.20177862 (PMC6110311; doi:10.15252/msb.20177862)
Supplement: Supplementary file 4 — Table EV3 [file MSB-14-e7862-s004.xlsx]

## Sheet: tab_S3_BigTab.Timepoint.AllGene
Table EV3. Gene-based analysis for changes in convalescent versus acute time point
lgFCH_AvsB: log FCH A vs B
FCH_AvsB: signed FCHs, calculated as sign(logFCH)*2^(abs(logFCH)
pvals_AvsB: p values for the A - B contrast
fdr_AvsB: FDR-adjusted p values for the A - B contrast
StatusFCH2FDR0.05_AvsB: the columns StatusFCH2FDR0.05 have an indicator of the call for that gene in that comparison using the FDR0.05 and FCH>2 cut-off.:
StatusFCH2FDR0.05 = (1 (up), 0 (non-DEG), -1(down)
	lgFCH_AcuteVsConv	FCH_AcuteVsConv	pvals_AcuteVsConv	fdrs_AcuteVsConv	StatusFCH2FDR0.05_AcuteVsConv	SYMBOL
A1CF	0.36	1.28	0.0299	0.0428	0	A1CF
A2M	-1.07	-2.1	3.3e-10	1.47e-09	-1	A2M
A2M-AS1	-0.98	-1.97	2.49e-09	9.9e-09	0	A2M-AS1
A2ML1	0.41	1.33	0.0403	0.0564	0	A2ML1
A2ML1-AS1	0.33	1.26	0.0036	0.00602	0	A2ML1-AS1
A2MP1	-1.13	-2.19	6.78e-10	2.89e-09	-1	A2MP1
AAAS	0.18	1.13	0.14	0.176	0	AAAS
AACS	-0.14	-1.1	0.247	0.295	0	AACS
AAED1	0.46	1.38	1.24e-11	6.71e-11	0	AAED1
AAGAB	0.39	1.31	1.03e-16	1.17e-15	0	AAGAB
AAK1	-0.63	-1.54	3.6e-13	2.42e-12	0	AAK1
AAMDC	0.07	1.05	0.334	0.386	0	AAMDC
AAMP	0.03	1.02	0.835	0.862	0	AAMP
AAR2	-0.1	-1.07	0.436	0.489	0	AAR2
AARS	0.15	1.11	0.26	0.308	0	AARS
AARS2	-0.11	-1.08	0.423	0.476	0	AARS2
AASDH	-0.23	-1.17	2.92e-06	7.73e-06	0	AASDH
AASDHPPT	-0.1	-1.07	0.0624	0.0843	0	AASDHPPT
AASS	-0.53	-1.45	3.93e-06	1.02e-05	0	AASS
AATBC	1.18	2.26	6.24e-09	2.35e-08	1	AATBC
AATF	0.21	1.16	0.00751	0.0119	0	AATF
AB015752.3	-0.64	-1.56	0.0017	0.003	0	AB015752.3
ABALON	0.09	1.06	0.521	0.573	0	ABALON
ABAT	-0.3	-1.23	0.00133	0.0024	0	ABAT
ABC12-49244600F4.4	0.73	1.65	5.3e-06	1.35e-05	0	ABC12-49244600F4.4
ABC7-481722F1.2	1.05	2.07	1.87e-07	5.78e-07	1	ABC7-481722F1.2
ABCA1	2.56	5.89	8.77e-38	2.15e-34	1	ABCA1
ABCA10	-0.34	-1.27	0.00056	0.00107	0	ABCA10
ABCA11P	-0.52	-1.44	0.000281	0.000559	0	ABCA11P
ABCA12	0.2	1.15	0.186	0.228	0	ABCA12
ABCA13	0.57	1.48	0.00017	0.00035	0	ABCA13
ABCA17P	0.1	1.07	0.541	0.592	0	ABCA17P
ABCA5	-0.69	-1.61	2.65e-13	1.81e-12	0	ABCA5
ABCA6	0.38	1.3	0.00134	0.00242	0	ABCA6
ABCA7	0.53	1.44	0.0183	0.0272	0	ABCA7
ABCA8	0.75	1.68	0.000164	0.000339	0	ABCA8
ABCA9	0.29	1.23	0.029	0.0417	0	ABCA9
ABCB1	-0.89	-1.86	4.13e-18	5.85e-17	0	ABCB1
ABCB10	-0.12	-1.09	0.0818	0.108	0	ABCB10
ABCB11	0.92	1.89	3.29e-06	8.64e-06	0	ABCB11
ABCB4	-0.87	-1.83	3.11e-13	2.11e-12	0	ABCB4
ABCB5	0.34	1.26	0.0177	0.0264	0	ABCB5
ABCB7	-0.2	-1.15	8.79e-06	2.18e-05	0	ABCB7
ABCB9	-0.43	-1.35	0.00105	0.00192	0	ABCB9
ABCC1	-0.37	-1.3	1.6e-05	3.81e-05	0	ABCC1
ABCC10	-0.13	-1.1	0.239	0.287	0	ABCC10
ABCC13	0.05	1.03	0.768	0.802	0	ABCC13
ABCC2	0.52	1.43	6.13e-11	3.02e-10	0	ABCC2
ABCC3	-0.13	-1.09	0.453	0.506	0	ABCC3
ABCC4	-0.31	-1.24	0.00524	0.00852	0	ABCC4
ABCC5	-1.02	-2.03	7.25e-21	1.78e-19	-1	ABCC5
ABCC6	-0.99	-1.99	2.13e-11	1.12e-10	0	ABCC6
ABCC9	0.67	1.6	0.000353	0.000691	0	ABCC9
ABCD2	-1.24	-2.36	3.26e-22	1.03e-20	-1	ABCD2
ABCD3	-0.33	-1.25	1.84e-08	6.51e-08	0	ABCD3
ABCD4	0.01	1.01	0.826	0.854	0	ABCD4
ABCE1	-0.55	-1.46	2.32e-12	1.4e-11	0	ABCE1
ABCF1	0.16	1.12	0.17	0.21	0	ABCF1
ABCF2	-0.35	-1.27	0.00158	0.00281	0	ABCF2
ABCF3	-0.09	-1.06	0.372	0.425	0	ABCF3
ABCG1	0.78	1.72	9.34e-08	3.01e-07	0	ABCG1
ABCG2	-0.01	-1.01	0.933	0.946	0	ABCG2
ABHD1	-0.16	-1.12	0.0791	0.105	0	ABHD1
ABHD10	-0.19	-1.14	0.00039	0.000759	0	ABHD10
ABHD12	-0.02	-1.01	0.856	0.88	0	ABHD12
ABHD12B	0.86	1.81	6.24e-09	2.35e-08	0	ABHD12B
ABHD13	0.05	1.03	0.421	0.474	0	ABHD13
ABHD14B	-0.67	-1.59	0.0001	0.000213	0	ABHD14B
ABHD15	-0.36	-1.29	9.43e-08	3.04e-07	0	ABHD15
ABHD16A	0.86	1.81	4.52e-12	2.6e-11	0	ABHD16A
ABHD17A	-0.26	-1.2	0.133	0.168	0	ABHD17A
ABHD17B	-0.24	-1.18	3.69e-06	9.62e-06	0	ABHD17B
ABHD17C	0.32	1.25	0.00484	0.0079	0	ABHD17C
ABHD18	0.11	1.08	0.0215	0.0317	0	ABHD18
ABHD2	-0.27	-1.21	0.000436	0.000842	0	ABHD2
ABHD3	0.78	1.72	6.94e-14	5.11e-13	0	ABHD3
ABHD4	-0.1	-1.07	0.432	0.486	0	ABHD4
ABHD5	0	1	0.993	0.994	0	ABHD5
ABHD6	-0.32	-1.25	8.74e-05	0.000188	0	ABHD6
ABI1	0.45	1.36	4.05e-15	3.6e-14	0	ABI1
ABI2	-0.71	-1.63	1.28e-15	1.24e-14	0	ABI2
ABI3	-0.23	-1.17	0.211	0.256	0	ABI3
ABI3BP	0.31	1.24	1e-05	2.46e-05	0	ABI3BP
ABL1	-0.11	-1.08	0.176	0.217	0	ABL1
ABL2	0.31	1.24	6.54e-08	2.15e-07	0	ABL2
ABLIM1	-1.15	-2.22	2.06e-20	4.65e-19	-1	ABLIM1
ABLIM3	0.37	1.29	0.0362	0.0511	0	ABLIM3
ABO	0.51	1.42	0.0176	0.0262	0	ABO
ABR	0.33	1.26	0.00516	0.0084	0	ABR
ABRA	-0.34	-1.27	0.00285	0.00485	0	ABRA
ABRACL	0.27	1.2	0.000221	0.000447	0	ABRACL
ABT1	-0.33	-1.26	6.89e-09	2.58e-08	0	ABT1
ABTB1	-0.16	-1.12	0.39	0.443	0	ABTB1
AC000068.10	-0.32	-1.25	0.0457	0.0632	0	AC000068.10
AC000068.5	-0.16	-1.12	0.179	0.22	0	AC000068.5
AC000068.9	-0.17	-1.13	0.236	0.283	0	AC000068.9
AC000123.2	-0.38	-1.3	7.2e-07	2.07e-06	0	AC000123.2
AC000123.3	-0.36	-1.28	9.53e-05	0.000204	0	AC000123.3
AC000123.4	-0.38	-1.3	3.09e-06	8.16e-06	0	AC000123.4
AC000403.4	0.65	1.57	3.58e-06	9.35e-06	0	AC000403.4
AC002117.1	0.26	1.2	0.000115	0.000241	0	AC002117.1
AC002310.12	-0.12	-1.08	0.307	0.358	0	AC002310.12
AC002398.11	0.2	1.15	0.00652	0.0104	0	AC002398.11
AC002400.1	-0.48	-1.39	3.72e-05	8.43e-05	0	AC002400.1
AC002456.2	0.5	1.41	0.00329	0.00554	0	AC002456.2
AC002467.7	0.97	1.95	8.23e-14	6e-13	0	AC002467.7
AC002480.2	-0.82	-1.76	2.46e-05	5.73e-05	0	AC002480.2
AC002480.3	-0.63	-1.54	0.000323	0.000636	0	AC002480.3
AC002480.5	-0.66	-1.57	0.000943	0.00174	0	AC002480.5
AC002543.2	0.44	1.35	4.61e-09	1.77e-08	0	AC002543.2
AC002550.5	-0.26	-1.19	0.0339	0.0481	0	AC002550.5
AC002553.4	-0.59	-1.51	0.000152	0.000314	0	AC002553.4
AC002558.1	0.35	1.28	1.19e-05	2.9e-05	0	AC002558.1
AC003075.4	-0.49	-1.41	2.51e-05	5.82e-05	0	AC003075.4
AC003080.4	2.66	6.3	4.56e-19	7.88e-18	1	AC003080.4
AC003104.1	-0.04	-1.03	0.591	0.639	0	AC003104.1
AC003973.3	-0.76	-1.7	5.32e-05	0.000118	0	AC003973.3
AC003991.3	0.28	1.21	0.00282	0.00481	0	AC003991.3
AC004067.5	-0.59	-1.5	5.24e-08	1.75e-07	0	AC004067.5
AC004069.2	0.89	1.85	1.73e-11	9.22e-11	0	AC004069.2
AC004076.5	-0.79	-1.73	4.23e-08	1.43e-07	0	AC004076.5
AC004112.4	-0.17	-1.13	0.093	0.121	0	AC004112.4
AC004231.2	-0.02	-1.01	0.877	0.898	0	AC004231.2
AC004237.1	-0.53	-1.44	0.00146	0.00261	0	AC004237.1
AC004381.6	0.16	1.12	0.0389	0.0546	0	AC004381.6
AC004538.3	0.08	1.06	0.658	0.701	0	AC004538.3
AC004540.4	1	2.01	3.16e-17	3.86e-16	1	AC004540.4
AC004549.6	0.21	1.16	0.0103	0.0159	0	AC004549.6
AC004593.3	-0.12	-1.09	0.554	0.604	0	AC004593.3
AC004837.5	-0.39	-1.31	0.00323	0.00545	0	AC004837.5
AC004893.11	0.16	1.12	0.0763	0.101	0	AC004893.11
AC004906.3	-0.13	-1.09	0.376	0.429	0	AC004906.3
AC004967.7	-0.23	-1.17	0.0242	0.0352	0	AC004967.7
AC004980.7	-0.47	-1.39	2.26e-06	6.07e-06	0	AC004980.7
AC005037.3	0.72	1.64	2.01e-10	9.22e-10	0	AC005037.3
AC005042.4	-0.69	-1.62	8.6e-06	2.13e-05	0	AC005042.4
AC005062.2	-0.4	-1.32	0.000703	0.00132	0	AC005062.2
AC005082.12	-0.41	-1.33	0.0216	0.0318	0	AC005082.12
AC005083.1	-0.48	-1.39	0.00374	0.00624	0	AC005083.1
AC005104.3	-0.3	-1.23	0.000119	0.00025	0	AC005104.3
AC005154.6	0.17	1.12	0.000198	0.000402	0	AC005154.6
AC005154.8	0.04	1.03	0.787	0.819	0	AC005154.8
AC005224.2	-0.23	-1.18	0.101	0.13	0	AC005224.2
AC005253.2	0	-1	0.976	0.98	0	AC005253.2
AC005255.3	0.76	1.69	2.36e-05	5.51e-05	0	AC005255.3
AC005307.3	-0.31	-1.24	0.116	0.149	0	AC005307.3
AC005477.1	0.06	1.04	0.741	0.778	0	AC005477.1
AC005523.2	-0.21	-1.16	0.0536	0.0733	0	AC005523.2
AC005532.5	1.72	3.29	1.57e-18	2.4e-17	1	AC005532.5
AC005540.3	-0.37	-1.29	0.00028	0.000556	0	AC005540.3
AC005682.5	-0.55	-1.46	2.4e-08	8.33e-08	0	AC005682.5
AC005740.5	0.03	1.02	0.693	0.734	0	AC005740.5
AC005785.2	-0.12	-1.09	0.366	0.419	0	AC005785.2
AC005944.2	-0.44	-1.36	3.86e-06	1e-05	0	AC005944.2
AC006042.6	0.1	1.07	0.587	0.636	0	AC006042.6
AC006042.8	-0.81	-1.76	3.2e-11	1.64e-10	0	AC006042.8
AC006116.19	-0.62	-1.53	6.67e-05	0.000146	0	AC006116.19
AC006116.22	-0.71	-1.64	0.000151	0.000312	0	AC006116.22
AC006116.24	-0.13	-1.09	0.196	0.24	0	AC006116.24
AC006116.27	-0.15	-1.11	0.0834	0.11	0	AC006116.27
AC006129.1	0.72	1.65	3.01e-05	6.91e-05	0	AC006129.1
AC006129.2	-1.02	-2.02	4.53e-16	4.68e-15	-1	AC006129.2
AC006129.3	-0.82	-1.77	9.98e-13	6.28e-12	0	AC006129.3
AC006160.5	1.95	3.87	1.14e-19	2.23e-18	1	AC006160.5
AC006277.2	0	1	0.982	0.986	0	AC006277.2
AC006277.3	-0.26	-1.19	0.00765	0.0121	0	AC006277.3
AC006369.2	0.67	1.59	1.2e-17	1.56e-16	0	AC006369.2
AC006378.2	-0.39	-1.31	0.000107	0.000226	0	AC006378.2
AC006449.2	-0.09	-1.07	0.574	0.623	0	AC006449.2
AC006460.2	0.66	1.58	3.03e-17	3.71e-16	0	AC006460.2
AC006547.13	-0.41	-1.33	0.0113	0.0173	0	AC006547.13
AC006547.15	-0.46	-1.37	0.031	0.0443	0	AC006547.15
AC006547.8	-0.63	-1.54	1.11e-05	2.71e-05	0	AC006547.8
AC006548.28	0.31	1.24	0.00861	0.0135	0	AC006548.28
AC006946.12	0.61	1.53	7.7e-07	2.2e-06	0	AC006946.12
AC006946.16	-0.58	-1.49	0.0135	0.0205	0	AC006946.16
AC006978.6	0.03	1.02	0.715	0.754	0	AC006978.6
AC006994.1	0.54	1.46	2.42e-06	6.47e-06	0	AC006994.1
AC007000.10	-0.41	-1.32	0.00171	0.00303	0	AC007000.10
AC007038.7	-0.31	-1.24	3.2e-05	7.33e-05	0	AC007038.7
AC007098.1	-0.2	-1.15	0.00748	0.0119	0	AC007098.1
AC007161.5	0.14	1.1	0.195	0.238	0	AC007161.5
AC007163.6	0.12	1.09	0.0698	0.0935	0	AC007163.6
AC007191.4	-0.22	-1.16	0.0968	0.126	0	AC007191.4
AC007192.6	-0.3	-1.23	0.217	0.263	0	AC007192.6
AC007228.11	-0.13	-1.1	0.375	0.428	0	AC007228.11
AC007246.3	0.04	1.03	0.754	0.789	0	AC007246.3
AC007255.8	-0.03	-1.02	0.836	0.863	0	AC007255.8
AC007256.5	-0.35	-1.27	0.000561	0.00107	0	AC007256.5
AC007271.3	-0.25	-1.19	0.149	0.186	0	AC007271.3
AC007272.3	1.64	3.12	1.39e-14	1.14e-13	1	AC007272.3
AC007278.2	1.47	2.78	8.61e-12	4.78e-11	1	AC007278.2
AC007278.3	1.87	3.66	5.41e-14	4.06e-13	1	AC007278.3
AC007283.4	0.56	1.47	6.54e-05	0.000143	0	AC007283.4
AC007285.6	-0.26	-1.2	0.175	0.216	0	AC007285.6
AC007308.7	0.14	1.1	0.132	0.167	0	AC007308.7
AC007319.1	0.35	1.27	0.00965	0.015	0	AC007319.1
AC007365.3	-0.5	-1.41	3.71e-06	9.67e-06	0	AC007365.3
AC007383.3	0.08	1.06	0.368	0.421	0	AC007383.3
AC007383.4	-0.12	-1.09	0.0929	0.121	0	AC007383.4
AC007386.4	-0.33	-1.26	0.0213	0.0313	0	AC007386.4
AC007551.1	0.01	1	0.969	0.975	0	AC007551.1
AC007556.3	1.64	3.11	1.62e-11	8.71e-11	1	AC007556.3
AC007566.10	-0.14	-1.1	0.00579	0.00934	0	AC007566.10
AC007620.3	1.26	2.39	9.2e-22	2.64e-20	1	AC007620.3
AC007679.3	0.04	1.03	0.553	0.603	0	AC007679.3
AC007750.5	3.63	12.36	5.29e-18	7.3e-17	1	AC007750.5
AC007790.4	0.1	1.07	0.577	0.626	0	AC007790.4
AC007879.5	-1.12	-2.17	5.74e-14	4.29e-13	-1	AC007879.5
AC007879.7	-0.75	-1.68	5.6e-06	1.42e-05	0	AC007879.7
AC007880.1	-0.61	-1.53	0.000189	0.000386	0	AC007880.1
AC007899.3	2.92	7.58	1.26e-33	7.47e-31	1	AC007899.3
AC007906.1	-0.01	-1	0.902	0.92	0	AC007906.1
AC007919.18	2.26	4.78	1.38e-21	3.85e-20	1	AC007919.18
AC007950.1	2.85	7.22	3.29e-19	5.9e-18	1	AC007950.1
AC007950.2	0.29	1.22	0.022	0.0322	0	AC007950.2
AC008074.1	0.39	1.31	7.85e-15	6.67e-14	0	AC008074.1
AC008074.3	1.99	3.98	2.02e-10	9.23e-10	1	AC008074.3
AC008074.5	1.81	3.51	3.03e-08	1.04e-07	1	AC008074.5
AC008079.10	0.8	1.74	7.84e-11	3.81e-10	0	AC008079.10
AC008277.1	0.34	1.26	5.17e-05	0.000115	0	AC008277.1
AC008280.3	-0.16	-1.12	0.245	0.293	0	AC008280.3
AC008440.5	0.07	1.05	0.543	0.594	0	AC008440.5
AC008522.1	-0.62	-1.54	3.91e-07	1.16e-06	0	AC008522.1
AC008697.1	0.14	1.1	0.375	0.428	0	AC008697.1
AC008746.5	-0.31	-1.24	0.0479	0.066	0	AC008746.5
AC008781.7	0.11	1.08	0.475	0.529	0	AC008781.7
AC008850.3	0.51	1.42	3.63e-06	9.48e-06	0	AC008850.3
AC008937.2	0.22	1.17	0.00276	0.00471	0	AC008937.2
AC008984.2	2.32	4.99	1.22e-18	1.91e-17	1	AC008984.2
AC008984.7	2.63	6.18	5.71e-16	5.82e-15	1	AC008984.7
AC008993.2	-0.19	-1.14	0.0075	0.0119	0	AC008993.2
AC009065.4	0.11	1.08	0.424	0.478	0	AC009065.4
AC009095.4	-0.43	-1.34	0.00176	0.0031	0	AC009095.4
AC009120.3	-0.22	-1.17	0.0479	0.066	0	AC009120.3
AC009120.5	-0.27	-1.21	0.0167	0.025	0	AC009120.5
AC009120.6	-0.02	-1.01	0.694	0.735	0	AC009120.6
AC009133.12	0.27	1.2	0.0183	0.0272	0	AC009133.12
AC009133.17	-0.5	-1.42	0.000129	0.00027	0	AC009133.17
AC009133.21	-0.81	-1.75	4.53e-09	1.74e-08	0	AC009133.21
AC009228.1	0.48	1.4	0.000112	0.000235	0	AC009228.1
AC009237.8	-1.03	-2.05	4.71e-08	1.58e-07	-1	AC009237.8
AC009245.3	-1.26	-2.4	1.29e-18	2.01e-17	-1	AC009245.3
AC009299.2	0.74	1.67	6.86e-10	2.92e-09	0	AC009299.2
AC009299.3	-0.5	-1.42	0.000342	0.00067	0	AC009299.3
AC009303.1	0.54	1.45	8.71e-16	8.63e-15	0	AC009303.1
AC009313.1	1.39	2.62	4.15e-10	1.82e-09	1	AC009313.1
AC009403.2	-0.09	-1.07	0.203	0.247	0	AC009403.2
AC009404.2	-0.35	-1.28	0.000115	0.000242	0	AC009404.2
AC009473.1	-0.33	-1.25	0.0142	0.0214	0	AC009473.1
AC009480.3	-0.08	-1.06	0.408	0.461	0	AC009480.3
AC009487.6	-0.6	-1.52	0.000103	0.000219	0	AC009487.6
AC009495.2	2.11	4.32	7.68e-26	5.05e-24	1	AC009495.2
AC009495.4	1.75	3.37	3.48e-22	1.1e-20	1	AC009495.4
AC009501.4	-0.47	-1.38	0.000108	0.000228	0	AC009501.4
AC009505.2	-0.35	-1.27	1.32e-07	4.19e-07	0	AC009505.2
AC009506.1	0.72	1.65	1.79e-11	9.55e-11	0	AC009506.1
AC009518.8	-0.42	-1.34	8.28e-05	0.000179	0	AC009518.8
AC009542.2	-0.02	-1.01	0.849	0.875	0	AC009542.2
AC009784.3	1.05	2.08	7.33e-12	4.12e-11	1	AC009784.3
AC009948.5	1.39	2.62	2.32e-28	2.43e-26	1	AC009948.5
AC009950.2	1.3	2.47	4.25e-20	9e-19	1	AC009950.2
AC009961.2	-0.23	-1.17	0.123	0.157	0	AC009961.2
AC009961.3	0.18	1.13	0.00844	0.0133	0	AC009961.3
AC010091.1	0.72	1.65	0.00365	0.0061	0	AC010091.1
AC010127.3	1.05	2.06	2.54e-11	1.32e-10	1	AC010127.3
AC010132.11	0.05	1.04	0.509	0.562	0	AC010132.11
AC010149.4	1.22	2.33	5.97e-16	6.08e-15	1	AC010149.4
AC010226.4	0.18	1.13	9.26e-05	0.000198	0	AC010226.4
AC010240.2	-0.03	-1.02	0.808	0.838	0	AC010240.2
AC010329.1	-0.63	-1.55	0.000723	0.00136	0	AC010329.1
AC010468.1	-1.86	-3.63	1.61e-18	2.45e-17	-1	AC010468.1
AC010468.2	-1.37	-2.58	4.58e-08	1.54e-07	-1	AC010468.2
AC010492.5	2.82	7.06	7.85e-15	6.67e-14	1	AC010492.5
AC010609.1	-0.55	-1.46	0.00629	0.0101	0	AC010609.1
AC010642.1	-0.37	-1.29	0.00283	0.00481	0	AC010642.1
AC010731.2	-0.53	-1.45	0.0147	0.0222	0	AC010731.2
AC010733.5	0.2	1.15	0.0538	0.0735	0	AC010733.5
AC010761.13	-0.14	-1.1	0.247	0.294	0	AC010761.13
AC010761.8	-1.28	-2.43	5.84e-27	4.72e-25	-1	AC010761.8
AC010878.3	0.38	1.3	0.0318	0.0454	0	AC010878.3
AC010886.2	-0.08	-1.05	0.722	0.76	0	AC010886.2
AC010894.5	0.36	1.28	0.00287	0.00487	0	AC010894.5
AC010930.1	1.85	3.6	3.08e-09	1.21e-08	1	AC010930.1
AC010976.2	0.16	1.12	0.00104	0.00191	0	AC010976.2
AC010999.1	-1.02	-2.03	3.82e-05	8.66e-05	-1	AC010999.1
AC011043.1	-0.34	-1.26	0.0701	0.0939	0	AC011043.1
AC011247.3	1.43	2.69	3.45e-13	2.33e-12	1	AC011247.3
AC011290.5	-0.42	-1.34	0.00132	0.00237	0	AC011290.5
AC011330.13	-0.02	-1.01	0.897	0.915	0	AC011330.13
AC011747.4	0.23	1.17	0.0966	0.126	0	AC011747.4
AC011816.1	1.22	2.33	1.02e-13	7.34e-13	1	AC011816.1
AC012146.7	-0.47	-1.38	6.34e-05	0.000139	0	AC012146.7
AC012314.8	-0.34	-1.26	0.0877	0.115	0	AC012314.8
AC012358.8	0.03	1.02	0.585	0.634	0	AC012358.8
AC012363.2	1.29	2.45	6.63e-10	2.83e-09	1	AC012363.2
AC012363.4	2.82	7.05	6.53e-21	1.62e-19	1	AC012363.4
AC012368.1	0.44	1.35	0.000478	0.000919	0	AC012368.1
AC012454.4	1.12	2.18	0.00701	0.0112	1	AC012454.4
AC012507.4	-0.14	-1.1	0.295	0.345	0	AC012507.4
AC012513.4	0	1	0.984	0.987	0	AC012513.4
AC012594.1	0.48	1.39	0.0287	0.0412	0	AC012594.1
AC013264.2	-0.7	-1.62	8.79e-08	2.84e-07	0	AC013264.2
AC013461.1	0.09	1.06	0.297	0.347	0	AC013461.1
AC013463.2	-0.7	-1.63	1.77e-07	5.51e-07	0	AC013463.2
AC015849.16	-1.13	-2.19	1.35e-14	1.11e-13	-1	AC015849.16
AC015849.19	-0.12	-1.09	0.278	0.328	0	AC015849.19
AC015969.3	1.07	2.1	1.02e-09	4.25e-09	1	AC015969.3
AC015971.2	-0.34	-1.26	3.58e-12	2.09e-11	0	AC015971.2
AC015987.1	0.3	1.24	7.64e-05	0.000166	0	AC015987.1
AC016549.1	-0.55	-1.47	5.36e-06	1.37e-05	0	AC016549.1
AC016629.3	-0.06	-1.05	0.666	0.709	0	AC016629.3
AC016644.1	-0.09	-1.07	0.318	0.369	0	AC016644.1
AC016722.4	-0.13	-1.09	0.0704	0.0942	0	AC016722.4
AC016747.3	0.08	1.06	0.26	0.309	0	AC016747.3
AC016831.7	0.07	1.05	0.512	0.564	0	AC016831.7
AC016910.1	-0.79	-1.73	1.56e-06	4.27e-06	0	AC016910.1
AC016959.1	-0.03	-1.02	0.816	0.845	0	AC016959.1
AC017002.1	1.33	2.52	2.51e-11	1.31e-10	1	AC017002.1
AC017002.2	1.45	2.72	1.46e-19	2.79e-18	1	AC017002.2
AC017035.2	-0.47	-1.39	0.000145	0.000301	0	AC017035.2
AC017076.1	4.02	16.25	9.19e-25	4.82e-23	1	AC017076.1
AC017101.10	0.31	1.24	0.00168	0.00297	0	AC017101.10
AC018462.2	-0.21	-1.15	0.0459	0.0635	0	AC018462.2
AC018463.4	0.7	1.62	7.76e-05	0.000168	0	AC018463.4
AC018693.6	-0.11	-1.08	0.337	0.389	0	AC018693.6
AC018816.3	-0.19	-1.14	0.0293	0.0421	0	AC018816.3
AC018890.6	-0.18	-1.14	0.1	0.13	0	AC018890.6
AC019048.1	-0.68	-1.6	0.000104	0.000221	0	AC019048.1
AC019070.1	0.18	1.13	0.343	0.395	0	AC019070.1
AC019097.7	-0.51	-1.43	0.00185	0.00325	0	AC019097.7
AC019186.1	-0.32	-1.25	0.0597	0.0809	0	AC019186.1
AC020571.3	-1.29	-2.45	1.58e-16	1.75e-15	-1	AC020571.3
AC020594.5	0.82	1.76	1.79e-06	4.88e-06	0	AC020594.5
AC020951.1	-0.98	-1.97	3.74e-18	5.33e-17	0	AC020951.1
AC021106.1	-0.4	-1.32	0.0175	0.0261	0	AC021106.1
AC021224.1	-0.69	-1.61	1.76e-05	4.18e-05	0	AC021224.1
AC022182.1	-0.01	-1	0.96	0.968	0	AC022182.1
AC022182.2	1.91	3.77	2.35e-13	1.62e-12	1	AC022182.2
AC022819.2	-0.15	-1.11	0.449	0.502	0	AC022819.2
AC023271.1	0	1	0.998	0.998	0	AC023271.1
AC023590.1	0.47	1.39	0.0024	0.00414	0	AC023590.1
AC024084.1	1.27	2.42	1.33e-10	6.27e-10	1	AC024084.1
AC024475.1	0.47	1.38	0.00024	0.000481	0	AC024475.1
AC024560.3	-0.02	-1.01	0.74	0.777	0	AC024560.3
AC024568.1	0.15	1.11	0.317	0.368	0	AC024568.1
AC024937.6	-0.43	-1.35	0.0156	0.0235	0	AC024937.6
AC025171.1	0.79	1.73	2.29e-10	1.04e-09	0	AC025171.1
AC025335.1	-0.69	-1.62	1.9e-10	8.72e-10	0	AC025335.1
AC025918.1	-0.4	-1.32	0.000455	0.000877	0	AC025918.1
AC025918.2	0.12	1.09	0.0317	0.0452	0	AC025918.2
AC026202.3	0.36	1.28	0.00922	0.0144	0	AC026202.3
AC026271.5	0.3	1.23	0.00134	0.00241	0	AC026271.5
AC026803.1	0.19	1.14	0.196	0.239	0	AC026803.1
AC027612.6	-0.25	-1.19	0.0505	0.0693	0	AC027612.6
AC034220.3	1.59	3.01	1.87e-17	2.36e-16	1	AC034220.3
AC034228.4	-1.02	-2.03	1.02e-10	4.87e-10	-1	AC034228.4
AC036178.1	0.28	1.21	0.0732	0.0977	0	AC036178.1
AC037445.1	-0.18	-1.13	0.151	0.189	0	AC037445.1
AC046130.1	0.02	1.01	0.881	0.901	0	AC046130.1
AC046143.3	-0.15	-1.11	0.162	0.201	0	AC046143.3
AC055764.1	0.01	1.01	0.885	0.905	0	AC055764.1
AC055866.1	-0.03	-1.02	0.815	0.845	0	AC055866.1
AC058791.1	0.12	1.09	0.267	0.316	0	AC058791.1
AC060226.1	-0.17	-1.13	0.265	0.314	0	AC060226.1
AC062017.1	0.01	1.01	0.943	0.954	0	AC062017.1
AC062029.1	-0.6	-1.51	1.02e-06	2.86e-06	0	AC062029.1
AC064834.2	-1.14	-2.2	7.69e-09	2.86e-08	-1	AC064834.2
AC064850.4	-0.54	-1.46	0.000115	0.000242	0	AC064850.4
AC064852.4	-0.07	-1.05	0.378	0.431	0	AC064852.4
AC064871.3	0.06	1.04	0.714	0.753	0	AC064871.3
AC067945.3	1.96	3.88	1.35e-19	2.59e-18	1	AC067945.3
AC067945.4	-0.6	-1.52	4.26e-10	1.86e-09	0	AC067945.4
AC068282.3	-0.8	-1.74	1.48e-08	5.3e-08	0	AC068282.3
AC068491.3	1.41	2.65	1.62e-14	1.31e-13	1	AC068491.3
AC068641.1	-0.24	-1.18	0.0308	0.044	0	AC068641.1
AC068831.15	1.02	2.03	1.42e-16	1.58e-15	1	AC068831.15
AC069063.1	-0.15	-1.11	0.236	0.283	0	AC069063.1
AC069063.2	-0.22	-1.17	0.0474	0.0654	0	AC069063.2
AC069213.4	0.21	1.16	0.253	0.301	0	AC069213.4
AC069257.8	0.53	1.45	0.000382	0.000744	0	AC069257.8
AC069277.2	-0.11	-1.08	0.703	0.743	0	AC069277.2
AC069282.6	-0.13	-1.1	0.155	0.193	0	AC069282.6
AC069363.1	0.41	1.33	0.013	0.0198	0	AC069363.1
AC072031.1	-0.04	-1.03	0.839	0.866	0	AC072031.1
AC072062.1	0.28	1.21	0.121	0.155	0	AC072062.1
AC073043.1	0.1	1.07	0.501	0.554	0	AC073043.1
AC073052.1	-0.02	-1.01	0.798	0.829	0	AC073052.1
AC073063.10	0.47	1.39	0.00259	0.00444	0	AC073063.10
AC073130.2	-0.11	-1.08	0.29	0.34	0	AC073130.2
AC073130.3	-0.09	-1.06	0.508	0.56	0	AC073130.3
AC073215.1	0.87	1.82	1.12e-07	3.56e-07	0	AC073215.1
AC073254.1	-0.19	-1.14	0.0336	0.0477	0	AC073254.1
AC073333.8	-0.63	-1.54	6.45e-11	3.17e-10	0	AC073333.8
AC073343.1	-0.1	-1.07	0.0511	0.0701	0	AC073343.1
AC073635.5	0.47	1.39	0.00152	0.0027	0	AC073635.5
AC073641.2	1.03	2.05	1.55e-19	2.95e-18	1	AC073641.2
AC073850.6	0.36	1.29	0.11	0.142	0	AC073850.6
AC074117.10	-0.09	-1.06	0.406	0.459	0	AC074117.10
AC074286.1	-0.35	-1.27	6.39e-05	0.00014	0	AC074286.1
AC074289.1	0.69	1.62	1.33e-10	6.26e-10	0	AC074289.1
AC074338.4	2.51	5.7	7.7e-21	1.88e-19	1	AC074338.4
AC074366.3	2.34	5.07	2.22e-21	5.98e-20	1	AC074366.3
AC074367.1	-0.88	-1.84	4.58e-06	1.18e-05	0	AC074367.1
AC078883.3	-0.32	-1.25	0.00089	0.00164	0	AC078883.3
AC079325.6	1.42	2.68	5.72e-07	1.66e-06	1	AC079325.6
AC079610.1	-0.9	-1.87	3.89e-06	1.01e-05	0	AC079610.1
AC079630.2	3.97	15.63	1.01e-30	1.73e-28	1	AC079630.2
AC079630.4	1.5	2.83	8.4e-21	2.03e-19	1	AC079630.4
AC079742.4	-0.35	-1.27	0.0292	0.0419	0	AC079742.4
AC079767.4	-0.94	-1.91	1.03e-06	2.9e-06	0	AC079767.4
AC079807.2	0.7	1.63	4.59e-09	1.76e-08	0	AC079807.2
AC079807.3	0.24	1.18	0.00729	0.0116	0	AC079807.3
AC079807.4	0.36	1.28	0.00392	0.0065	0	AC079807.4
AC079907.1	-0.31	-1.24	0.000405	0.000787	0	AC079907.1
AC079922.3	-0.43	-1.35	4.14e-05	9.34e-05	0	AC079922.3
AC083843.1	-0.26	-1.2	0.000242	0.000486	0	AC083843.1
AC083843.4	-0.33	-1.26	0.00721	0.0115	0	AC083843.4
AC083875.2	0.01	1.01	0.93	0.944	0	AC083875.2
AC083884.8	-0.31	-1.24	0.000184	0.000377	0	AC083884.8
AC083899.3	-0.28	-1.21	0.196	0.239	0	AC083899.3
AC083900.1	-0.03	-1.02	0.817	0.846	0	AC083900.1
AC083949.1	-0.77	-1.7	5.26e-08	1.75e-07	0	AC083949.1
AC084219.4	0.44	1.36	1.41e-19	2.71e-18	0	AC084219.4
AC084290.2	0.82	1.76	2.8e-11	1.45e-10	0	AC084290.2
AC087294.2	-0.3	-1.23	0.00441	0.00725	0	AC087294.2
AC087350.1	-0.03	-1.02	0.686	0.728	0	AC087350.1
AC087501.1	-0.02	-1.02	0.873	0.895	0	AC087501.1
AC087884.1	-0.11	-1.08	0.473	0.527	0	AC087884.1
AC090154.1	-0.04	-1.03	0.656	0.699	0	AC090154.1
AC090498.1	-0.97	-1.96	0.000186	0.000381	0	AC090498.1
AC090616.2	1.91	3.75	2.04e-17	2.57e-16	1	AC090616.2
AC091133.1	0.04	1.03	0.793	0.825	0	AC091133.1
AC091633.3	-1	-2	9.18e-06	2.27e-05	0	AC091633.3
AC091814.2	0.57	1.49	0.0362	0.0511	0	AC091814.2
AC091814.3	0.47	1.39	0.0237	0.0346	0	AC091814.3
AC091878.1	1.91	3.75	1.04e-09	4.34e-09	1	AC091878.1
AC092192.1	0.83	1.77	3.51e-10	1.56e-09	0	AC092192.1
AC092580.4	-1.07	-2.09	2.82e-11	1.45e-10	-1	AC092580.4
AC092597.3	0.25	1.19	0.000136	0.000283	0	AC092597.3
AC092620.2	0.17	1.13	0.0843	0.111	0	AC092620.2
AC092620.3	0.55	1.46	0.000627	0.00118	0	AC092620.3
AC092641.2	-0.27	-1.21	0.0171	0.0255	0	AC092641.2
AC092652.1	-0.05	-1.04	0.519	0.571	0	AC092652.1
AC092667.2	-1.14	-2.2	5.05e-09	1.92e-08	-1	AC092667.2
AC092687.5	-0.06	-1.04	0.343	0.395	0	AC092687.5
AC092798.2	-0.44	-1.36	0.0261	0.0378	0	AC092798.2
AC092835.2	-0.56	-1.47	4.01e-11	2.03e-10	0	AC092835.2
AC092881.1	-0.21	-1.16	0.00212	0.00368	0	AC092881.1
AC092910.1	0.29	1.23	0.0335	0.0476	0	AC092910.1
AC093110.3	-0.64	-1.56	2.44e-08	8.48e-08	0	AC093110.3
AC093323.3	-0.93	-1.9	3.26e-18	4.68e-17	0	AC093323.3
AC093375.1	-0.54	-1.45	0.00484	0.0079	0	AC093375.1
AC093495.4	0.06	1.04	0.49	0.543	0	AC093495.4
AC093616.4	0.64	1.56	2.4e-06	6.44e-06	0	AC093616.4
AC093627.10	1.04	2.05	8.21e-16	8.19e-15	1	AC093627.10
AC093627.9	-0.21	-1.16	0.0732	0.0976	0	AC093627.9
AC093642.1	-1.29	-2.45	2.6e-07	7.9e-07	-1	AC093642.1
AC093642.3	-1.42	-2.68	1.38e-08	4.96e-08	-1	AC093642.3
AC093642.5	0.08	1.06	0.274	0.324	0	AC093642.5
AC093673.5	0.67	1.59	1.54e-05	3.68e-05	0	AC093673.5
AC093690.1	0.03	1.02	0.725	0.763	0	AC093690.1
AC093818.1	-0.66	-1.58	5.05e-17	5.99e-16	0	AC093818.1
AC093838.4	-0.24	-1.18	0.0425	0.0591	0	AC093838.4
AC096558.1	0.22	1.17	0.013	0.0198	0	AC096558.1
AC096649.2	0.04	1.02	0.72	0.758	0	AC096649.2
AC096772.6	-0.26	-1.2	0.00853	0.0134	0	AC096772.6
AC096921.2	-0.5	-1.42	5.4e-05	0.00012	0	AC096921.2
AC097108.1	-0.5	-1.41	0.00564	0.00911	0	AC097108.1
AC097461.4	1.21	2.31	2.04e-08	7.16e-08	1	AC097461.4
AC097467.2	-0.8	-1.74	1.36e-12	8.42e-12	0	AC097467.2
AC097495.2	1.48	2.8	3.84e-14	2.94e-13	1	AC097495.2
AC097495.3	0.4	1.32	0.0165	0.0247	0	AC097495.3
AC097662.2	-0.27	-1.2	0.0671	0.0902	0	AC097662.2
AC097713.4	-0.63	-1.54	2.38e-06	6.39e-06	0	AC097713.4
AC097721.1	0.68	1.61	1.59e-05	3.79e-05	0	AC097721.1
AC097721.2	0.67	1.59	1.22e-05	2.96e-05	0	AC097721.2
AC098614.2	-0.47	-1.39	0.00021	0.000426	0	AC098614.2
AC098820.3	0.61	1.52	7.08e-05	0.000154	0	AC098820.3
AC100830.4	-0.16	-1.12	0.202	0.246	0	AC100830.4
AC100830.5	-0.28	-1.22	0.0765	0.102	0	AC100830.5
AC104113.3	-0.45	-1.36	1.21e-07	3.86e-07	0	AC104113.3
AC104134.2	-0.61	-1.53	1.82e-12	1.11e-11	0	AC104134.2
AC104389.1	0.21	1.15	0.594	0.642	0	AC104389.1
AC104389.16	1.26	2.39	1.46e-05	3.5e-05	1	AC104389.16
AC104389.2	-0.36	-1.28	0.296	0.346	0	AC104389.2
AC104457.1	-0.34	-1.27	0.0262	0.0379	0	AC104457.1
AC104653.1	-0.13	-1.1	0.296	0.346	0	AC104653.1
AC104692.1	0.34	1.26	0.0783	0.104	0	AC104692.1
AC104763.1	0.48	1.39	0.000229	0.000461	0	AC104763.1
AC104820.2	-0.78	-1.72	7.58e-15	6.46e-14	0	AC104820.2
AC104986.1	0.59	1.51	6.48e-05	0.000142	0	AC104986.1
AC105402.4	-0.08	-1.06	0.737	0.774	0	AC105402.4
AC105461.1	-0.36	-1.28	0.00136	0.00244	0	AC105461.1
AC106801.1	-0.75	-1.68	4.66e-09	1.78e-08	0	AC106801.1
AC107081.5	-0.25	-1.19	0.000209	0.000424	0	AC107081.5
AC108066.1	-1.16	-2.23	2.46e-06	6.58e-06	-1	AC108066.1
AC108933.1	0.23	1.17	0.0668	0.0897	0	AC108933.1
AC109826.1	-0.53	-1.44	0.000102	0.000217	0	AC109826.1
AC110602.1	0.12	1.09	0.312	0.363	0	AC110602.1
AC110615.1	-0.31	-1.24	5.32e-07	1.55e-06	0	AC110615.1
AC110769.3	0.75	1.68	7.5e-06	1.87e-05	0	AC110769.3
AC113404.1	0	1	0.964	0.971	0	AC113404.1
AC114271.2	-0.32	-1.25	0.181	0.222	0	AC114271.2
AC114498.1	0.27	1.2	0.405	0.458	0	AC114498.1
AC114752.1	1.6	3.03	2.84e-06	7.53e-06	1	AC114752.1
AC114752.3	0.51	1.42	0.00198	0.00346	0	AC114752.3
AC116366.5	0.08	1.06	0.423	0.476	0	AC116366.5
AC116366.6	1.38	2.61	9.24e-19	1.5e-17	1	AC116366.6
AC117372.1	-0.23	-1.17	0.254	0.302	0	AC117372.1
AC117507.1	0.31	1.24	0.0704	0.0942	0	AC117507.1
AC122718.1	0.81	1.75	2.12e-09	8.52e-09	0	AC122718.1
AC125232.1	-0.56	-1.47	5.42e-07	1.58e-06	0	AC125232.1
AC127904.2	-0.19	-1.14	0.0151	0.0228	0	AC127904.2
AC130469.1	0.47	1.39	0.00654	0.0105	0	AC130469.1
AC131056.3	-0.58	-1.5	0.0132	0.02	0	AC131056.3
AC133644.2	1.22	2.34	1.29e-13	9.17e-13	1	AC133644.2
AC136289.1	0.76	1.7	8.14e-06	2.02e-05	0	AC136289.1
AC137934.1	0.18	1.13	0.101	0.131	0	AC137934.1
AC138035.2	1.19	2.28	8.07e-09	3e-08	1	AC138035.2
AC139103.1	-0.39	-1.31	0.00973	0.0151	0	AC139103.1
AC140076.1	0.35	1.27	0.0161	0.0242	0	AC140076.1
AC141586.5	0.27	1.21	0.002	0.0035	0	AC141586.5
AC142472.6	-0.24	-1.18	0.0386	0.0542	0	AC142472.6
AC144449.1	0.54	1.45	2.29e-10	1.04e-09	0	AC144449.1
AC144530.1	-0.03	-1.02	0.794	0.826	0	AC144530.1
AC144652.1	-0.4	-1.32	0.0101	0.0156	0	AC144652.1
AC145124.2	-0.09	-1.06	0.612	0.659	0	AC145124.2
AC159540.1	-0.5	-1.42	5.13e-06	1.31e-05	0	AC159540.1
AC159540.14	-0.69	-1.61	0.00973	0.0151	0	AC159540.14
AC159540.2	-0.27	-1.21	0.0735	0.0981	0	AC159540.2
AC239868.1	-0.65	-1.57	1.31e-06	3.64e-06	0	AC239868.1
AC240274.1	-0.24	-1.18	0.124	0.157	0	AC240274.1
AC241585.2	1.08	2.12	3.11e-16	3.3e-15	1	AC241585.2
AC243756.1	-0.9	-1.87	0.000444	0.000856	0	AC243756.1
AC253572.1	0.2	1.15	0.523	0.575	0	AC253572.1
AC253576.2	-0.32	-1.25	0.0274	0.0395	0	AC253576.2
ACA59	0.21	1.16	0.141	0.177	0	ACA59
ACAA1	0.38	1.3	0.0036	0.00602	0	ACAA1
ACAA2	-0.42	-1.34	5.06e-09	1.93e-08	0	ACAA2
ACACA	-0.32	-1.25	4.79e-05	0.000107	0	ACACA
ACACB	-0.58	-1.49	3.38e-06	8.88e-06	0	ACACB
ACAD10	0.02	1.02	0.766	0.8	0	ACAD10
ACAD11	-0.77	-1.71	5.57e-06	1.42e-05	0	ACAD11
ACAD8	-0.28	-1.21	1.4e-06	3.86e-06	0	ACAD8
ACAD9	-0.29	-1.23	0.000103	0.00022	0	ACAD9
ACADM	0.14	1.1	0.0225	0.033	0	ACADM
ACADSB	-0.86	-1.82	6.45e-20	1.32e-18	0	ACADSB
ACADVL	-0.13	-1.09	0.497	0.55	0	ACADVL
ACAP1	-0.07	-1.05	0.676	0.718	0	ACAP1
ACAP2	0.3	1.23	2.51e-06	6.69e-06	0	ACAP2
ACAP2-IT1	0.1	1.07	0.236	0.283	0	ACAP2-IT1
ACAT1	-0.04	-1.03	0.401	0.454	0	ACAT1
ACAT2	-0.22	-1.16	5.79e-05	0.000128	0	ACAT2
ACBD3	0.11	1.08	0.00518	0.00843	0	ACBD3
ACBD5	0.19	1.14	0.0001	0.000214	0	ACBD5
ACBD6	-0.56	-1.48	1.13e-16	1.28e-15	0	ACBD6
ACCS	-0.51	-1.43	0.00317	0.00535	0	ACCS
ACER2	0.23	1.17	0.0332	0.0472	0	ACER2
ACER3	0.67	1.59	4.16e-20	8.83e-19	0	ACER3
ACIN1	0.27	1.2	0.00162	0.00287	0	ACIN1
ACKR3	-1.03	-2.05	7.25e-09	2.71e-08	-1	ACKR3
ACKR4	-0.71	-1.63	1.3e-16	1.45e-15	0	ACKR4
ACLY	0.22	1.16	6.94e-05	0.000152	0	ACLY
ACMSD	-0.27	-1.21	0.0191	0.0284	0	ACMSD
ACO1	2.54	5.82	2.91e-28	2.97e-26	1	ACO1
ACO2	-0.16	-1.12	0.0776	0.103	0	ACO2
ACOT13	0.36	1.29	4.55e-11	2.28e-10	0	ACOT13
ACOT2	-0.35	-1.27	0.00413	0.00683	0	ACOT2
ACOT4	-0.09	-1.07	0.574	0.623	0	ACOT4
ACOT8	0.09	1.06	0.173	0.214	0	ACOT8
ACOT9	1.87	3.65	3.8e-27	3.24e-25	1	ACOT9
ACOX1	-0.12	-1.08	0.115	0.148	0	ACOX1
ACOX3	0.01	1.01	0.885	0.905	0	ACOX3
ACOXL	0.3	1.23	0.035	0.0496	0	ACOXL
ACP1	-0.35	-1.27	5.22e-08	1.74e-07	0	ACP1
ACP2	1.07	2.1	1.69e-10	7.85e-10	1	ACP2
ACP5	-0.83	-1.77	9.68e-05	0.000207	0	ACP5
ACP6	0.56	1.48	4.4e-09	1.7e-08	0	ACP6
ACPP	-0.07	-1.05	0.336	0.388	0	ACPP
ACRBP	0.41	1.33	0.00918	0.0143	0	ACRBP
ACRC	0	-1	0.947	0.957	0	ACRC
ACSBG1	0.26	1.2	2.19e-05	5.14e-05	0	ACSBG1
ACSBG2	-0.6	-1.51	0.000331	0.00065	0	ACSBG2
ACSF2	-0.15	-1.11	0.325	0.376	0	ACSF2
ACSF3	-0.16	-1.12	0.0407	0.057	0	ACSF3
ACSL1	1.76	3.39	5.99e-22	1.8e-20	1	ACSL1
ACSL3	1.24	2.36	3.8e-26	2.64e-24	1	ACSL3
ACSL4	1.06	2.08	1.07e-19	2.1e-18	1	ACSL4
ACSL5	0.35	1.27	2.5e-07	7.61e-07	0	ACSL5
ACSL6	-0.92	-1.89	8.18e-15	6.93e-14	0	ACSL6
ACSM1	0.11	1.08	0.487	0.541	0	ACSM1
ACSM2A	0.39	1.31	0.103	0.134	0	ACSM2A
ACSM2B	0.72	1.64	0.00156	0.00278	0	ACSM2B
ACSM3	-0.4	-1.32	4.69e-07	1.38e-06	0	ACSM3
ACSM6	-0.27	-1.21	0.131	0.166	0	ACSM6
ACSS1	-0.17	-1.12	0.0677	0.0909	0	ACSS1
ACSS2	0.62	1.53	6.52e-09	2.45e-08	0	ACSS2
ACSS3	0.85	1.8	1.76e-08	6.25e-08	0	ACSS3
ACTA2	0.15	1.11	0.156	0.194	0	ACTA2
ACTA2-AS1	0.1	1.07	0.317	0.368	0	ACTA2-AS1
ACTB	0.23	1.17	0.00599	0.00964	0	ACTB
ACTG1	0.16	1.12	0.0203	0.03	0	ACTG1
ACTL6A	-0.44	-1.36	2.35e-12	1.41e-11	0	ACTL6A
ACTN1	0.79	1.72	5.49e-14	4.12e-13	0	ACTN1
ACTN4	0.39	1.31	0.0171	0.0256	0	ACTN4
ACTR10	0.28	1.21	7.21e-08	2.36e-07	0	ACTR10
ACTR1A	0.23	1.17	0.0538	0.0736	0	ACTR1A
ACTR1B	-0.48	-1.4	5.14e-05	0.000114	0	ACTR1B
ACTR2	0.14	1.1	0.0133	0.0202	0	ACTR2
ACTR3	0.32	1.24	9.54e-08	3.07e-07	0	ACTR3
ACTR3B	-0.05	-1.04	0.389	0.442	0	ACTR3B
ACTR3C	-0.21	-1.16	0.000957	0.00176	0	ACTR3C
ACTR5	-0.3	-1.23	0.000246	0.000493	0	ACTR5
ACTR6	0.25	1.19	0.000794	0.00148	0	ACTR6
ACTR8	-0.22	-1.16	1.25e-05	3.03e-05	0	ACTR8
ACVR1	-0.15	-1.11	0.00408	0.00674	0	ACVR1
ACVR1B	0.94	1.92	1.54e-14	1.25e-13	0	ACVR1B
ACVR1C	-0.89	-1.86	2.77e-09	1.1e-08	0	ACVR1C
ACVR2A	-0.41	-1.33	6.61e-09	2.48e-08	0	ACVR2A
ACVR2B	-0.93	-1.91	1.36e-15	1.31e-14	0	ACVR2B
ACYP1	-0.05	-1.04	0.413	0.466	0	ACYP1
ACYP2	-0.15	-1.11	0.0129	0.0197	0	ACYP2
AD000684.2	-0.35	-1.28	0.0235	0.0343	0	AD000684.2
AD000864.6	-0.08	-1.06	0.694	0.735	0	AD000864.6
ADA	-0.13	-1.09	0.439	0.493	0	ADA
ADAL	0.12	1.09	0.128	0.162	0	ADAL
ADAM10	0.11	1.08	0.0161	0.0242	0	ADAM10
ADAM12	-0.47	-1.39	0.000353	0.000691	0	ADAM12
ADAM17	0.6	1.52	1.24e-22	4.23e-21	0	ADAM17
ADAM19	-0.88	-1.84	4.54e-20	9.57e-19	0	ADAM19
ADAM1B	-0.63	-1.55	0.000129	0.000269	0	ADAM1B
ADAM20	0.15	1.11	0.242	0.289	0	ADAM20
ADAM20P1	0.26	1.2	0.0223	0.0327	0	ADAM20P1
ADAM22	-0.53	-1.45	1.72e-11	9.17e-11	0	ADAM22
ADAM23	-0.68	-1.6	2.51e-08	8.7e-08	0	ADAM23
ADAM28	-1.05	-2.07	3.42e-18	4.9e-17	-1	ADAM28
ADAM29	-0.75	-1.68	6.33e-05	0.000139	0	ADAM29
ADAM32	0.38	1.3	0.00105	0.00192	0	ADAM32
ADAM8	0.61	1.52	1.86e-09	7.53e-09	0	ADAM8
ADAM9	0.88	1.84	7.46e-22	2.21e-20	0	ADAM9
ADAMDEC1	0.41	1.33	0.00217	0.00377	0	ADAMDEC1
ADAMTS1	-0.04	-1.03	0.823	0.852	0	ADAMTS1
ADAMTS20	0.49	1.41	0.0381	0.0536	0	ADAMTS20
ADAMTS3	-0.12	-1.08	0.376	0.429	0	ADAMTS3
ADAMTS4	-0.79	-1.73	1.38e-08	4.98e-08	0	ADAMTS4
ADAMTS5	-3.26	-9.56	2.39e-18	3.52e-17	-1	ADAMTS5
ADAMTS6	-0.08	-1.06	0.34	0.392	0	ADAMTS6
ADAMTS7P4	-0.76	-1.69	3e-06	7.93e-06	0	ADAMTS7P4
ADAMTS9	0.28	1.21	0.235	0.282	0	ADAMTS9
ADAMTS9-AS1	0.63	1.55	0.0063	0.0101	0	ADAMTS9-AS1
ADAMTSL3	0.53	1.44	0.0154	0.0232	0	ADAMTSL3
ADAMTSL4	2.29	4.91	1.01e-18	1.63e-17	1	ADAMTSL4
ADAMTSL4-AS1	1.18	2.26	2.95e-17	3.63e-16	1	ADAMTSL4-AS1
ADAP2	1.53	2.9	1.83e-16	2e-15	1	ADAP2
ADAR	1.57	2.97	2.93e-23	1.12e-21	1	ADAR
ADARB1	-0.42	-1.34	7.55e-07	2.16e-06	0	ADARB1
ADAT1	-0.15	-1.11	0.0393	0.0551	0	ADAT1
ADAT2	-1.05	-2.07	3.37e-19	6.04e-18	-1	ADAT2
ADCK2	-0.45	-1.37	0.00433	0.00713	0	ADCK2
ADCK3	-0.31	-1.24	0.000427	0.000826	0	ADCK3
ADCK4	0.55	1.46	0.00153	0.00272	0	ADCK4
ADCY1	-0.42	-1.34	0.00762	0.012	0	ADCY1
ADCY10	0.42	1.34	0.000796	0.00148	0	ADCY10
ADCY10P1	0.79	1.73	4.76e-15	4.2e-14	0	ADCY10P1
ADCY2	0.4	1.32	0.089	0.117	0	ADCY2
ADCY3	0.35	1.28	0.0255	0.037	0	ADCY3
ADCY4	1.68	3.21	8.8e-15	7.43e-14	1	ADCY4
ADCY7	0.96	1.94	8.32e-28	7.76e-26	0	ADCY7
ADCY9	-0.36	-1.28	0.0081	0.0127	0	ADCY9
ADD1	-0.21	-1.16	0.000217	0.000439	0	ADD1
ADD2	-0.65	-1.57	3.34e-09	1.3e-08	0	ADD2
ADD3	-0.36	-1.29	1.47e-10	6.89e-10	0	ADD3
ADD3-AS1	-0.18	-1.14	0.114	0.146	0	ADD3-AS1
ADGB	0.8	1.74	5.97e-06	1.51e-05	0	ADGB
ADGRA2	-0.01	-1.01	0.87	0.893	0	ADGRA2
ADGRA3	-1.09	-2.12	1.35e-18	2.09e-17	-1	ADGRA3
ADGRB3	0.08	1.06	0.677	0.719	0	ADGRB3
ADGRD1	-1.1	-2.14	2.75e-08	9.48e-08	-1	ADGRD1
ADGRE1	0.18	1.13	0.263	0.311	0	ADGRE1
ADGRE2	0.59	1.5	1.23e-07	3.92e-07	0	ADGRE2
ADGRE3	-1.08	-2.12	4.18e-18	5.9e-17	-1	ADGRE3
ADGRE4P	-2.73	-6.64	3.36e-18	4.82e-17	-1	ADGRE4P
ADGRE5	0.68	1.6	0.000569	0.00108	0	ADGRE5
ADGRF1	0.61	1.53	0.00174	0.00307	0	ADGRF1
ADGRF3	0.35	1.28	0.000406	0.000789	0	ADGRF3
ADGRF5	0.72	1.65	0.00153	0.00272	0	ADGRF5
ADGRG1	-0.15	-1.11	0.299	0.349	0	ADGRG1
ADGRG2	0.25	1.19	0.0103	0.0159	0	ADGRG2
ADGRG3	1.32	2.5	3.23e-06	8.5e-06	1	ADGRG3
ADGRG4	0.92	1.89	9.9e-05	0.000211	0	ADGRG4
ADGRG5	-0.89	-1.85	6.32e-06	1.59e-05	0	ADGRG5
ADGRG6	-0.06	-1.05	0.604	0.651	0	ADGRG6
ADGRL2	0.42	1.34	0.0397	0.0557	0	ADGRL2
ADGRL3	0.67	1.59	0.00262	0.00448	0	ADGRL3
ADGRV1	0.08	1.06	0.469	0.523	0	ADGRV1
ADH4	0	1	0.991	0.993	0	ADH4
ADH5	-0.41	-1.33	6.58e-12	3.73e-11	0	ADH5
ADH6	-0.03	-1.02	0.799	0.83	0	ADH6
ADHFE1	-0.74	-1.67	3.96e-10	1.74e-09	0	ADHFE1
ADI1	-0.42	-1.34	6.18e-13	4.02e-12	0	ADI1
ADIPOR1	-0.57	-1.49	1.44e-05	3.46e-05	0	ADIPOR1
ADIPOR2	0.05	1.04	0.306	0.357	0	ADIPOR2
ADK	-0.92	-1.89	8.1e-18	1.09e-16	0	ADK
ADM	2.71	6.55	1.99e-27	1.77e-25	1	ADM
ADNP	-0.51	-1.42	8.65e-18	1.16e-16	0	ADNP
ADNP-AS1	0.2	1.15	0.0153	0.023	0	ADNP-AS1
ADNP2	0.07	1.05	0.169	0.208	0	ADNP2
ADO	0.07	1.05	0.181	0.222	0	ADO
ADORA2B	-0.3	-1.23	0.0238	0.0347	0	ADORA2B
ADORA3	-0.83	-1.78	1.69e-05	4.02e-05	0	ADORA3
ADPGK	0.37	1.29	2.17e-08	7.59e-08	0	ADPGK
ADPGK-AS1	0.31	1.24	0.000241	0.000483	0	ADPGK-AS1
ADPRH	1.7	3.25	1.13e-30	1.91e-28	1	ADPRH
ADPRHL2	0.8	1.74	7.45e-05	0.000162	0	ADPRHL2
ADPRM	-0.02	-1.02	0.637	0.682	0	ADPRM
ADRB2	-0.04	-1.03	0.548	0.599	0	ADRB2
ADRBK1	0.21	1.16	0.148	0.186	0	ADRBK1
ADRBK2	0.06	1.04	0.264	0.313	0	ADRBK2
ADSL	-0.35	-1.27	0.000407	0.00079	0	ADSL
ADSS	-0.05	-1.04	0.294	0.344	0	ADSS
ADTRP	-1.05	-2.07	9.4e-11	4.52e-10	-1	ADTRP
AE000661.37	-0.35	-1.27	0.000207	0.00042	0	AE000661.37
AE000661.50	1.36	2.56	9.86e-11	4.72e-10	1	AE000661.50
AEBP2	-0.47	-1.39	6.88e-10	2.93e-09	0	AEBP2
AEN	0.16	1.12	0.0591	0.0802	0	AEN
AES	-0.45	-1.37	2.75e-07	8.35e-07	0	AES
AF124730.4	2.69	6.44	4.88e-17	5.79e-16	1	AF124730.4
AF127577.10	0.66	1.58	5.12e-14	3.86e-13	0	AF127577.10
AF127577.11	0.58	1.5	3.64e-05	8.27e-05	0	AF127577.11
AF127577.13	0.61	1.53	7.54e-16	7.57e-15	0	AF127577.13
AF127936.3	3.58	11.96	7.46e-21	1.83e-19	1	AF127936.3
AF127936.5	3.85	14.4	1.83e-31	3.98e-29	1	AF127936.5
AF127936.9	0.51	1.43	3.24e-06	8.52e-06	0	AF127936.9
AF129075.5	-0.27	-1.2	0.000548	0.00105	0	AF129075.5
AF129408.17	-0.52	-1.44	4.04e-06	1.05e-05	0	AF129408.17
AF131215.1	-0.64	-1.56	0.00018	0.000369	0	AF131215.1
AF131215.2	-0.72	-1.65	5.57e-17	6.56e-16	0	AF131215.2
AF131215.3	-0.49	-1.4	0.00293	0.00497	0	AF131215.3
AF131215.4	-0.49	-1.4	0.00036	0.000705	0	AF131215.4
AF131215.8	-0.72	-1.65	0.000332	0.000652	0	AF131215.8
AF131215.9	-0.68	-1.61	2.19e-10	9.95e-10	0	AF131215.9
AF131216.6	-0.06	-1.04	0.153	0.191	0	AF131216.6
AF131217.1	0.69	1.61	8.19e-09	3.04e-08	0	AF131217.1
AF178030.2	-0.35	-1.28	0.000628	0.00119	0	AF178030.2
AF224669.3	0.21	1.16	0.12	0.153	0	AF224669.3
AF230666.2	0.34	1.26	1.98e-08	6.98e-08	0	AF230666.2
AFAP1	-0.08	-1.06	0.509	0.562	0	AFAP1
AFAP1L2	-0.24	-1.18	0.0162	0.0243	0	AFAP1L2
AFF1	1.14	2.2	8.77e-18	1.17e-16	1	AFF1
AFF2	0.69	1.61	1.05e-08	3.83e-08	0	AFF2
AFF3	-1.16	-2.24	8.15e-16	8.14e-15	-1	AFF3
AFF4	0.39	1.31	5.17e-13	3.39e-12	0	AFF4
AFG3L1P	-0.09	-1.06	0.213	0.258	0	AFG3L1P
AFG3L2	-0.29	-1.23	9.55e-07	2.7e-06	0	AFG3L2
AFTPH	0.43	1.35	6.56e-16	6.64e-15	0	AFTPH
AGA	-0.19	-1.14	0.012	0.0184	0	AGA
AGAP1	-0.53	-1.44	0.00151	0.00269	0	AGAP1
AGAP2	0.33	1.25	0.0077	0.0122	0	AGAP2
AGAP4	-0.31	-1.24	6.9e-07	1.99e-06	0	AGAP4
AGAP6	-0.13	-1.09	0.0654	0.0881	0	AGAP6
AGAP7P	-1.93	-3.8	5.34e-10	2.31e-09	-1	AGAP7P
AGBL2	0.06	1.04	0.508	0.56	0	AGBL2
AGBL3	-0.53	-1.45	1.09e-08	3.98e-08	0	AGBL3
AGBL5	-0.22	-1.17	0.000997	0.00183	0	AGBL5
AGER	0.07	1.05	0.579	0.628	0	AGER
AGFG1	0.16	1.12	0.00195	0.00341	0	AGFG1
AGFG2	-0.51	-1.42	0.000477	0.000917	0	AGFG2
AGGF1	0.18	1.13	0.00105	0.00192	0	AGGF1
AGGF1P1	-0.61	-1.53	0.00206	0.00359	0	AGGF1P1
AGGF1P2	-0.68	-1.6	2.08e-05	4.89e-05	0	AGGF1P2
AGK	-0.38	-1.3	9.79e-11	4.69e-10	0	AGK
AGL	-0.76	-1.7	1.4e-17	1.8e-16	0	AGL
AGMAT	-1.23	-2.35	6.27e-18	8.56e-17	-1	AGMAT
AGMO	-1.21	-2.31	1.28e-06	3.56e-06	-1	AGMO
AGO1	-0.23	-1.18	0.00023	0.000464	0	AGO1
AGO2	-0.32	-1.25	6.93e-07	2e-06	0	AGO2
AGO3	-0.36	-1.28	6.15e-12	3.5e-11	0	AGO3
AGO4	0.04	1.03	0.524	0.576	0	AGO4
AGPAT1	0.02	1.01	0.887	0.906	0	AGPAT1
AGPAT3	0.58	1.49	1.74e-09	7.05e-09	0	AGPAT3
AGPAT4	-0.41	-1.32	5.25e-08	1.75e-07	0	AGPAT4
AGPAT5	-0.27	-1.21	7.85e-06	1.96e-05	0	AGPAT5
AGPS	-0.01	-1.01	0.849	0.874	0	AGPS
AGR2	-0.39	-1.31	0.0201	0.0296	0	AGR2
AGTPBP1	-0.17	-1.13	0.00962	0.0149	0	AGTPBP1
AGTRAP	1.01	2.01	3.78e-11	1.91e-10	1	AGTRAP
AHCTF1	-0.49	-1.4	1.19e-13	8.51e-13	0	AHCTF1
AHCY	-0.14	-1.1	0.0987	0.128	0	AHCY
AHCYL1	-0.13	-1.09	0.00531	0.00862	0	AHCYL1
AHCYL2	-0.39	-1.31	3.35e-13	2.27e-12	0	AHCYL2
AHI1	-0.35	-1.27	0.000358	0.0007	0	AHI1
AHNAK	-0.8	-1.74	2.8e-12	1.66e-11	0	AHNAK
AHNAK2	-0.74	-1.68	0.000632	0.00119	0	AHNAK2
AHR	-0.38	-1.3	2.29e-07	7.02e-07	0	AHR
AHSA1	0.03	1.02	0.745	0.782	0	AHSA1
AHSA2	-0.21	-1.15	1.22e-07	3.88e-07	0	AHSA2
AHSP	-0.31	-1.24	0.0821	0.108	0	AHSP
AICDA	-0.96	-1.94	1.49e-05	3.57e-05	0	AICDA
AIDA	0.27	1.21	4.01e-07	1.19e-06	0	AIDA
AIF1	0.55	1.47	1.19e-07	3.79e-07	0	AIF1
AIFM1	-0.04	-1.03	0.576	0.625	0	AIFM1
AIG1	0.53	1.44	1.76e-08	6.25e-08	0	AIG1
AIM1	0.44	1.35	1.11e-19	2.18e-18	0	AIM1
AIM2	3.17	9.02	3.42e-30	5.01e-28	1	AIM2
AIMP1	0	1	0.972	0.977	0	AIMP1
AIMP2	0	1	0.951	0.96	0	AIMP2
AIRN	0.81	1.76	3.39e-08	1.16e-07	0	AIRN
AJ003147.11	-0.58	-1.5	1.27e-08	4.59e-08	0	AJ003147.11
AJ003147.9	1.29	2.45	1.43e-19	2.73e-18	1	AJ003147.9
AJ006998.2	0.74	1.67	5e-06	1.28e-05	0	AJ006998.2
AJAP1	-0.56	-1.48	0.00367	0.00613	0	AJAP1
AK2	-0.16	-1.11	0.000758	0.00142	0	AK2
AK3	-0.46	-1.37	4.78e-11	2.39e-10	0	AK3
AK3P3	-0.55	-1.47	3.27e-05	7.47e-05	0	AK3P3
AK4	0.48	1.39	1.77e-06	4.83e-06	0	AK4
AK5	-1.47	-2.78	4.86e-21	1.24e-19	-1	AK5
AK6	0.06	1.04	0.488	0.541	0	AK6
AK7	0.05	1.04	0.786	0.818	0	AK7
AK9	0.21	1.16	2.01e-05	4.73e-05	0	AK9
AKAP1	-0.61	-1.53	3.91e-10	1.72e-09	0	AKAP1
AKAP10	0.53	1.44	1.53e-23	6.18e-22	0	AKAP10
AKAP11	-0.54	-1.46	2.97e-13	2.02e-12	0	AKAP11
AKAP12	-0.64	-1.56	5.13e-06	1.31e-05	0	AKAP12
AKAP13	0.72	1.64	1.05e-13	7.57e-13	0	AKAP13
AKAP17A	0.11	1.08	0.0332	0.0472	0	AKAP17A
AKAP3	0.19	1.14	0.089	0.117	0	AKAP3
AKAP5	-0.66	-1.58	5.85e-08	1.94e-07	0	AKAP5
AKAP6	-1.03	-2.04	2.03e-14	1.62e-13	-1	AKAP6
AKAP7	0.29	1.22	0.00572	0.00924	0	AKAP7
AKAP8	-0.24	-1.18	0.000116	0.000244	0	AKAP8
AKAP8L	0.02	1.02	0.869	0.891	0	AKAP8L
AKAP9	0.1	1.07	0.0401	0.0562	0	AKAP9
AKIP1	0.25	1.19	0.00326	0.00549	0	AKIP1
AKIRIN1	0.44	1.36	1.28e-15	1.24e-14	0	AKIRIN1
AKIRIN2	1.56	2.96	3.81e-30	5.53e-28	1	AKIRIN2
AKNA	0.21	1.16	0.0576	0.0782	0	AKNA
AKR1A1	0.23	1.17	0.108	0.139	0	AKR1A1
AKR1B1	-0.98	-1.98	1.76e-15	1.66e-14	0	AKR1B1
AKR1C1	0.38	1.3	0.02	0.0296	0	AKR1C1
AKR1C3	-0.44	-1.36	0.00142	0.00254	0	AKR1C3
AKR1E2	-0.66	-1.58	3.29e-05	7.52e-05	0	AKR1E2
AKR7A2	-0.56	-1.47	5.06e-05	0.000113	0	AKR7A2
AKT1	-0.44	-1.35	0.0105	0.0161	0	AKT1
AKT1S1	-0.7	-1.62	0.000177	0.000364	0	AKT1S1
AKT2	-0.23	-1.17	0.0217	0.0319	0	AKT2
AKT3	-0.68	-1.61	1.64e-18	2.48e-17	0	AKT3
AKTIP	-0.4	-1.32	7.31e-09	2.72e-08	0	AKTIP
AL023806.1	-0.04	-1.03	0.578	0.627	0	AL023806.1
AL031777.1	-0.76	-1.7	5.72e-08	1.9e-07	0	AL031777.1
AL031777.2	-0.38	-1.3	0.00456	0.00747	0	AL031777.2
AL049872.1	0.24	1.18	0.072	0.0961	0	AL049872.1
AL109761.5	0.13	1.1	0.0416	0.058	0	AL109761.5
AL109767.1	-0.65	-1.57	1.35e-05	3.25e-05	0	AL109767.1
AL109927.1	-0.14	-1.1	0.00343	0.00576	0	AL109927.1
AL121914.1	-1.78	-3.43	6.51e-15	5.63e-14	-1	AL121914.1
AL133243.1	0.02	1.01	0.818	0.847	0	AL133243.1
AL133243.2	-0.16	-1.12	0.0151	0.0227	0	AL133243.2
AL133243.4	-0.1	-1.07	0.268	0.317	0	AL133243.4
AL135791.1	-0.95	-1.94	3.23e-09	1.26e-08	0	AL135791.1
AL136115.1	0.24	1.18	0.129	0.163	0	AL136115.1
AL136303.1	0.35	1.27	0.0118	0.018	0	AL136303.1
AL138706.1	-0.14	-1.1	0.532	0.584	0	AL138706.1
AL138706.2	-0.18	-1.13	0.143	0.18	0	AL138706.2
AL157871.2	-0.64	-1.56	8.94e-06	2.21e-05	0	AL157871.2
AL157882.1	-0.2	-1.15	0.115	0.148	0	AL157882.1
AL163193.1	-0.79	-1.72	0.000294	0.000581	0	AL163193.1
AL353763.1	-0.77	-1.7	6.3e-06	1.59e-05	0	AL353763.1
AL354822.1	-0.26	-1.2	0.281	0.331	0	AL354822.1
AL359753.1	2.67	6.36	1.07e-23	4.41e-22	1	AL359753.1
AL360001.1	0.65	1.57	6.87e-05	0.00015	0	AL360001.1
AL360091.1	0.11	1.08	0.463	0.516	0	AL360091.1
AL365181.2	-0.29	-1.23	0.0161	0.0242	0	AL365181.2
AL391730.2	-0.06	-1.04	0.552	0.603	0	AL391730.2
AL391994.1	0.57	1.48	2.85e-07	8.63e-07	0	AL391994.1
AL450063.1	-1.32	-2.5	7.13e-13	4.59e-12	-1	AL450063.1
AL450992.2	-0.68	-1.6	7.66e-07	2.19e-06	0	AL450992.2
AL513548.1	0.12	1.08	0.43	0.483	0	AL513548.1
AL590787.1	0.57	1.48	1.09e-07	3.5e-07	0	AL590787.1
AL592183.1	-0.35	-1.27	0.00283	0.00481	0	AL592183.1
AL662800.1	0.15	1.11	0.187	0.229	0	AL662800.1
AL672296.1	-0.03	-1.02	0.856	0.881	0	AL672296.1
ALAD	0.04	1.03	0.596	0.644	0	ALAD
ALAS1	0.57	1.48	5.38e-07	1.57e-06	0	ALAS1
ALAS2	-0.69	-1.61	0.00106	0.00193	0	ALAS2
ALCAM	-0.35	-1.27	7.47e-07	2.14e-06	0	ALCAM
ALDH18A1	-0.54	-1.45	6.47e-09	2.43e-08	0	ALDH18A1
ALDH1A1	-0.2	-1.15	0.101	0.13	0	ALDH1A1
ALDH1A2	1.6	3.03	3.84e-18	5.46e-17	1	ALDH1A2
ALDH1A3	0.01	1.01	0.952	0.961	0	ALDH1A3
ALDH1B1	-0.46	-1.38	1.77e-05	4.2e-05	0	ALDH1B1
ALDH1L2	0.21	1.16	0.0248	0.036	0	ALDH1L2
ALDH2	-0.2	-1.15	0.0329	0.0468	0	ALDH2
ALDH3A2	-0.1	-1.07	0.0804	0.106	0	ALDH3A2
ALDH3B1	0.71	1.63	0.000144	0.000299	0	ALDH3B1
ALDH5A1	-0.83	-1.77	1.95e-12	1.19e-11	0	ALDH5A1
ALDH6A1	-0.6	-1.51	6.11e-10	2.62e-09	0	ALDH6A1
ALDH7A1	0.08	1.05	0.614	0.66	0	ALDH7A1
ALDH8A1	-0.15	-1.11	0.399	0.452	0	ALDH8A1
ALDH9A1	-0.36	-1.28	1.43e-11	7.69e-11	0	ALDH9A1
ALDOA	0.05	1.03	0.719	0.758	0	ALDOA
ALDOB	0.1	1.07	0.475	0.528	0	ALDOB
ALDOC	-0.89	-1.85	0.000407	0.00079	0	ALDOC
ALG1	-0.16	-1.12	0.0751	0.1	0	ALG1
ALG10	-0.22	-1.17	0.000543	0.00104	0	ALG10
ALG10B	-0.5	-1.41	1.06e-10	5.08e-10	0	ALG10B
ALG11	0.24	1.18	2.28e-10	1.04e-09	0	ALG11
ALG12	-0.28	-1.21	0.0281	0.0405	0	ALG12
ALG13	-0.37	-1.29	1.69e-08	6.02e-08	0	ALG13
ALG14	-0.65	-1.57	1.78e-14	1.43e-13	0	ALG14
ALG1L13P	0.17	1.13	0.163	0.202	0	ALG1L13P
ALG1L2	0.11	1.08	0.633	0.678	0	ALG1L2
ALG2	-0.23	-1.17	1.17e-05	2.84e-05	0	ALG2
ALG3	-0.5	-1.42	0.000545	0.00104	0	ALG3
ALG5	-0.37	-1.29	4.71e-08	1.58e-07	0	ALG5
ALG6	-0.13	-1.1	0.0208	0.0306	0	ALG6
ALG8	-0.25	-1.19	9.12e-07	2.58e-06	0	ALG8
ALG9	-0.33	-1.26	5.03e-05	0.000112	0	ALG9
ALK	-0.13	-1.1	0.356	0.408	0	ALK
ALKBH1	-0.13	-1.1	0.00337	0.00566	0	ALKBH1
ALKBH2	-0.89	-1.86	1.45e-06	3.98e-06	0	ALKBH2
ALKBH3	-0.33	-1.26	2.54e-06	6.78e-06	0	ALKBH3
ALKBH3-AS1	-0.29	-1.23	0.00377	0.00628	0	ALKBH3-AS1
ALKBH5	-0.28	-1.22	0.000764	0.00143	0	ALKBH5
ALKBH6	0.15	1.11	0.177	0.218	0	ALKBH6
ALKBH8	-0.41	-1.33	2.55e-10	1.15e-09	0	ALKBH8
ALMS1	-0.56	-1.47	8.24e-17	9.47e-16	0	ALMS1
ALMS1-IT1	-0.66	-1.58	5.28e-08	1.76e-07	0	ALMS1-IT1
ALMS1P1	4.87	29.2	1.94e-22	6.34e-21	1	ALMS1P1
ALOX12	0.55	1.46	1.34e-09	5.52e-09	0	ALOX12
ALOX12-AS1	0.59	1.5	1.33e-10	6.28e-10	0	ALOX12-AS1
ALOX12P2	-0.09	-1.07	0.58	0.629	0	ALOX12P2
ALOX15	-3.33	-10.06	1.97e-16	2.15e-15	-1	ALOX15
ALOX5	0.64	1.56	3.5e-07	1.05e-06	0	ALOX5
ALOX5AP	0.44	1.36	4.15e-05	9.35e-05	0	ALOX5AP
ALPK1	1.26	2.39	7.19e-22	2.14e-20	1	ALPK1
ALPK2	0.28	1.21	0.156	0.194	0	ALPK2
ALPL	0.31	1.24	0.19	0.232	0	ALPL
ALS2	-0.13	-1.09	0.0111	0.017	0	ALS2
ALS2CR11	-0.23	-1.17	0.0187	0.0277	0	ALS2CR11
ALS2CR12	0.2	1.15	0.0275	0.0396	0	ALS2CR12
ALYREF	-0.41	-1.33	0.0008	0.00149	0	ALYREF
AMACR	-0.57	-1.48	0.000104	0.00022	0	AMACR
AMBRA1	0.93	1.9	6.49e-15	5.61e-14	0	AMBRA1
AMD1	-0.15	-1.11	0.00974	0.0151	0	AMD1
AMDHD1	0.34	1.26	0.00887	0.0139	0	AMDHD1
AMER1	0.44	1.36	6.95e-05	0.000152	0	AMER1
AMFR	-0.42	-1.34	3.39e-10	1.5e-09	0	AMFR
AMIGO1	-1.28	-2.43	1.48e-17	1.9e-16	-1	AMIGO1
AMIGO2	-0.12	-1.09	0.0461	0.0637	0	AMIGO2
AMMECR1	-0.17	-1.13	0.00165	0.00292	0	AMMECR1
AMMECR1-IT1	-0.43	-1.35	0.0339	0.0481	0	AMMECR1-IT1
AMMECR1L	-0.1	-1.07	0.039	0.0548	0	AMMECR1L
AMN1	0.9	1.87	8.46e-23	2.98e-21	0	AMN1
AMOT	-0.56	-1.48	7.75e-09	2.88e-08	0	AMOT
AMOTL1	-0.56	-1.47	8.06e-07	2.3e-06	0	AMOTL1
AMPD2	-0.73	-1.66	3.47e-05	7.91e-05	0	AMPD2
AMPD3	-0.15	-1.11	0.0492	0.0677	0	AMPD3
AMPH	-0.54	-1.45	1.72e-07	5.37e-07	0	AMPH
AMT	-0.41	-1.33	0.0382	0.0538	0	AMT
AMY2B	-0.39	-1.31	9.15e-11	4.4e-10	0	AMY2B
AMZ2	-0.05	-1.03	0.241	0.288	0	AMZ2
AMZ2P1	0.6	1.52	1.63e-11	8.75e-11	0	AMZ2P1
AMZ2P2	1.4	2.63	2.93e-08	1.01e-07	1	AMZ2P2
ANAPC1	-0.61	-1.53	1.19e-18	1.86e-17	0	ANAPC1
ANAPC10	-0.15	-1.11	0.0108	0.0166	0	ANAPC10
ANAPC13	0.29	1.22	1.89e-06	5.12e-06	0	ANAPC13
ANAPC15	-0.56	-1.48	7.88e-05	0.00017	0	ANAPC15
ANAPC16	-0.41	-1.33	1.28e-12	7.91e-12	0	ANAPC16
ANAPC1P1	-0.64	-1.56	2.46e-07	7.52e-07	0	ANAPC1P1
ANAPC2	-0.38	-1.31	0.0507	0.0696	0	ANAPC2
ANAPC4	0.14	1.1	0.00123	0.00222	0	ANAPC4
ANAPC5	-0.41	-1.33	2.37e-16	2.55e-15	0	ANAPC5
ANAPC7	-0.14	-1.1	0.00794	0.0125	0	ANAPC7
ANGEL1	-0.48	-1.39	7.28e-05	0.000158	0	ANGEL1
ANGEL2	-0.21	-1.16	3.74e-05	8.48e-05	0	ANGEL2
ANGPT1	-1.65	-3.13	7.93e-19	1.3e-17	-1	ANGPT1
ANGPT2	-0.37	-1.29	6.86e-05	0.00015	0	ANGPT2
ANGPTL1	-0.65	-1.57	6.68e-10	2.85e-09	0	ANGPTL1
ANGPTL3	0	-1	0.983	0.986	0	ANGPTL3
ANGPTL6	1.75	3.36	3.05e-15	2.76e-14	1	ANGPTL6
ANK1	-0.17	-1.12	0.339	0.39	0	ANK1
ANK2	0.52	1.43	0.011	0.0169	0	ANK2
ANK3	-0.7	-1.62	1.62e-08	5.78e-08	0	ANK3
ANKAR	-0.51	-1.43	7.42e-12	4.16e-11	0	ANKAR
ANKDD1A	0.4	1.32	0.00172	0.00304	0	ANKDD1A
ANKDD1B	0.07	1.05	0.517	0.569	0	ANKDD1B
ANKEF1	-0.56	-1.48	1.37e-11	7.41e-11	0	ANKEF1
ANKFN1	0.8	1.74	0.000223	0.00045	0	ANKFN1
ANKFY1	1.44	2.71	3.83e-26	2.65e-24	1	ANKFY1
ANKH	-0.74	-1.68	3.81e-17	4.61e-16	0	ANKH
ANKHD1	0	1	0.942	0.953	0	ANKHD1
ANKHD1-EIF4EBP3	0.11	1.08	0.119	0.152	0	ANKHD1-EIF4EBP3
ANKIB1	0.14	1.1	2.23e-05	5.22e-05	0	ANKIB1
ANKLE2	-0.22	-1.16	1.37e-05	3.31e-05	0	ANKLE2
ANKMY1	-0.44	-1.36	8.1e-06	2.02e-05	0	ANKMY1
ANKMY2	0.16	1.12	0.00029	0.000575	0	ANKMY2
ANKRA2	-0.07	-1.05	0.131	0.165	0	ANKRA2
ANKRD10	0	-1	0.919	0.934	0	ANKRD10
ANKRD10-IT1	0.11	1.08	0.105	0.135	0	ANKRD10-IT1
ANKRD11	0.05	1.04	0.449	0.503	0	ANKRD11
ANKRD12	0.07	1.05	0.173	0.213	0	ANKRD12
ANKRD13A	0.4	1.32	2.55e-09	1.01e-08	0	ANKRD13A
ANKRD13C	-0.19	-1.14	0.00611	0.00983	0	ANKRD13C
ANKRD13D	0.41	1.33	2.38e-05	5.55e-05	0	ANKRD13D
ANKRD16	-0.88	-1.84	3.99e-08	1.35e-07	0	ANKRD16
ANKRD17	-0.01	-1.01	0.746	0.782	0	ANKRD17
ANKRD18A	-0.2	-1.15	0.0834	0.11	0	ANKRD18A
ANKRD18B	0.8	1.74	0.00251	0.00431	0	ANKRD18B
ANKRD18CP	-0.26	-1.19	0.138	0.174	0	ANKRD18CP
ANKRD18DP	-0.38	-1.3	0.0203	0.03	0	ANKRD18DP
ANKRD18EP	-0.35	-1.27	7.11e-05	0.000155	0	ANKRD18EP
ANKRD19P	-0.32	-1.25	0.0017	0.00301	0	ANKRD19P
ANKRD20A11P	-0.29	-1.22	0.203	0.247	0	ANKRD20A11P
ANKRD20A3	-0.18	-1.14	0.37	0.423	0	ANKRD20A3
ANKRD20A4	0.23	1.17	0.574	0.623	0	ANKRD20A4
ANKRD20A5P	-0.63	-1.55	1.9e-06	5.16e-06	0	ANKRD20A5P
ANKRD20A7P	0.04	1.03	0.903	0.92	0	ANKRD20A7P
ANKRD20A8P	0.45	1.36	0.0705	0.0943	0	ANKRD20A8P
ANKRD22	3.65	12.54	7.6e-24	3.26e-22	1	ANKRD22
ANKRD26	-0.13	-1.09	0.0462	0.0639	0	ANKRD26
ANKRD26P1	0.44	1.36	0.018	0.0268	0	ANKRD26P1
ANKRD26P4	-0.71	-1.63	0.00104	0.0019	0	ANKRD26P4
ANKRD27	-0.05	-1.03	0.299	0.349	0	ANKRD27
ANKRD28	0.22	1.16	0.00273	0.00466	0	ANKRD28
ANKRD30B	0.45	1.36	0.0347	0.0491	0	ANKRD30B
ANKRD31	-0.59	-1.5	1.43e-06	3.94e-06	0	ANKRD31
ANKRD33B	0.36	1.28	0.000209	0.000424	0	ANKRD33B
ANKRD34A	0.25	1.19	0.0771	0.102	0	ANKRD34A
ANKRD34B	0.55	1.46	0.00699	0.0111	0	ANKRD34B
ANKRD36	-0.52	-1.44	5.01e-10	2.17e-09	0	ANKRD36
ANKRD36B	-0.61	-1.53	7.13e-10	3.03e-09	0	ANKRD36B
ANKRD36BP1	-0.05	-1.03	0.57	0.619	0	ANKRD36BP1
ANKRD36BP2	0.12	1.08	0.384	0.437	0	ANKRD36BP2
ANKRD36C	-0.77	-1.7	1.66e-16	1.83e-15	0	ANKRD36C
ANKRD37	-0.5	-1.41	2.23e-12	1.34e-11	0	ANKRD37
ANKRD39	-0.76	-1.69	7.94e-13	5.07e-12	0	ANKRD39
ANKRD40	0.05	1.03	0.421	0.475	0	ANKRD40
ANKRD42	-0.07	-1.05	0.288	0.338	0	ANKRD42
ANKRD44	-0.22	-1.16	1.7e-07	5.29e-07	0	ANKRD44
ANKRD44-IT1	-0.06	-1.05	0.418	0.471	0	ANKRD44-IT1
ANKRD45	2.19	4.56	6.41e-17	7.5e-16	1	ANKRD45
ANKRD46	-0.49	-1.4	2.38e-11	1.25e-10	0	ANKRD46
ANKRD49	0.04	1.03	0.469	0.523	0	ANKRD49
ANKRD50	0.06	1.04	0.285	0.335	0	ANKRD50
ANKRD52	-0.31	-1.24	0.0873	0.115	0	ANKRD52
ANKRD54	-0.1	-1.07	0.454	0.508	0	ANKRD54
ANKRD55	0.04	1.03	0.635	0.68	0	ANKRD55
ANKRD6	-0.4	-1.32	4.44e-09	1.71e-08	0	ANKRD6
ANKRD61	-0.15	-1.11	0.152	0.189	0	ANKRD61
ANKRD9	0.96	1.94	2.3e-16	2.49e-15	0	ANKRD9
ANKS1A	0.7	1.62	9.3e-15	7.81e-14	0	ANKS1A
ANKS1B	0.47	1.39	1.87e-10	8.61e-10	0	ANKS1B
ANKS3	-0.42	-1.34	0.00175	0.00309	0	ANKS3
ANKS6	-0.89	-1.86	3.78e-09	1.46e-08	0	ANKS6
ANKUB1	0.52	1.43	3.24e-09	1.27e-08	0	ANKUB1
ANKZF1	-0.5	-1.42	2.94e-09	1.16e-08	0	ANKZF1
ANLN	0.21	1.16	0.0144	0.0217	0	ANLN
ANO10	0.52	1.43	1.13e-12	7.07e-12	0	ANO10
ANO2	0.56	1.47	0.00388	0.00645	0	ANO2
ANO3	0.7	1.63	0.00533	0.00864	0	ANO3
ANO5	1.15	2.22	1.44e-12	8.88e-12	1	ANO5
ANO6	0.16	1.12	0.0261	0.0378	0	ANO6
ANOS1	0.74	1.67	0.000874	0.00162	0	ANOS1
ANOS2P	0.08	1.06	0.444	0.497	0	ANOS2P
ANP32A	0.09	1.07	0.058	0.0789	0	ANP32A
ANP32B	0.05	1.03	0.617	0.663	0	ANP32B
ANP32E	-0.1	-1.07	0.15	0.188	0	ANP32E
ANPEP	-0.42	-1.34	0.0511	0.0702	0	ANPEP
ANTXR1	0.34	1.27	0.0892	0.117	0	ANTXR1
ANTXR2	0.22	1.16	0.00323	0.00544	0	ANTXR2
ANTXRLP1	-1.42	-2.67	7.39e-13	4.74e-12	-1	ANTXRLP1
ANXA1	0.48	1.39	1.02e-07	3.28e-07	0	ANXA1
ANXA10	2.76	6.79	3.54e-26	2.51e-24	1	ANXA10
ANXA11	0.11	1.08	0.329	0.381	0	ANXA11
ANXA2	0.33	1.26	0.00353	0.00591	0	ANXA2
ANXA2R	0.06	1.05	0.422	0.476	0	ANXA2R
ANXA3	2.88	7.34	3.81e-25	2.16e-23	1	ANXA3
ANXA4	0.63	1.54	3.51e-20	7.57e-19	0	ANXA4
ANXA5	1	2	2.01e-18	3e-17	0	ANXA5
ANXA6	-0.38	-1.3	0.00753	0.0119	0	ANXA6
ANXA7	-0.28	-1.22	1.58e-06	4.34e-06	0	ANXA7
ANXA9	-0.21	-1.16	0.0604	0.0818	0	ANXA9
AOAH	0.51	1.42	1.98e-08	6.98e-08	0	AOAH
AOAH-IT1	1	2	3.03e-14	2.35e-13	1	AOAH-IT1
AP000240.9	0.6	1.51	6.74e-07	1.94e-06	0	AP000240.9
AP000254.8	-0.75	-1.68	8.58e-11	4.15e-10	0	AP000254.8
AP000295.10	0.78	1.71	6.22e-05	0.000137	0	AP000295.10
AP000347.2	0.47	1.38	2.68e-05	6.2e-05	0	AP000347.2
AP000350.5	-0.32	-1.25	0.133	0.168	0	AP000350.5
AP000350.6	0.12	1.09	0.646	0.69	0	AP000350.6
AP000442.1	1.16	2.23	1.27e-12	7.9e-12	1	AP000442.1
AP000476.1	0.13	1.1	0.154	0.192	0	AP000476.1
AP000487.5	0.18	1.13	0.0403	0.0564	0	AP000487.5
AP000560.1	0.31	1.24	0.0311	0.0444	0	AP000560.1
AP000560.3	0.06	1.05	0.387	0.44	0	AP000560.3
AP000577.2	0.15	1.11	0.121	0.154	0	AP000577.2
AP000640.10	1.12	2.18	6.85e-10	2.91e-09	1	AP000640.10
AP000640.2	3.27	9.66	1.28e-15	1.24e-14	1	AP000640.2
AP000646.1	-0.29	-1.22	0.0262	0.0379	0	AP000646.1
AP000648.5	-0.31	-1.24	6.86e-05	0.00015	0	AP000648.5
AP000662.4	4.56	23.63	3.56e-22	1.12e-20	1	AP000662.4
AP000692.9	1.2	2.29	7.69e-16	7.71e-15	1	AP000692.9
AP000719.1	-0.37	-1.29	0.0324	0.0461	0	AP000719.1
AP000769.1	0.52	1.44	2.01e-12	1.22e-11	0	AP000769.1
AP000769.7	0.32	1.25	0.00153	0.00272	0	AP000769.7
AP000783.1	2.59	6.04	1e-17	1.33e-16	1	AP000783.1
AP000866.1	-0.56	-1.47	2.14e-06	5.76e-06	0	AP000866.1
AP000892.6	-0.43	-1.35	1.8e-05	4.27e-05	0	AP000892.6
AP001171.1	0.51	1.42	0.162	0.201	0	AP001171.1
AP001189.4	-0.11	-1.08	0.561	0.611	0	AP001189.4
AP001257.1	1.3	2.46	1.27e-13	9.09e-13	1	AP001257.1
AP001258.4	-0.07	-1.05	0.227	0.273	0	AP001258.4
AP001350.4	-0.21	-1.16	0.0561	0.0765	0	AP001350.4
AP001372.2	-0.64	-1.56	1.14e-09	4.71e-09	0	AP001372.2
AP001429.1	-0.64	-1.56	1.7e-06	4.64e-06	0	AP001429.1
AP001432.14	0.21	1.16	0.00667	0.0107	0	AP001432.14
AP001434.2	1.26	2.39	6.54e-12	3.71e-11	1	AP001434.2
AP001442.2	-0.27	-1.21	0.0643	0.0866	0	AP001442.2
AP001610.5	4	15.99	3.12e-35	3.14e-32	1	AP001610.5
AP001962.3	1.1	2.14	6.8e-15	5.85e-14	1	AP001962.3
AP002954.4	-0.35	-1.27	1.05e-09	4.37e-09	0	AP002954.4
AP003041.1	0.9	1.86	4.73e-14	3.59e-13	0	AP003041.1
AP003068.23	-0.48	-1.39	0.000665	0.00125	0	AP003068.23
AP003774.4	1.5	2.83	2.86e-12	1.7e-11	1	AP003774.4
AP004289.1	0.32	1.25	0.0104	0.016	0	AP004289.1
AP004289.2	0.45	1.37	4.95e-05	0.00011	0	AP004289.2
AP004290.1	0.38	1.3	0.0122	0.0186	0	AP004290.1
AP006216.10	-0.76	-1.7	0.000503	0.000964	0	AP006216.10
AP006222.2	0.04	1.03	0.767	0.802	0	AP006222.2
AP1AR	0.02	1.01	0.77	0.804	0	AP1AR
AP1B1	0.07	1.05	0.647	0.692	0	AP1B1
AP1G1	0.21	1.16	2.37e-06	6.34e-06	0	AP1G1
AP1G2	0.03	1.02	0.834	0.862	0	AP1G2
AP1M1	-0.39	-1.31	3.22e-06	8.46e-06	0	AP1M1
AP1S1	0.13	1.09	0.362	0.414	0	AP1S1
AP1S2	-0.24	-1.18	0.00511	0.00831	0	AP1S2
AP1S3	0.36	1.28	0.000257	0.000514	0	AP1S3
AP2A1	0.14	1.1	0.293	0.343	0	AP2A1
AP2A2	-0.04	-1.03	0.6	0.648	0	AP2A2
AP2B1	0.15	1.11	0.0337	0.0478	0	AP2B1
AP2M1	-0.29	-1.22	0.044	0.061	0	AP2M1
AP2S1	-0.16	-1.11	0.233	0.28	0	AP2S1
AP3B1	0.34	1.27	1.08e-14	8.99e-14	0	AP3B1
AP3D1	0.19	1.14	0.0339	0.0481	0	AP3D1
AP3M1	-0.21	-1.16	5.38e-06	1.37e-05	0	AP3M1
AP3M2	-0.49	-1.41	1.48e-12	9.09e-12	0	AP3M2
AP3S1	0.46	1.37	1.69e-12	1.03e-11	0	AP3S1
AP3S2	-0.19	-1.14	0.000185	0.000378	0	AP3S2
AP4B1	-0.22	-1.16	0.00141	0.00253	0	AP4B1
AP4B1-AS1	-0.33	-1.26	6.31e-07	1.83e-06	0	AP4B1-AS1
AP4E1	0.02	1.01	0.75	0.786	0	AP4E1
AP4S1	-0.18	-1.13	0.00274	0.00467	0	AP4S1
AP5B1	1.48	2.79	4.86e-12	2.79e-11	1	AP5B1
AP5M1	0.23	1.17	1.87e-06	5.08e-06	0	AP5M1
AP5S1	-0.56	-1.48	1.52e-05	3.63e-05	0	AP5S1
APAF1	0.38	1.3	4.88e-08	1.63e-07	0	APAF1
APBA2	-0.93	-1.91	3.62e-08	1.23e-07	0	APBA2
APBA3	0.01	1.01	0.952	0.961	0	APBA3
APBB1	-1.29	-2.45	2.44e-09	9.72e-09	-1	APBB1
APBB1IP	0.83	1.78	2.91e-15	2.65e-14	0	APBB1IP
APBB2	-0.37	-1.29	0.000232	0.000467	0	APBB2
APBB3	0.5	1.41	3.16e-07	9.51e-07	0	APBB3
APC	0.25	1.19	6.06e-08	2e-07	0	APC
APEH	-0.3	-1.23	0.164	0.203	0	APEH
APEX1	-0.5	-1.41	9.28e-09	3.42e-08	0	APEX1
APEX2	-0.66	-1.58	0.000449	0.000865	0	APEX2
APH1A	0.32	1.24	0.00147	0.00262	0	APH1A
APH1B	0.37	1.29	7.12e-11	3.48e-10	0	APH1B
API5	-0.23	-1.17	1.29e-05	3.12e-05	0	API5
APIP	0.01	1.01	0.817	0.846	0	APIP
APLF	-0.18	-1.13	0.0364	0.0514	0	APLF
APLP2	0.78	1.71	1.69e-14	1.36e-13	0	APLP2
APMAP	0.17	1.12	0.117	0.15	0	APMAP
APOA1BP	-0.36	-1.28	0.00592	0.00954	0	APOA1BP
APOB	0.52	1.43	0.0396	0.0556	0	APOB
APOBEC2	-0.4	-1.32	0.000299	0.000591	0	APOBEC2
APOBEC3A	2.79	6.91	4.12e-22	1.28e-20	1	APOBEC3A
APOBEC3B-AS1	2.38	5.2	5.21e-05	0.000116	1	APOBEC3B-AS1
APOBEC3C	0.45	1.37	0.000305	0.000602	0	APOBEC3C
APOBEC3D	0.51	1.42	0.000997	0.00183	0	APOBEC3D
APOBEC3F	1.11	2.16	7.95e-09	2.95e-08	1	APOBEC3F
APOBEC3G	0.86	1.81	7.85e-16	7.86e-15	0	APOBEC3G
APOBEC3H	0.84	1.79	6.04e-06	1.52e-05	0	APOBEC3H
APOBR	1.25	2.38	1.16e-07	3.7e-07	1	APOBR
APOF	1.08	2.12	4.95e-09	1.89e-08	1	APOF
APOL1	2.1	4.29	7.11e-19	1.18e-17	1	APOL1
APOL2	1.6	3.04	9.26e-18	1.23e-16	1	APOL2
APOL3	0.71	1.64	9.95e-09	3.66e-08	0	APOL3
APOL4	1.86	3.63	2.71e-11	1.41e-10	1	APOL4
APOL6	1.93	3.81	3.97e-25	2.22e-23	1	APOL6
APOLD1	-0.57	-1.49	3.17e-08	1.08e-07	0	APOLD1
APOM	0.11	1.08	0.322	0.373	0	APOM
APOO	0.06	1.04	0.559	0.61	0	APOO
APOOL	-0.04	-1.03	0.542	0.593	0	APOOL
APOPT1	-0.19	-1.14	0.0884	0.116	0	APOPT1
APP	0.11	1.08	0.0984	0.128	0	APP
APPBP2	0.24	1.18	1.1e-07	3.52e-07	0	APPBP2
APPL1	0.23	1.17	1.45e-05	3.48e-05	0	APPL1
APPL2	0.16	1.11	0.00758	0.012	0	APPL2
APTR	0.47	1.39	4.78e-10	2.08e-09	0	APTR
APTX	-0.08	-1.06	0.112	0.144	0	APTX
AQP11	-0.52	-1.43	2.97e-06	7.85e-06	0	AQP11
AQP3	-0.17	-1.13	0.064	0.0862	0	AQP3
AQP9	1.73	3.31	1.83e-21	5e-20	1	AQP9
AQR	-0.17	-1.12	4.2e-06	1.09e-05	0	AQR
AR	0.29	1.22	0.0583	0.0792	0	AR
ARAF	-0.03	-1.02	0.689	0.73	0	ARAF
ARAP1	0.54	1.45	0.00135	0.00244	0	ARAP1
ARAP1-AS2	0.4	1.32	0.0382	0.0538	0	ARAP1-AS2
ARAP2	0.56	1.48	2.47e-14	1.95e-13	0	ARAP2
ARAP3	-0.63	-1.55	5.8e-06	1.47e-05	0	ARAP3
ARCN1	0.32	1.25	8.23e-11	3.98e-10	0	ARCN1
AREG	2.06	4.18	5.08e-11	2.53e-10	1	AREG
AREL1	0	1	0.942	0.953	0	AREL1
ARF1	0.47	1.38	9.27e-10	3.88e-09	0	ARF1
ARF3	0.43	1.34	2.23e-06	5.99e-06	0	ARF3
ARF4	0.35	1.27	5.47e-10	2.36e-09	0	ARF4
ARF5	0.1	1.07	0.279	0.329	0	ARF5
ARF6	-0.04	-1.03	0.487	0.541	0	ARF6
ARFGAP2	-0.11	-1.08	0.418	0.471	0	ARFGAP2
ARFGAP3	0.12	1.08	0.0258	0.0374	0	ARFGAP3
ARFGEF1	-0.08	-1.06	0.0258	0.0374	0	ARFGEF1
ARFGEF2	-0.17	-1.13	9.83e-05	0.00021	0	ARFGEF2
ARFGEF3	0.27	1.21	0.135	0.171	0	ARFGEF3
ARFIP1	0.5	1.41	8.37e-11	4.05e-10	0	ARFIP1
ARFIP2	-0.32	-1.25	0.0186	0.0277	0	ARFIP2
ARFRP1	-0.53	-1.44	0.00179	0.00316	0	ARFRP1
ARG1	0.15	1.11	0.291	0.34	0	ARG1
ARG2	-0.17	-1.13	0.00146	0.00262	0	ARG2
ARGFXP2	0.96	1.95	6.56e-12	3.71e-11	0	ARGFXP2
ARGLU1	-0.1	-1.07	0.0446	0.0619	0	ARGLU1
ARHGAP1	-0.04	-1.03	0.738	0.775	0	ARHGAP1
ARHGAP10	-0.44	-1.35	1.06e-07	3.4e-07	0	ARHGAP10
ARHGAP11A	-0.09	-1.07	0.212	0.257	0	ARHGAP11A
ARHGAP11B	0.11	1.08	0.0928	0.121	0	ARHGAP11B
ARHGAP12	-0.16	-1.12	0.00171	0.00303	0	ARHGAP12
ARHGAP15	0.26	1.2	1.99e-06	5.38e-06	0	ARHGAP15
ARHGAP17	0.34	1.26	1.63e-05	3.89e-05	0	ARHGAP17
ARHGAP18	0.28	1.21	0.000104	0.000221	0	ARHGAP18
ARHGAP19	-0.42	-1.34	4.33e-13	2.88e-12	0	ARHGAP19
ARHGAP20	0.08	1.06	0.648	0.692	0	ARHGAP20
ARHGAP21	-0.16	-1.12	0.0191	0.0283	0	ARHGAP21
ARHGAP22	-0.07	-1.05	0.693	0.734	0	ARHGAP22
ARHGAP24	-0.44	-1.35	3.04e-08	1.04e-07	0	ARHGAP24
ARHGAP25	0.65	1.57	2.57e-09	1.02e-08	0	ARHGAP25
ARHGAP26	0.77	1.71	1.46e-11	7.87e-11	0	ARHGAP26
ARHGAP26-AS1	1.08	2.11	1.21e-06	3.37e-06	1	ARHGAP26-AS1
ARHGAP26-IT1	0.78	1.72	1.62e-08	5.79e-08	0	ARHGAP26-IT1
ARHGAP27	0.61	1.53	7.51e-07	2.15e-06	0	ARHGAP27
ARHGAP28	0.47	1.39	0.0356	0.0503	0	ARHGAP28
ARHGAP29	0.85	1.8	1.9e-09	7.69e-09	0	ARHGAP29
ARHGAP30	0.73	1.66	1.02e-10	4.87e-10	0	ARHGAP30
ARHGAP31	0.21	1.16	0.0046	0.00753	0	ARHGAP31
ARHGAP32	-0.51	-1.43	5.4e-11	2.68e-10	0	ARHGAP32
ARHGAP35	-0.6	-1.52	3.04e-12	1.79e-11	0	ARHGAP35
ARHGAP4	-0.42	-1.34	0.0817	0.108	0	ARHGAP4
ARHGAP42	0.09	1.06	0.311	0.362	0	ARHGAP42
ARHGAP44	-0.05	-1.03	0.71	0.75	0	ARHGAP44
ARHGAP5	-0.33	-1.26	2.82e-07	8.56e-07	0	ARHGAP5
ARHGAP6	0.32	1.25	0.00785	0.0124	0	ARHGAP6
ARHGAP9	0.24	1.18	0.00362	0.00604	0	ARHGAP9
ARHGDIB	-0.23	-1.17	0.000604	0.00114	0	ARHGDIB
ARHGEF1	-0.22	-1.16	0.273	0.322	0	ARHGEF1
ARHGEF10	-0.7	-1.62	0.00311	0.00526	0	ARHGEF10
ARHGEF11	1.15	2.22	4.24e-14	3.23e-13	1	ARHGEF11
ARHGEF12	-0.22	-1.16	0.0642	0.0865	0	ARHGEF12
ARHGEF2	0.33	1.25	0.000493	0.000946	0	ARHGEF2
ARHGEF26	0.35	1.28	0.000752	0.00141	0	ARHGEF26
ARHGEF28	-0.25	-1.19	0.0879	0.115	0	ARHGEF28
ARHGEF3	0.51	1.42	1.47e-14	1.2e-13	0	ARHGEF3
ARHGEF33	0.08	1.06	0.287	0.337	0	ARHGEF33
ARHGEF35	-0.48	-1.4	0.00196	0.00343	0	ARHGEF35
ARHGEF37	-0.25	-1.19	0.164	0.203	0	ARHGEF37
ARHGEF38	0.47	1.39	2.05e-20	4.64e-19	0	ARHGEF38
ARHGEF39	-0.25	-1.19	0.0116	0.0178	0	ARHGEF39
ARHGEF40	0.3	1.23	0.0573	0.078	0	ARHGEF40
ARHGEF6	-0.53	-1.44	4.56e-22	1.4e-20	0	ARHGEF6
ARHGEF7	-0.31	-1.24	4.15e-07	1.23e-06	0	ARHGEF7
ARHGEF9	-0.87	-1.83	8.46e-16	8.41e-15	0	ARHGEF9
ARID1A	0.01	1.01	0.843	0.87	0	ARID1A
ARID1B	-0.35	-1.27	1.82e-08	6.45e-08	0	ARID1B
ARID2	-0.33	-1.25	7.44e-11	3.63e-10	0	ARID2
ARID3A	0.57	1.49	1.14e-09	4.72e-09	0	ARID3A
ARID3B	0.28	1.21	0.0175	0.0261	0	ARID3B
ARID4A	0.44	1.36	7.12e-13	4.58e-12	0	ARID4A
ARID4B	0.72	1.65	4.01e-19	7.09e-18	0	ARID4B
ARID5B	0.09	1.06	0.086	0.113	0	ARID5B
ARIH1	0	1	0.993	0.995	0	ARIH1
ARIH2	-0.31	-1.24	3.1e-06	8.19e-06	0	ARIH2
ARL1	-0.23	-1.17	1.66e-05	3.95e-05	0	ARL1
ARL10	-0.99	-1.98	4.78e-18	6.67e-17	0	ARL10
ARL11	1.15	2.21	4.07e-20	8.63e-19	1	ARL11
ARL13A	-0.3	-1.23	0.0241	0.0351	0	ARL13A
ARL13B	0.12	1.09	0.0609	0.0824	0	ARL13B
ARL14EP	-0.55	-1.47	2.38e-11	1.24e-10	0	ARL14EP
ARL15	0.05	1.04	0.362	0.415	0	ARL15
ARL16	-0.16	-1.12	0.252	0.3	0	ARL16
ARL17A	0.23	1.18	0.0238	0.0347	0	ARL17A
ARL17B	0.13	1.1	0.288	0.338	0	ARL17B
ARL2BP	-0.47	-1.38	4.59e-14	3.48e-13	0	ARL2BP
ARL3	-0.21	-1.16	0.0023	0.00398	0	ARL3
ARL4A	0.57	1.48	8.06e-06	2.01e-05	0	ARL4A
ARL4C	-0.35	-1.27	3.71e-05	8.41e-05	0	ARL4C
ARL5A	-0.34	-1.27	4.31e-06	1.11e-05	0	ARL5A
ARL5B	0.92	1.89	2.48e-17	3.08e-16	0	ARL5B
ARL6	-0.62	-1.54	2.81e-11	1.45e-10	0	ARL6
ARL6IP1	-0.1	-1.07	0.0878	0.115	0	ARL6IP1
ARL6IP5	-0.1	-1.07	0.0776	0.103	0	ARL6IP5
ARL6IP6	0.5	1.41	5.52e-10	2.38e-09	0	ARL6IP6
ARL8A	1.35	2.55	1.82e-19	3.4e-18	1	ARL8A
ARL8B	0.87	1.82	2.13e-22	6.91e-21	0	ARL8B
ARMC1	-0.3	-1.23	3.55e-06	9.29e-06	0	ARMC1
ARMC10	-0.03	-1.02	0.649	0.693	0	ARMC10
ARMC2	-0.27	-1.21	0.000209	0.000424	0	ARMC2
ARMC3	-0.63	-1.54	0.000108	0.000228	0	ARMC3
ARMC7	0.51	1.42	0.0231	0.0338	0	ARMC7
ARMC8	0.4	1.32	2.19e-14	1.73e-13	0	ARMC8
ARMCX1	0.41	1.33	0.000296	0.000586	0	ARMCX1
ARMCX2	0.08	1.06	0.291	0.341	0	ARMCX2
ARMCX3	0.56	1.48	1.43e-19	2.74e-18	0	ARMCX3
ARMCX3-AS1	0.63	1.55	9.1e-05	0.000195	0	ARMCX3-AS1
ARMCX4	0.22	1.17	0.0212	0.0311	0	ARMCX4
ARMCX5	-0.41	-1.32	1.12e-08	4.07e-08	0	ARMCX5
ARMCX5-GPRASP2	-0.27	-1.2	0.000564	0.00107	0	ARMCX5-GPRASP2
ARMCX6	0.27	1.21	0.0407	0.0569	0	ARMCX6
ARMT1	0.61	1.53	1.08e-14	8.98e-14	0	ARMT1
ARNT	-0.02	-1.01	0.692	0.733	0	ARNT
ARNTL	0.1	1.07	0.0508	0.0697	0	ARNTL
ARNTL2	0.48	1.39	3.74e-07	1.11e-06	0	ARNTL2
ARNTL2-AS1	0.58	1.49	8.05e-05	0.000174	0	ARNTL2-AS1
ARPC1A	0.48	1.39	2.59e-15	2.38e-14	0	ARPC1A
ARPC1B	0.35	1.28	1.76e-06	4.79e-06	0	ARPC1B
ARPC2	0.29	1.22	8.43e-09	3.12e-08	0	ARPC2
ARPC3	0.27	1.21	4.49e-06	1.15e-05	0	ARPC3
ARPC4	0.16	1.12	0.121	0.155	0	ARPC4
ARPC5	0.71	1.64	1.24e-14	1.02e-13	0	ARPC5
ARPC5L	-0.01	-1	0.922	0.937	0	ARPC5L
ARPIN	-0.46	-1.37	0.0464	0.0642	0	ARPIN
ARPP19	-0.13	-1.1	0.00984	0.0152	0	ARPP19
ARPP21	0.17	1.13	0.391	0.444	0	ARPP21
ARRB1	0.01	1	0.956	0.964	0	ARRB1
ARRB2	0.49	1.41	7.61e-05	0.000165	0	ARRB2
ARRDC2	-0.37	-1.29	0.0164	0.0246	0	ARRDC2
ARRDC3	1.11	2.15	5.78e-17	6.77e-16	1	ARRDC3
ARRDC3-AS1	0.69	1.62	3.44e-12	2.02e-11	0	ARRDC3-AS1
ARRDC4	-0.37	-1.3	0.00256	0.00438	0	ARRDC4
ARRDC5	-0.45	-1.37	0.00519	0.00845	0	ARRDC5
ARSB	0.75	1.68	9.69e-15	8.13e-14	0	ARSB
ARSD	0.6	1.51	2.07e-07	6.36e-07	0	ARSD
ARSD-AS1	0.61	1.53	3.29e-07	9.9e-07	0	ARSD-AS1
ARSG	-0.08	-1.05	0.296	0.346	0	ARSG
ARSK	-0.39	-1.31	2.81e-07	8.52e-07	0	ARSK
ART3	0.36	1.28	0.124	0.158	0	ART3
ART4	0.14	1.1	0.27	0.319	0	ART4
ARV1	0.16	1.12	0.00535	0.00868	0	ARV1
ASAH1	0.74	1.67	8.36e-14	6.09e-13	0	ASAH1
ASAH2	-0.55	-1.47	7e-06	1.75e-05	0	ASAH2
ASAH2B	-0.82	-1.77	3.69e-10	1.63e-09	0	ASAH2B
ASAP1	0.22	1.16	0.00518	0.00842	0	ASAP1
ASAP2	-0.22	-1.17	0.0197	0.0291	0	ASAP2
ASB1	-0.43	-1.34	4.82e-07	1.42e-06	0	ASB1
ASB13	-0.52	-1.43	4.66e-06	1.2e-05	0	ASB13
ASB14	0.22	1.17	3.21e-06	8.44e-06	0	ASB14
ASB15	0.59	1.51	0.0239	0.0348	0	ASB15
ASB3	-0.16	-1.12	0.014	0.0212	0	ASB3
ASB6	-0.2	-1.15	0.293	0.343	0	ASB6
ASB7	-0.08	-1.05	0.0382	0.0537	0	ASB7
ASB8	0.06	1.05	0.246	0.294	0	ASB8
ASCC1	0.07	1.05	0.189	0.231	0	ASCC1
ASCC2	-0.27	-1.2	0.0711	0.095	0	ASCC2
ASCC3	-0.17	-1.12	0.000301	0.000595	0	ASCC3
ASCL2	1	2.01	4.1e-11	2.07e-10	1	ASCL2
ASF1A	-0.28	-1.21	2.45e-05	5.71e-05	0	ASF1A
ASF1B	-0.69	-1.61	9.51e-05	0.000203	0	ASF1B
ASH1L	-0.08	-1.05	0.0119	0.0182	0	ASH1L
ASH1L-AS1	0.5	1.42	3.11e-10	1.38e-09	0	ASH1L-AS1
ASH2L	0.68	1.6	1.8e-19	3.38e-18	0	ASH2L
ASH2LP1	0.31	1.24	0.218	0.263	0	ASH2LP1
ASMTL	-0.22	-1.17	0.189	0.231	0	ASMTL
ASNA1	0.16	1.12	0.358	0.411	0	ASNA1
ASNS	-0.42	-1.34	7.41e-10	3.14e-09	0	ASNS
ASNSD1	-0.19	-1.14	0.0103	0.0159	0	ASNSD1
ASPH	0.43	1.35	1.95e-05	4.6e-05	0	ASPH
ASPHD1	-0.22	-1.17	0.0615	0.0832	0	ASPHD1
ASPHD2	0.79	1.73	9.14e-11	4.4e-10	0	ASPHD2
ASPM	-0.37	-1.29	0.000396	0.00077	0	ASPM
ASPN	-0.28	-1.22	0.0346	0.0491	0	ASPN
ASPRV1	3.41	10.64	6.39e-19	1.07e-17	1	ASPRV1
ASRGL1	-0.12	-1.09	0.277	0.326	0	ASRGL1
ASTE1	-0.33	-1.26	2.66e-15	2.43e-14	0	ASTE1
ASTN2	-0.36	-1.28	0.00505	0.00822	0	ASTN2
ASUN	-0.15	-1.11	0.00259	0.00444	0	ASUN
ASXL1	-0.62	-1.53	4.48e-16	4.64e-15	0	ASXL1
ASXL2	-0.05	-1.03	0.32	0.371	0	ASXL2
ASXL3	0.34	1.27	0.0718	0.0959	0	ASXL3
ATAD1	-0.11	-1.08	0.0108	0.0167	0	ATAD1
ATAD2	0.01	1.01	0.848	0.874	0	ATAD2
ATAD2B	0.15	1.11	0.000299	0.000591	0	ATAD2B
ATAD5	0.07	1.05	0.442	0.495	0	ATAD5
ATAT1	-0.12	-1.08	0.396	0.449	0	ATAT1
ATE1	-0.28	-1.21	2.01e-08	7.07e-08	0	ATE1
ATF1	-0.11	-1.08	0.0503	0.0691	0	ATF1
ATF2	0.16	1.12	1.04e-05	2.56e-05	0	ATF2
ATF3	4.25	19.05	1.08e-20	2.57e-19	1	ATF3
ATF4	0.27	1.21	0.0297	0.0425	0	ATF4
ATF6	0.28	1.21	1.73e-05	4.12e-05	0	ATF6
ATF6B	0.27	1.2	0.0496	0.0682	0	ATF6B
ATF7	0.44	1.36	7.76e-08	2.53e-07	0	ATF7
ATF7IP	0.03	1.02	0.616	0.663	0	ATF7IP
ATF7IP2	-0.67	-1.59	1.19e-13	8.49e-13	0	ATF7IP2
ATG10	-1.34	-2.53	1.19e-30	1.95e-28	-1	ATG10
ATG10-AS1	0.16	1.11	0.285	0.335	0	ATG10-AS1
ATG101	-0.15	-1.11	0.326	0.378	0	ATG101
ATG12	0.32	1.25	4.3e-08	1.45e-07	0	ATG12
ATG12P2	1.01	2.02	4.56e-06	1.17e-05	1	ATG12P2
ATG13	0.27	1.21	2.03e-05	4.79e-05	0	ATG13
ATG14	-0.33	-1.26	3.07e-08	1.05e-07	0	ATG14
ATG16L1	-0.28	-1.22	1.58e-05	3.78e-05	0	ATG16L1
ATG16L2	0.36	1.29	7.98e-06	1.99e-05	0	ATG16L2
ATG2B	-0.4	-1.32	6.3e-11	3.1e-10	0	ATG2B
ATG3	1.14	2.2	3.51e-22	1.1e-20	1	ATG3
ATG4A	0.24	1.18	1.4e-05	3.37e-05	0	ATG4A
ATG4B	-0.18	-1.13	0.00829	0.013	0	ATG4B
ATG4C	-0.14	-1.1	0.0142	0.0214	0	ATG4C
ATG5	0.15	1.11	0.00162	0.00287	0	ATG5
ATG7	0.78	1.71	4.52e-20	9.55e-19	0	ATG7
ATG9A	-0.24	-1.18	0.0875	0.115	0	ATG9A
ATHL1	0.45	1.37	0.0596	0.0808	0	ATHL1
ATIC	-0.39	-1.31	1.19e-06	3.31e-06	0	ATIC
ATL1	-0.19	-1.14	0.00927	0.0144	0	ATL1
ATL2	-0.39	-1.31	8.51e-11	4.11e-10	0	ATL2
ATL3	-0.28	-1.22	4.55e-09	1.75e-08	0	ATL3
ATM	-0.96	-1.94	1.96e-23	7.74e-22	0	ATM
ATMIN	-0.27	-1.2	3.53e-08	1.2e-07	0	ATMIN
ATOX1	0.03	1.02	0.618	0.664	0	ATOX1
ATP10A	0.43	1.35	3.09e-06	8.16e-06	0	ATP10A
ATP10B	0.14	1.1	0.466	0.52	0	ATP10B
ATP10D	0.33	1.26	8.61e-10	3.62e-09	0	ATP10D
ATP11A	0.47	1.38	9.5e-11	4.56e-10	0	ATP11A
ATP11B	0.36	1.28	9.84e-10	4.12e-09	0	ATP11B
ATP11C	-0.04	-1.03	0.33	0.382	0	ATP11C
ATP13A1	0.44	1.35	0.00416	0.00687	0	ATP13A1
ATP13A3	-0.37	-1.29	4.44e-09	1.71e-08	0	ATP13A3
ATP13A4	-0.07	-1.05	0.617	0.663	0	ATP13A4
ATP1A1	-0.07	-1.05	0.392	0.445	0	ATP1A1
ATP1A1-AS1	-0.06	-1.05	0.535	0.587	0	ATP1A1-AS1
ATP1B1	0.41	1.33	2.73e-07	8.3e-07	0	ATP1B1
ATP1B1P1	-0.3	-1.23	0.00333	0.00559	0	ATP1B1P1
ATP1B3	0.44	1.36	1.49e-08	5.33e-08	0	ATP1B3
ATP2A2	0.08	1.06	0.0582	0.079	0	ATP2A2
ATP2A3	-0.42	-1.33	0.00692	0.011	0	ATP2A3
ATP2B1	-0.03	-1.02	0.671	0.714	0	ATP2B1
ATP2B4	0.03	1.02	0.639	0.684	0	ATP2B4
ATP2C1	-0.15	-1.11	0.000122	0.000257	0	ATP2C1
ATP5A1	-0.52	-1.44	1.13e-12	7.04e-12	0	ATP5A1
ATP5B	-0.12	-1.08	0.193	0.236	0	ATP5B
ATP5C1	0.09	1.06	0.103	0.133	0	ATP5C1
ATP5E	-0.14	-1.1	0.0574	0.0781	0	ATP5E
ATP5F1	-0.37	-1.29	1.06e-11	5.79e-11	0	ATP5F1
ATP5F1P1	-0.01	-1	0.945	0.956	0	ATP5F1P1
ATP5G1	-0.56	-1.47	5.73e-06	1.45e-05	0	ATP5G1
ATP5G2	-0.35	-1.27	0.0201	0.0296	0	ATP5G2
ATP5G3	-0.12	-1.08	0.0343	0.0486	0	ATP5G3
ATP5H	0.12	1.08	0.0254	0.0369	0	ATP5H
ATP5HP4	-0.24	-1.18	0.0218	0.0321	0	ATP5HP4
ATP5I	-0.35	-1.27	7.92e-06	1.97e-05	0	ATP5I
ATP5J	0.33	1.26	1.53e-08	5.46e-08	0	ATP5J
ATP5J2	-0.28	-1.21	0.0121	0.0185	0	ATP5J2
ATP5L	-0.18	-1.13	0.000936	0.00172	0	ATP5L
ATP5O	-0.17	-1.13	0.00082	0.00152	0	ATP5O
ATP5S	-0.08	-1.06	0.216	0.261	0	ATP5S
ATP5SL	0.21	1.16	0.0787	0.104	0	ATP5SL
ATP6AP1	0.42	1.33	0.000345	0.000676	0	ATP6AP1
ATP6AP1L	0.21	1.16	0.0664	0.0892	0	ATP6AP1L
ATP6AP2	-0.23	-1.18	0.00018	0.000368	0	ATP6AP2
ATP6V0A1	0.41	1.33	1.13e-06	3.15e-06	0	ATP6V0A1
ATP6V0A2	-0.43	-1.35	8e-16	7.99e-15	0	ATP6V0A2
ATP6V0B	0.26	1.2	0.0681	0.0915	0	ATP6V0B
ATP6V0D1	0.4	1.32	0.0572	0.0778	0	ATP6V0D1
ATP6V0E1	0.74	1.67	2.29e-15	2.12e-14	0	ATP6V0E1
ATP6V0E2	-0.85	-1.81	4.13e-07	1.23e-06	0	ATP6V0E2
ATP6V0E2-AS1	-1.24	-2.36	3.13e-09	1.22e-08	-1	ATP6V0E2-AS1
ATP6V1A	-0.07	-1.05	0.316	0.367	0	ATP6V1A
ATP6V1B2	0.67	1.59	1.84e-14	1.47e-13	0	ATP6V1B2
ATP6V1C1	0.75	1.68	5.32e-22	1.6e-20	0	ATP6V1C1
ATP6V1C2	0.21	1.16	0.00323	0.00545	0	ATP6V1C2
ATP6V1D	0.28	1.22	3.24e-07	9.75e-07	0	ATP6V1D
ATP6V1E1	0.6	1.52	3.62e-12	2.11e-11	0	ATP6V1E1
ATP6V1E2	-0.51	-1.42	9.75e-08	3.14e-07	0	ATP6V1E2
ATP6V1F	0.03	1.02	0.817	0.846	0	ATP6V1F
ATP6V1G1	0.64	1.56	1.18e-14	9.79e-14	0	ATP6V1G1
ATP6V1H	0.59	1.51	3.88e-29	4.62e-27	0	ATP6V1H
ATP7A	0.03	1.02	0.552	0.603	0	ATP7A
ATP7B	-0.2	-1.15	0.0716	0.0957	0	ATP7B
ATP8A1	-0.47	-1.39	7.01e-16	7.07e-15	0	ATP8A1
ATP8A2	-1.08	-2.11	1.16e-12	7.23e-12	-1	ATP8A2
ATP8A2P2	1.12	2.17	2.48e-16	2.67e-15	1	ATP8A2P2
ATP8B1	-0.08	-1.05	0.283	0.332	0	ATP8B1
ATP8B2	-0.64	-1.56	2.1e-09	8.44e-09	0	ATP8B2
ATP8B4	1.35	2.54	3.82e-27	3.25e-25	1	ATP8B4
ATP8B5P	0.42	1.34	0.0423	0.0589	0	ATP8B5P
ATP9A	-0.79	-1.73	2.06e-11	1.09e-10	0	ATP9A
ATP9B	-0.37	-1.29	1.46e-13	1.03e-12	0	ATP9B
ATPAF1	-0.18	-1.13	3.38e-05	7.72e-05	0	ATPAF1
ATPAF2	-0.31	-1.24	0.00236	0.00407	0	ATPAF2
ATPIF1	-0.15	-1.11	0.0121	0.0185	0	ATPIF1
ATR	-0.15	-1.11	0.000492	0.000944	0	ATR
ATRAID	-0.26	-1.2	0.0159	0.0239	0	ATRAID
ATRIP	0.5	1.42	1.25e-07	3.96e-07	0	ATRIP
ATRN	-0.69	-1.61	1.57e-19	2.98e-18	0	ATRN
ATRNL1	-0.19	-1.14	0.181	0.222	0	ATRNL1
ATRX	-0.05	-1.03	0.348	0.4	0	ATRX
ATXN1	0.22	1.16	0.00138	0.00247	0	ATXN1
ATXN10	-0.24	-1.18	4.4e-08	1.48e-07	0	ATXN10
ATXN1L	-0.11	-1.08	0.0421	0.0586	0	ATXN1L
ATXN2	-0.01	-1.01	0.863	0.887	0	ATXN2
ATXN2L	0.01	1.01	0.864	0.887	0	ATXN2L
ATXN3	0.12	1.09	0.00946	0.0147	0	ATXN3
ATXN7	0.6	1.51	1.97e-11	1.05e-10	0	ATXN7
ATXN7L1	0.09	1.07	0.196	0.239	0	ATXN7L1
ATXN7L3	0.43	1.35	0.000137	0.000285	0	ATXN7L3
ATXN7L3B	-0.22	-1.17	4.21e-08	1.42e-07	0	ATXN7L3B
AUH	-0.4	-1.32	2.93e-10	1.31e-09	0	AUH
AUNIP	-0.17	-1.12	0.135	0.17	0	AUNIP
AUP1	-0.11	-1.08	0.488	0.541	0	AUP1
AURKA	0.4	1.32	0.000879	0.00163	0	AURKA
AUTS2	-0.72	-1.65	1.27e-13	9.09e-13	0	AUTS2
AVEN	-0.21	-1.15	0.00245	0.00422	0	AVEN
AVIL	0.09	1.06	0.293	0.343	0	AVIL
AVL9	0.29	1.22	2.07e-13	1.44e-12	0	AVL9
AVPR1A	0.84	1.79	3.37e-07	1.01e-06	0	AVPR1A
AXDND1	0.39	1.31	0.011	0.0169	0	AXDND1
AXIN1	-0.35	-1.28	0.0265	0.0383	0	AXIN1
AXIN2	-0.97	-1.96	5.86e-11	2.9e-10	0	AXIN2
AXL	1.55	2.93	1.02e-22	3.51e-21	1	AXL
AZI2	1.48	2.78	3.18e-32	8.73e-30	1	AZI2
AZIN1	-0.03	-1.02	0.602	0.649	0	AZIN1
AZIN1-AS1	-0.54	-1.45	1.07e-06	3.01e-06	0	AZIN1-AS1
B2M	0.85	1.8	1.3e-18	2.01e-17	0	B2M
B3GALNT1	0.04	1.03	0.703	0.743	0	B3GALNT1
B3GALNT1P1	-0.56	-1.47	9.68e-05	0.000207	0	B3GALNT1P1
B3GALNT2	-0.07	-1.05	0.234	0.281	0	B3GALNT2
B3GALT2	-0.04	-1.02	0.622	0.668	0	B3GALT2
B3GALT4	0.06	1.04	0.664	0.707	0	B3GALT4
B3GALT6	-0.15	-1.11	0.126	0.161	0	B3GALT6
B3GAT1	0.08	1.05	0.705	0.745	0	B3GAT1
B3GAT2	0.18	1.14	1.86e-05	4.39e-05	0	B3GAT2
B3GLCT	-0.52	-1.43	1.22e-12	7.56e-12	0	B3GLCT
B3GNT2	0.49	1.41	8.43e-11	4.08e-10	0	B3GNT2
B3GNT4	-0.14	-1.1	0.0437	0.0606	0	B3GNT4
B3GNT5	1.73	3.32	1.34e-24	6.76e-23	1	B3GNT5
B3GNTL1	0.15	1.11	0.151	0.188	0	B3GNTL1
B4GALT1	0.05	1.03	0.524	0.576	0	B4GALT1
B4GALT1-AS1	0.03	1.02	0.815	0.844	0	B4GALT1-AS1
B4GALT3	-0.42	-1.34	0.00655	0.0105	0	B4GALT3
B4GALT4	0.57	1.49	7.92e-18	1.07e-16	0	B4GALT4
B4GALT4-AS1	0.46	1.37	1.17e-08	4.26e-08	0	B4GALT4-AS1
B4GALT5	1.55	2.94	6.26e-21	1.57e-19	1	B4GALT5
B4GALT6	-0.49	-1.4	1.28e-05	3.09e-05	0	B4GALT6
B4GAT1	-1.05	-2.07	6.91e-11	3.39e-10	-1	B4GAT1
B9D2	0.13	1.1	0.387	0.44	0	B9D2
BABAM1	-0.66	-1.58	2.33e-09	9.31e-09	0	BABAM1
BACE1	-0.46	-1.38	4.78e-07	1.4e-06	0	BACE1
BACE1-AS	-0.64	-1.56	0.000459	0.000883	0	BACE1-AS
BACE2	-1.73	-3.31	1.2e-24	6.11e-23	-1	BACE2
BACH1	1.1	2.14	6.57e-23	2.35e-21	1	BACH1
BACH1-AS1	1	1.99	1.75e-12	1.07e-11	0	BACH1-AS1
BACH1-IT1	0.77	1.7	7.18e-13	4.62e-12	0	BACH1-IT1
BACH1-IT2	0.79	1.72	8.78e-13	5.57e-12	0	BACH1-IT2
BACH1-IT3	0.83	1.77	8.68e-06	2.15e-05	0	BACH1-IT3
BACH2	-1.3	-2.47	5.18e-21	1.32e-19	-1	BACH2
BAG1	-0.43	-1.35	0.00118	0.00214	0	BAG1
BAG2	-0.58	-1.49	5.98e-11	2.95e-10	0	BAG2
BAG3	-0.66	-1.58	3.77e-05	8.54e-05	0	BAG3
BAG4	0.11	1.08	0.0412	0.0575	0	BAG4
BAG5	-0.14	-1.1	2.68e-05	6.21e-05	0	BAG5
BAG6	0.2	1.15	0.157	0.196	0	BAG6
BAGE2	0.25	1.19	0.116	0.149	0	BAGE2
BAHD1	-0.11	-1.08	0.215	0.26	0	BAHD1
BAIAP2	0.64	1.55	0.000108	0.000229	0	BAIAP2
BAIAP2-AS1	-0.52	-1.44	0.00025	0.0005	0	BAIAP2-AS1
BAIAP2L1	1.11	2.15	9.06e-18	1.21e-16	1	BAIAP2L1
BAK1	1.04	2.06	7.81e-08	2.54e-07	1	BAK1
BAMBI	1.27	2.41	3.81e-11	1.93e-10	1	BAMBI
BANF1	0.01	1	0.969	0.975	0	BANF1
BANK1	-0.94	-1.92	4.74e-15	4.18e-14	0	BANK1
BANP	-0.16	-1.12	0.0499	0.0687	0	BANP
BAP1	-0.02	-1.01	0.914	0.93	0	BAP1
BARD1	0.3	1.23	8.98e-06	2.22e-05	0	BARD1
BASP1	1.11	2.16	2.02e-13	1.41e-12	1	BASP1
BATF2	3.52	11.45	1.52e-17	1.94e-16	1	BATF2
BATF3	1.33	2.52	1.13e-08	4.11e-08	1	BATF3
BAX	0.21	1.16	0.31	0.361	0	BAX
BAZ1A	1.3	2.47	1.93e-22	6.31e-21	1	BAZ1A
BAZ1B	-0.08	-1.06	0.0927	0.121	0	BAZ1B
BAZ2A	0.48	1.4	5.78e-11	2.85e-10	0	BAZ2A
BAZ2B	0.43	1.35	4.39e-08	1.48e-07	0	BAZ2B
BBIP1	0.1	1.07	0.0703	0.0941	0	BBIP1
BBOF1	-0.15	-1.11	0.295	0.345	0	BBOF1
BBS1	0.06	1.04	0.669	0.712	0	BBS1
BBS10	-0.15	-1.11	0.00796	0.0125	0	BBS10
BBS12	0.84	1.79	1.3e-18	2.02e-17	0	BBS12
BBS2	-0.29	-1.22	1.3e-07	4.12e-07	0	BBS2
BBS4	0.28	1.21	1.34e-05	3.24e-05	0	BBS4
BBS7	0.29	1.23	2.97e-08	1.02e-07	0	BBS7
BBS9	-0.38	-1.3	3.41e-15	3.07e-14	0	BBS9
BBX	0.47	1.38	1.63e-16	1.8e-15	0	BBX
BCAP29	-0.03	-1.02	0.6	0.648	0	BCAP29
BCAP31	0	1	0.979	0.983	0	BCAP31
BCAR3	-0.76	-1.7	9.46e-07	2.67e-06	0	BCAR3
BCAS1	-0.2	-1.15	0.118	0.151	0	BCAS1
BCAS2	0.08	1.06	0.158	0.196	0	BCAS2
BCAS2P2	-0.38	-1.3	5.6e-05	0.000124	0	BCAS2P2
BCAS3	-0.08	-1.06	0.126	0.16	0	BCAS3
BCAS4	-0.71	-1.64	1.53e-11	8.23e-11	0	BCAS4
BCAT1	0.13	1.1	0.15	0.187	0	BCAT1
BCCIP	-0.06	-1.04	0.248	0.296	0	BCCIP
BCDIN3D	-0.12	-1.09	0.0759	0.101	0	BCDIN3D
BCDIN3D-AS1	-0.09	-1.07	0.2	0.244	0	BCDIN3D-AS1
BCKDHB	-0.75	-1.68	1.42e-19	2.72e-18	0	BCKDHB
BCKDK	-0.1	-1.08	0.607	0.654	0	BCKDK
BCL10	0.63	1.55	1e-17	1.33e-16	0	BCL10
BCL11A	-0.53	-1.44	2.64e-08	9.13e-08	0	BCL11A
BCL11B	-1.15	-2.22	3.39e-20	7.32e-19	-1	BCL11B
BCL2	-0.62	-1.54	5.98e-12	3.4e-11	0	BCL2
BCL2A1	2.53	5.79	1.98e-31	4.22e-29	1	BCL2A1
BCL2L1	-0.01	-1.01	0.94	0.952	0	BCL2L1
BCL2L11	-0.09	-1.06	0.158	0.197	0	BCL2L11
BCL2L13	0.42	1.34	4.46e-08	1.5e-07	0	BCL2L13
BCL2L14	2.64	6.23	2.5e-17	3.1e-16	1	BCL2L14
BCL2L15	-0.29	-1.23	0.00673	0.0108	0	BCL2L15
BCL2L2	0.62	1.54	2.5e-15	2.3e-14	0	BCL2L2
BCL6	1.25	2.38	2.47e-16	2.66e-15	1	BCL6
BCL7A	-0.84	-1.79	2.11e-09	8.48e-09	0	BCL7A
BCL7B	0.15	1.11	0.0443	0.0615	0	BCL7B
BCL7C	-0.31	-1.24	0.000599	0.00113	0	BCL7C
BCL9	0.25	1.19	0.0279	0.0402	0	BCL9
BCL9L	-0.96	-1.95	5.9e-10	2.54e-09	0	BCL9L
BCLAF1	-0.37	-1.29	2.53e-11	1.31e-10	0	BCLAF1
BCLAF1P2	-0.45	-1.36	8.72e-08	2.82e-07	0	BCLAF1P2
BCO2	0.07	1.05	0.426	0.48	0	BCO2
BCOR	-0.25	-1.19	1.59e-05	3.79e-05	0	BCOR
BCORP1	-1.38	-2.61	6.77e-13	4.38e-12	-1	BCORP1
BCR	-0.4	-1.32	0.00415	0.00686	0	BCR
BCS1L	-0.43	-1.35	0.000701	0.00132	0	BCS1L
BDH1	-0.81	-1.75	1.21e-10	5.75e-10	0	BDH1
BDH2	-0.54	-1.45	5.45e-10	2.35e-09	0	BDH2
BDNF	-0.35	-1.27	0.0262	0.038	0	BDNF
BDNF-AS	-0.36	-1.29	0.00565	0.00912	0	BDNF-AS
BDP1	-0.15	-1.11	0.00184	0.00324	0	BDP1
BECN1	0.14	1.11	0.000156	0.000322	0	BECN1
BEND2	-0.81	-1.75	4.38e-06	1.13e-05	0	BEND2
BEND3P1	-0.91	-1.88	0.000789	0.00147	0	BEND3P1
BEND4	-0.51	-1.42	3.53e-07	1.06e-06	0	BEND4
BEND5	-1.1	-2.14	2.02e-11	1.07e-10	-1	BEND5
BEND6	0.35	1.28	0.128	0.163	0	BEND6
BEND7	-0.49	-1.41	0.00221	0.00383	0	BEND7
BEST1	0.39	1.31	0.000566	0.00108	0	BEST1
BEST3	0.5	1.41	0.00665	0.0106	0	BEST3
BET1	-0.15	-1.11	0.018	0.0268	0	BET1
BET1L	-0.48	-1.39	0.00524	0.00851	0	BET1L
BEX2	-0.76	-1.7	4.17e-09	1.61e-08	0	BEX2
BEX4	-0.35	-1.27	1.98e-06	5.37e-06	0	BEX4
BFAR	0.19	1.14	0.00155	0.00276	0	BFAR
BFSP1	-0.69	-1.61	5.43e-05	0.00012	0	BFSP1
BHLHB9	-0.57	-1.49	4.41e-09	1.7e-08	0	BHLHB9
BHLHE40	-0.53	-1.44	8.4e-08	2.73e-07	0	BHLHE40
BHLHE40-AS1	-0.5	-1.41	0.000873	0.00162	0	BHLHE40-AS1
BHLHE41	-1.3	-2.46	2.63e-15	2.41e-14	-1	BHLHE41
BICC1	-0.03	-1.02	0.877	0.898	0	BICC1
BICD1	-0.91	-1.87	4.73e-17	5.64e-16	0	BICD1
BICD2	-0.13	-1.09	0.0146	0.022	0	BICD2
BID	0.28	1.21	3.24e-06	8.52e-06	0	BID
BIN1	-0.91	-1.88	1.16e-05	2.83e-05	0	BIN1
BIN2	0.58	1.5	3.38e-14	2.61e-13	0	BIN2
BIN3	0.63	1.55	8.93e-05	0.000192	0	BIN3
BIRC2	0.45	1.37	1.26e-08	4.57e-08	0	BIRC2
BIRC3	-0.25	-1.19	0.00214	0.00372	0	BIRC3
BIRC5	-0.62	-1.53	6.23e-05	0.000137	0	BIRC5
BIRC6	-0.15	-1.11	0.000118	0.000248	0	BIRC6
BIRC6-AS1	0.02	1.01	0.788	0.82	0	BIRC6-AS1
BIRC6-AS2	-0.4	-1.31	0.00248	0.00426	0	BIRC6-AS2
BISPR	1.86	3.64	8.13e-28	7.63e-26	1	BISPR
BIVM	-0.79	-1.73	2.53e-12	1.52e-11	0	BIVM
BLCAP	-0.12	-1.09	0.0872	0.114	0	BLCAP
BLK	-0.9	-1.87	1.8e-08	6.38e-08	0	BLK
BLM	-0.57	-1.48	5.61e-14	4.2e-13	0	BLM
BLMH	-0.64	-1.56	8.02e-21	1.95e-19	0	BLMH
BLNK	-0.08	-1.06	0.26	0.308	0	BLNK
BLOC1S1	0.79	1.73	0.000941	0.00173	0	BLOC1S1
BLOC1S2	0.82	1.76	1.81e-18	2.72e-17	0	BLOC1S2
BLOC1S4	-0.25	-1.19	0.00574	0.00926	0	BLOC1S4
BLOC1S5	-0.11	-1.08	0.0255	0.037	0	BLOC1S5
BLOC1S6	0.03	1.02	0.636	0.681	0	BLOC1S6
BLVRA	1.52	2.87	5.71e-24	2.53e-22	1	BLVRA
BLVRB	-0.43	-1.34	0.0228	0.0334	0	BLVRB
BLZF1	1.7	3.24	2.62e-33	1.21e-30	1	BLZF1
BLZF2P	0.4	1.32	0.000328	0.000646	0	BLZF2P
BMF	-0.19	-1.14	0.152	0.19	0	BMF
BMI1	-0.34	-1.26	3.97e-05	8.98e-05	0	BMI1
BMP2K	0.04	1.03	0.524	0.576	0	BMP2K
BMP3	0.26	1.2	0.111	0.143	0	BMP3
BMP6	0.05	1.03	0.658	0.702	0	BMP6
BMP8B	-0.37	-1.29	0.00104	0.0019	0	BMP8B
BMPR1A	-0.41	-1.33	1.08e-06	3.01e-06	0	BMPR1A
BMPR1B	0.02	1.01	0.93	0.943	0	BMPR1B
BMPR2	0.67	1.59	1.28e-16	1.43e-15	0	BMPR2
BMS1	-0.45	-1.36	2.49e-11	1.3e-10	0	BMS1
BMS1P1	0.02	1.01	0.887	0.906	0	BMS1P1
BMS1P4	-0.43	-1.35	0.000322	0.000634	0	BMS1P4
BMX	0.52	1.43	0.00203	0.00353	0	BMX
BNC2	-0.37	-1.29	0.0125	0.0191	0	BNC2
BNIP1	-0.23	-1.17	0.0124	0.0189	0	BNIP1
BNIP2	0.38	1.31	4.27e-09	1.65e-08	0	BNIP2
BNIP3	-0.36	-1.28	5.06e-08	1.69e-07	0	BNIP3
BNIP3L	0.07	1.05	0.541	0.592	0	BNIP3L
BNIP3P10	-0.63	-1.55	7.98e-07	2.28e-06	0	BNIP3P10
BNIP3P11	0.24	1.18	0.129	0.163	0	BNIP3P11
BNIP3P16	-0.13	-1.1	0.47	0.524	0	BNIP3P16
BNIP3P17	-0.57	-1.48	0.00428	0.00705	0	BNIP3P17
BNIP3P24	-0.35	-1.28	0.0082	0.0129	0	BNIP3P24
BNIP3P25	-0.4	-1.32	0.00129	0.00233	0	BNIP3P25
BNIP3P26	0.81	1.76	2.77e-08	9.53e-08	0	BNIP3P26
BNIP3P40	-0.21	-1.16	0.214	0.259	0	BNIP3P40
BNIP3P41	0.04	1.03	0.803	0.834	0	BNIP3P41
BNIP3P8	-0.28	-1.21	0.121	0.154	0	BNIP3P8
BNIP3P9	-0.55	-1.46	0.0226	0.0331	0	BNIP3P9
BNIPL	0.31	1.24	0.0178	0.0265	0	BNIPL
BOD1	-0.32	-1.25	1.05e-07	3.37e-07	0	BOD1
BOD1L1	0.08	1.05	0.168	0.208	0	BOD1L1
BOLA1	-0.55	-1.47	2.1e-08	7.37e-08	0	BOLA1
BOLA2	-0.16	-1.12	0.37	0.423	0	BOLA2
BOLA3	-0.16	-1.11	0.0387	0.0544	0	BOLA3
BOLA3-AS1	0.43	1.35	7.62e-06	1.9e-05	0	BOLA3-AS1
BOLL	0.34	1.26	0.00961	0.0149	0	BOLL
BORA	0.09	1.06	0.0658	0.0885	0	BORA
BORCS5	-0.49	-1.4	1.02e-08	3.73e-08	0	BORCS5
BORCS7	-0.18	-1.13	0.0352	0.0498	0	BORCS7
BPGM	0.08	1.06	0.517	0.569	0	BPGM
BPHL	-0.49	-1.4	8.96e-06	2.21e-05	0	BPHL
BPI	0.41	1.33	0.0326	0.0464	0	BPI
BPNT1	-0.09	-1.07	0.065	0.0875	0	BPNT1
BPTF	-0.23	-1.18	1.37e-07	4.34e-07	0	BPTF
BRAF	-0.32	-1.24	2.18e-10	9.92e-10	0	BRAF
BRAP	0.2	1.15	1.1e-06	3.08e-06	0	BRAP
BRCA1	0.86	1.81	3.84e-23	1.44e-21	0	BRCA1
BRCA2	1.72	3.3	9.26e-30	1.22e-27	1	BRCA2
BRCC3	-0.13	-1.09	0.0101	0.0157	0	BRCC3
BRCC3P1	-0.37	-1.3	0.0261	0.0378	0	BRCC3P1
BRD1	-0.21	-1.16	0.00101	0.00185	0	BRD1
BRD2	0.31	1.24	1.87e-05	4.42e-05	0	BRD2
BRD3	-0.21	-1.15	0.00107	0.00195	0	BRD3
BRD4	0.19	1.14	0.0526	0.0721	0	BRD4
BRD7	0.8	1.74	1.14e-28	1.27e-26	0	BRD7
BRD8	-0.37	-1.29	4.28e-07	1.27e-06	0	BRD8
BRD9	-0.09	-1.07	0.162	0.202	0	BRD9
BRE	0.05	1.04	0.338	0.39	0	BRE
BRF1	-0.34	-1.27	0.00736	0.0117	0	BRF1
BRF2	-0.02	-1.01	0.814	0.844	0	BRF2
BRI3	1.38	2.6	7.19e-15	6.15e-14	1	BRI3
BRI3BP	-1.33	-2.52	8.93e-29	1e-26	-1	BRI3BP
BRIP1	0.05	1.04	0.608	0.655	0	BRIP1
BRIX1	-0.1	-1.07	0.0837	0.11	0	BRIX1
BRK1	-0.2	-1.15	0.00294	0.00499	0	BRK1
BRMS1	0.2	1.15	0.283	0.333	0	BRMS1
BRMS1L	-0.16	-1.11	0.0345	0.0489	0	BRMS1L
BROX	0.69	1.62	1.06e-17	1.4e-16	0	BROX
BRPF1	-0.15	-1.11	0.325	0.376	0	BRPF1
BRPF3	-0.47	-1.39	1.03e-06	2.89e-06	0	BRPF3
BRWD1	-0.34	-1.26	9.74e-09	3.58e-08	0	BRWD1
BRWD3	0.27	1.2	1.78e-05	4.22e-05	0	BRWD3
BSDC1	0.07	1.05	0.313	0.364	0	BSDC1
BSG	-0.46	-1.37	0.000553	0.00105	0	BSG
BSN	-0.11	-1.08	0.372	0.425	0	BSN
BST1	1.29	2.45	5.12e-22	1.56e-20	1	BST1
BST2	2.02	4.05	1.62e-19	3.06e-18	1	BST2
BTAF1	-0.38	-1.31	1.31e-14	1.08e-13	0	BTAF1
BTBD1	-0.23	-1.17	3.79e-05	8.59e-05	0	BTBD1
BTBD10	0.44	1.36	8.5e-15	7.19e-14	0	BTBD10
BTBD10P2	0.52	1.43	0.000659	0.00124	0	BTBD10P2
BTBD11	-0.8	-1.75	3.2e-16	3.38e-15	0	BTBD11
BTBD18	-0.5	-1.41	4.5e-05	0.000101	0	BTBD18
BTBD3	0.68	1.6	2.08e-16	2.26e-15	0	BTBD3
BTBD6	-0.56	-1.47	1.01e-05	2.48e-05	0	BTBD6
BTBD7	-0.3	-1.23	6.85e-11	3.36e-10	0	BTBD7
BTBD8	0.11	1.08	0.243	0.291	0	BTBD8
BTBD9	-0.02	-1.01	0.713	0.753	0	BTBD9
BTBD9-AS1	0.26	1.2	0.0696	0.0932	0	BTBD9-AS1
BTD	-0.44	-1.35	4.14e-06	1.07e-05	0	BTD
BTF3	-0.54	-1.45	3.47e-12	2.03e-11	0	BTF3
BTF3L4	-0.01	-1.01	0.812	0.842	0	BTF3L4
BTF3P12	0.1	1.07	0.226	0.272	0	BTF3P12
BTG1	-0.19	-1.14	0.00411	0.00679	0	BTG1
BTG1P1	-0.97	-1.96	4.9e-07	1.44e-06	0	BTG1P1
BTG2	0.39	1.31	1.28e-05	3.09e-05	0	BTG2
BTG3	-0.03	-1.02	0.627	0.672	0	BTG3
BTK	0.44	1.36	1.8e-09	7.28e-09	0	BTK
BTLA	-0.49	-1.4	1.74e-08	6.17e-08	0	BTLA
BTN1A1	0.23	1.18	0.115	0.148	0	BTN1A1
BTN2A1	1	2	3.97e-19	7.04e-18	0	BTN2A1
BTN2A2	0.5	1.42	2.01e-09	8.11e-09	0	BTN2A2
BTN2A3P	0.89	1.85	2.43e-13	1.67e-12	0	BTN2A3P
BTN3A1	0.88	1.83	3.95e-16	4.12e-15	0	BTN3A1
BTN3A2	0.65	1.57	1.05e-12	6.57e-12	0	BTN3A2
BTN3A3	0.83	1.77	3.54e-21	9.2e-20	0	BTN3A3
BTNL3	0.99	1.99	0.0276	0.0398	0	BTNL3
BTNL8	0.89	1.85	5.21e-05	0.000116	0	BTNL8
BTRC	-0.07	-1.05	0.328	0.38	0	BTRC
BUB1	-0.09	-1.06	0.339	0.391	0	BUB1
BUB1B	-0.09	-1.06	0.336	0.388	0	BUB1B
BUB3	-0.43	-1.35	6.89e-13	4.45e-12	0	BUB3
BUD13	0.18	1.14	0.0432	0.06	0	BUD13
BUD31	0.79	1.73	1.05e-19	2.08e-18	0	BUD31
BX322557.10	-0.14	-1.1	0.132	0.167	0	BX322557.10
BX470102.3	0.83	1.78	1.66e-05	3.96e-05	0	BX470102.3
BYSL	0.06	1.04	0.642	0.686	0	BYSL
BZRAP1-AS1	-0.12	-1.09	0.236	0.283	0	BZRAP1-AS1
BZW1	0.06	1.04	0.246	0.294	0	BZW1
BZW1P2	-0.08	-1.06	0.251	0.299	0	BZW1P2
BZW2	-0.65	-1.57	8.51e-22	2.47e-20	0	BZW2
C10orf105	1.98	3.94	4.81e-19	8.27e-18	1	C10orf105
C10orf11	0.17	1.13	0.173	0.214	0	C10orf11
C10orf12	-0.11	-1.08	0.0391	0.0548	0	C10orf12
C10orf128	0.25	1.19	0.0626	0.0845	0	C10orf128
C10orf131	0.36	1.29	0.00276	0.0047	0	C10orf131
C10orf2	-0.36	-1.28	0.0252	0.0366	0	C10orf2
C10orf25	-0.03	-1.02	0.693	0.734	0	C10orf25
C10orf54	0.58	1.5	7.35e-06	1.84e-05	0	C10orf54
C10orf76	0.09	1.06	0.0633	0.0853	0	C10orf76
C10orf88	-0.34	-1.27	4.55e-08	1.53e-07	0	C10orf88
C11orf1	-0.93	-1.91	2.53e-17	3.14e-16	0	C11orf1
C11orf21	0.38	1.3	2.2e-10	9.98e-10	0	C11orf21
C11orf24	-0.42	-1.34	0.00118	0.00214	0	C11orf24
C11orf31	-0.19	-1.14	0.0214	0.0315	0	C11orf31
C11orf49	-0.21	-1.16	0.0203	0.03	0	C11orf49
C11orf54	0.25	1.19	4.87e-06	1.25e-05	0	C11orf54
C11orf57	-0.11	-1.08	0.0116	0.0178	0	C11orf57
C11orf58	0.05	1.03	0.363	0.415	0	C11orf58
C11orf63	-0.42	-1.34	9.22e-06	2.28e-05	0	C11orf63
C11orf65	-0.82	-1.77	5.07e-20	1.06e-18	0	C11orf65
C11orf71	0.48	1.39	2.12e-12	1.28e-11	0	C11orf71
C11orf73	-0.08	-1.06	0.145	0.182	0	C11orf73
C11orf74	0.28	1.22	0.00116	0.0021	0	C11orf74
C11orf80	-0.56	-1.47	8.76e-13	5.57e-12	0	C11orf80
C11orf95	-0.25	-1.19	0.000318	0.000626	0	C11orf95
C12orf10	-0.68	-1.6	9.83e-05	0.00021	0	C12orf10
C12orf29	-0.39	-1.31	4.17e-07	1.24e-06	0	C12orf29
C12orf4	0.26	1.2	7.78e-07	2.22e-06	0	C12orf4
C12orf40	0.3	1.23	0.00195	0.00341	0	C12orf40
C12orf42	-1.03	-2.04	2.68e-17	3.31e-16	-1	C12orf42
C12orf43	-0.36	-1.29	0.000288	0.000571	0	C12orf43
C12orf45	-0.31	-1.24	4.88e-05	0.000109	0	C12orf45
C12orf49	-0.62	-1.54	7.47e-22	2.21e-20	0	C12orf49
C12orf57	-0.93	-1.91	2.14e-07	6.59e-07	0	C12orf57
C12orf60	-0.22	-1.17	0.004	0.00663	0	C12orf60
C12orf65	-0.35	-1.28	8.19e-08	2.66e-07	0	C12orf65
C12orf66	-0.48	-1.39	4.48e-09	1.72e-08	0	C12orf66
C12orf73	-0.37	-1.3	3.34e-07	1e-06	0	C12orf73
C12orf75	-0.49	-1.41	1.3e-08	4.7e-08	0	C12orf75
C12orf76	0.53	1.44	1.78e-17	2.26e-16	0	C12orf76
C14orf1	-0.12	-1.09	0.138	0.174	0	C14orf1
C14orf119	0.17	1.13	0.000415	0.000803	0	C14orf119
C14orf142	0.04	1.03	0.605	0.653	0	C14orf142
C14orf159	0.97	1.96	4.15e-12	2.4e-11	0	C14orf159
C14orf166	-0.16	-1.12	6.92e-05	0.000151	0	C14orf166
C14orf169	-0.25	-1.19	0.000524	0.001	0	C14orf169
C14orf2	0.02	1.02	0.723	0.762	0	C14orf2
C14orf28	0	-1	0.963	0.97	0	C14orf28
C14orf37	0.53	1.45	0.0316	0.0451	0	C14orf37
C14orf79	-0.6	-1.52	8.66e-07	2.46e-06	0	C14orf79
C14orf93	0.84	1.79	9.84e-19	1.58e-17	0	C14orf93
C15orf39	0.71	1.64	0.00115	0.0021	0	C15orf39
C15orf40	-0.2	-1.15	4.44e-06	1.14e-05	0	C15orf40
C15orf41	-0.43	-1.34	1.87e-06	5.08e-06	0	C15orf41
C15orf43	1.15	2.21	5.54e-06	1.41e-05	1	C15orf43
C15orf48	2.86	7.26	3.03e-18	4.37e-17	1	C15orf48
C15orf54	-1.04	-2.06	1.13e-06	3.16e-06	-1	C15orf54
C15orf57	0.2	1.15	0.0026	0.00444	0	C15orf57
C15orf61	-0.55	-1.46	3.01e-08	1.04e-07	0	C15orf61
C15orf65	0.69	1.61	0.000779	0.00145	0	C15orf65
C16orf45	-0.01	-1	0.936	0.948	0	C16orf45
C16orf52	-0.54	-1.46	7.45e-12	4.18e-11	0	C16orf52
C16orf54	0.03	1.02	0.712	0.751	0	C16orf54
C16orf58	-0.28	-1.22	0.0162	0.0242	0	C16orf58
C16orf62	-0.17	-1.13	0.00186	0.00327	0	C16orf62
C16orf70	0.11	1.08	0.188	0.23	0	C16orf70
C16orf72	0.61	1.53	4.82e-16	4.95e-15	0	C16orf72
C16orf87	-0.02	-1.01	0.739	0.775	0	C16orf87
C16orf91	-0.01	-1.01	0.872	0.894	0	C16orf91
C17orf100	-0.91	-1.88	7.34e-12	4.12e-11	0	C17orf100
C17orf51	-0.37	-1.3	0.00752	0.0119	0	C17orf51
C17orf58	0.52	1.44	1.04e-07	3.34e-07	0	C17orf58
C17orf62	0.93	1.91	3.41e-11	1.74e-10	0	C17orf62
C17orf67	0.88	1.84	1.24e-11	6.71e-11	0	C17orf67
C17orf75	-0.36	-1.28	1.31e-07	4.16e-07	0	C17orf75
C17orf80	-0.01	-1	0.849	0.875	0	C17orf80
C17orf89	-0.45	-1.37	1.08e-05	2.63e-05	0	C17orf89
C18orf21	0.38	1.3	2.78e-11	1.43e-10	0	C18orf21
C18orf25	0.95	1.93	5.4e-23	1.97e-21	0	C18orf25
C18orf32	0.13	1.1	0.0314	0.0448	0	C18orf32
C18orf54	-0.25	-1.19	0.00118	0.00214	0	C18orf54
C18orf8	0.14	1.1	0.00472	0.00772	0	C18orf8
C19orf12	0.14	1.1	0.0111	0.0171	0	C19orf12
C19orf38	0.76	1.69	0.000138	0.000288	0	C19orf38
C19orf43	-0.05	-1.03	0.588	0.636	0	C19orf43
C19orf44	0.01	1	0.95	0.959	0	C19orf44
C19orf52	-0.13	-1.09	0.0922	0.12	0	C19orf52
C19orf53	-0.45	-1.37	0.0101	0.0157	0	C19orf53
C19orf54	0.3	1.23	0.0276	0.0398	0	C19orf54
C19orf66	1.99	3.98	4.63e-31	8.78e-29	1	C19orf66
C1D	0.15	1.11	0.121	0.155	0	C1D
C1DP1	-0.28	-1.21	0.287	0.337	0	C1DP1
C1DP5	0.62	1.54	9.65e-07	2.73e-06	0	C1DP5
C1GALT1	1.34	2.54	2.75e-25	1.61e-23	1	C1GALT1
C1GALT1C1	0.89	1.86	1.66e-19	3.13e-18	0	C1GALT1C1
C1GALT1P1	-0.34	-1.27	0.0043	0.00708	0	C1GALT1P1
C1QA	3.39	10.47	1.2e-16	1.34e-15	1	C1QA
C1QB	3.99	15.89	3.08e-20	6.69e-19	1	C1QB
C1QBP	-0.65	-1.57	3.84e-13	2.57e-12	0	C1QBP
C1QL3	-0.59	-1.51	5.08e-05	0.000113	0	C1QL3
C1QTNF3	-0.84	-1.79	7.93e-13	5.07e-12	0	C1QTNF3
C1QTNF6	-0.01	-1	0.923	0.937	0	C1QTNF6
C1QTNF7	1.65	3.14	6.53e-19	1.09e-17	1	C1QTNF7
C1RL	0.92	1.9	3.59e-15	3.22e-14	0	C1RL
C1RL-AS1	0.59	1.5	2.37e-05	5.52e-05	0	C1RL-AS1
C1orf101	0.16	1.11	0.115	0.148	0	C1orf101
C1orf105	0.07	1.05	0.694	0.734	0	C1orf105
C1orf109	-0.37	-1.29	2.22e-09	8.9e-09	0	C1orf109
C1orf112	0.2	1.15	1e-06	2.82e-06	0	C1orf112
C1orf115	-0.63	-1.55	0.00112	0.00203	0	C1orf115
C1orf122	-0.09	-1.06	0.607	0.654	0	C1orf122
C1orf123	-0.07	-1.05	0.268	0.317	0	C1orf123
C1orf131	0.03	1.02	0.488	0.541	0	C1orf131
C1orf132	-0.16	-1.12	0.0479	0.066	0	C1orf132
C1orf146	-0.7	-1.62	5.64e-05	0.000125	0	C1orf146
C1orf147	-0.21	-1.15	0.146	0.183	0	C1orf147
C1orf162	0.81	1.76	1.15e-14	9.52e-14	0	C1orf162
C1orf174	0.39	1.31	1.29e-10	6.11e-10	0	C1orf174
C1orf186	-0.3	-1.23	0.00135	0.00242	0	C1orf186
C1orf198	0.23	1.17	0.0621	0.0838	0	C1orf198
C1orf21	-0.5	-1.41	1.7e-05	4.04e-05	0	C1orf21
C1orf216	0.34	1.26	0.000447	0.000861	0	C1orf216
C1orf220	-0.45	-1.36	0.00116	0.00212	0	C1orf220
C1orf27	0.06	1.04	0.218	0.264	0	C1orf27
C1orf43	0.69	1.62	2.07e-23	8.12e-22	0	C1orf43
C1orf50	-0.01	-1.01	0.811	0.841	0	C1orf50
C1orf52	0.31	1.24	4.37e-08	1.47e-07	0	C1orf52
C1orf54	1.06	2.09	1.21e-12	7.49e-12	1	C1orf54
C1orf56	0.23	1.18	9.49e-07	2.68e-06	0	C1orf56
C1orf74	-0.23	-1.17	3.25e-06	8.53e-06	0	C1orf74
C2	2.25	4.76	9.6e-12	5.29e-11	1	C2
C20orf194	-0.21	-1.16	2.57e-05	5.96e-05	0	C20orf194
C20orf196	-0.25	-1.19	0.0134	0.0203	0	C20orf196
C20orf197	-0.33	-1.26	0.0056	0.00905	0	C20orf197
C20orf24	0.82	1.76	3.58e-13	2.41e-12	0	C20orf24
C21orf59	-0.23	-1.17	0.00422	0.00696	0	C21orf59
C21orf62-AS1	-0.42	-1.34	1.3e-05	3.14e-05	0	C21orf62-AS1
C21orf91	0.31	1.24	1.56e-05	3.72e-05	0	C21orf91
C21orf91-OT1	-0.13	-1.09	0.292	0.342	0	C21orf91-OT1
C22orf29	-0.4	-1.32	0.000127	0.000267	0	C22orf29
C22orf34	-0.2	-1.15	0.153	0.19	0	C22orf34
C22orf39	-0.41	-1.33	4.76e-14	3.6e-13	0	C22orf39
C22orf46	0.66	1.58	1.82e-10	8.43e-10	0	C22orf46
C2CD2	0.1	1.07	0.111	0.143	0	C2CD2
C2CD2L	0.06	1.04	0.549	0.599	0	C2CD2L
C2CD3	0.52	1.43	2.15e-15	1.99e-14	0	C2CD3
C2CD5	0.15	1.11	0.00256	0.00438	0	C2CD5
C2orf15	-1.16	-2.23	1.19e-09	4.93e-09	-1	C2orf15
C2orf16	-0.29	-1.22	0.0379	0.0533	0	C2orf16
C2orf27A	-0.03	-1.02	0.904	0.921	0	C2orf27A
C2orf42	-0.11	-1.08	0.036	0.0508	0	C2orf42
C2orf44	-0.44	-1.36	1.13e-12	7.06e-12	0	C2orf44
C2orf47	0.37	1.3	2.25e-08	7.84e-08	0	C2orf47
C2orf49	-0.17	-1.12	5.94e-05	0.000131	0	C2orf49
C2orf66	1.49	2.81	6.85e-08	2.25e-07	1	C2orf66
C2orf68	-0.01	-1.01	0.855	0.88	0	C2orf68
C2orf69	0	-1	0.963	0.97	0	C2orf69
C2orf76	0.18	1.14	0.0062	0.00995	0	C2orf76
C2orf88	0.1	1.07	0.388	0.441	0	C2orf88
C3AR1	2.54	5.81	8.63e-28	8e-26	1	C3AR1
C3orf14	1.1	2.14	2.62e-16	2.81e-15	1	C3orf14
C3orf17	-0.45	-1.37	7.18e-15	6.14e-14	0	C3orf17
C3orf18	-0.5	-1.42	0.00145	0.00259	0	C3orf18
C3orf33	-0.59	-1.5	4.43e-07	1.31e-06	0	C3orf33
C3orf35	-0.57	-1.49	3.55e-07	1.06e-06	0	C3orf35
C3orf38	1	2	1.01e-24	5.23e-23	1	C3orf38
C3orf49	0.35	1.27	0.00068	0.00128	0	C3orf49
C3orf52	-0.88	-1.84	7.52e-17	8.71e-16	0	C3orf52
C3orf58	0.35	1.28	1.41e-07	4.44e-07	0	C3orf58
C3orf62	0.56	1.47	2.48e-10	1.12e-09	0	C3orf62
C3orf67	0.11	1.08	0.397	0.45	0	C3orf67
[truncated: 15,163 more rows]
