# Supplementary material for: Comprehensive innate immune profiling of chikungunya virus infection in pediatric cases
Source: Mol Syst Biol. 2018 Aug 27;14(8):e7862. doi: 10.15252/msb.20177862 (PMC6110311; doi:10.15252/msb.20177862)
Supplement: Supplementary file 5 — Table EV4 [file MSB-14-e7862-s005.xlsx]

## Sheet: tab_S4_BigTab.Timepoint.AllGene
Table EV4. Transcript-based analysis for changes in all genes in convalescent versus acute time point
lgFCH_AvsB: log FCH A vs B
FCH_AvsB: signed FCHs, calculated as sign(logFCH)*2^(abs(logFCH)
pvals_AvsB: p values for the A - B contrast
fdr_AvsB: FDR-adjusted p values for the A - B contrast
StatusFCH2FDR0.05_AvsB: the columns StatusFCH2FDR0.05 have an indicator of the call for that gene in that comparison using the FDR0.05 and FCH>2 cut-off.:
StatusFCH2FDR0.05 = (1 (up), 0 (non-DEG), -1(down)
	target_id	ens_gene	ext_gene	gene_biotype	lgFCH_AcuteVsConv	FCH_AcuteVsConv	pvals_AcuteVsConv	fdrs_AcuteVsConv	StatusFCH2FDR0.05_AcuteVsConv
ENST00000000412	ENST00000000412	ENSG00000003056	M6PR	protein_coding	-0.11	-1.08	0.499	0.575	0
ENST00000000442	ENST00000000442	ENSG00000173153	ESRRA	protein_coding	0.12	1.09	0.525	0.599	0
ENST00000001008	ENST00000001008	ENSG00000004478	FKBP4	protein_coding	0.39	1.31	0.000251	0.000614	0
ENST00000002125	ENST00000002125	ENSG00000003509	NDUFAF7	protein_coding	-0.04	-1.03	0.896	0.919	0
ENST00000002165	ENST00000002165	ENSG00000001036	FUCA2	protein_coding	0.42	1.33	1.89e-25	3.29e-24	0
ENST00000002596	ENST00000002596	ENSG00000002587	HS3ST1	protein_coding	-0.56	-1.48	1.8e-14	1.31e-13	0
ENST00000003084	ENST00000003084	ENSG00000001626	CFTR	protein_coding	0.88	1.84	0.00141	0.00304	0
ENST00000003100	ENST00000003100	ENSG00000001630	CYP51A1	protein_coding	0.43	1.34	4.91e-15	3.76e-14	0
ENST00000003302	ENST00000003302	ENSG00000048028	USP28	protein_coding	-0.53	-1.44	1.4e-10	7.25e-10	0
ENST00000003912	ENST00000003912	ENSG00000001461	NIPAL3	protein_coding	-0.43	-1.35	9.71e-14	6.66e-13	0
ENST00000005082	ENST00000005082	ENSG00000005801	ZNF195	protein_coding	0.06	1.05	0.859	0.891	0
ENST00000005178	ENST00000005178	ENSG00000004799	PDK4	protein_coding	0.38	1.3	0.00435	0.00859	0
ENST00000005257	ENST00000005257	ENSG00000006451	RALA	protein_coding	-0.25	-1.19	2.91e-11	1.6e-10	0
ENST00000005259	ENST00000005259	ENSG00000075790	BCAP29	protein_coding	-0.22	-1.17	5.43e-05	0.000147	0
ENST00000005260	ENST00000005260	ENSG00000006453	BAIAP2L1	protein_coding	1.1	2.14	4.52e-35	1.71e-33	1
ENST00000005386	ENST00000005386	ENSG00000005175	RPAP3	protein_coding	-0.1	-1.07	0.0189	0.0327	0
ENST00000005558	ENST00000005558	ENSG00000006652	IFRD1	protein_coding	0.16	1.11	0.603	0.672	0
ENST00000006750	ENST00000006750	ENSG00000007312	CD79B	protein_coding	-0.69	-1.61	0.013	0.0232	0
ENST00000007516	ENST00000007516	ENSG00000004779	NDUFAB1	protein_coding	-0.23	-1.17	3.12e-05	8.74e-05	0
ENST00000008440	ENST00000008440	ENSG00000010072	SPRTN	protein_coding	-0.19	-1.14	0.0185	0.032	0
ENST00000008527	ENST00000008527	ENSG00000008405	CRY1	protein_coding	-0.57	-1.49	8.06e-19	8.38e-18	0
ENST00000009041	ENST00000009041	ENSG00000010270	STARD3NL	protein_coding	0.49	1.41	7.59e-18	7.26e-17	0
ENST00000009180	ENST00000009180	ENSG00000010278	CD9	protein_coding	-0.97	-1.96	4.07e-14	2.88e-13	0
ENST00000009530	ENST00000009530	ENSG00000019582	CD74	protein_coding	0.61	1.53	0.0246	0.0415	0
ENST00000009589	ENST00000009589	ENSG00000008988	RPS20	protein_coding	-1.14	-2.21	3.17e-48	3.9e-46	-1
ENST00000010299	ENST00000010299	ENSG00000009780	FAM76A	protein_coding	-0.38	-1.3	0.249	0.32	0
ENST00000010404	ENST00000010404	ENSG00000008394	MGST1	protein_coding	0.92	1.89	0.012	0.0217	0
ENST00000011473	ENST00000011473	ENSG00000008282	SYPL1	protein_coding	1	1.99	0.0606	0.0928	0
ENST00000011619	ENST00000011619	ENSG00000010017	RANBP9	protein_coding	0.04	1.03	0.386	0.464	0
ENST00000011653	ENST00000011653	ENSG00000010610	CD4	protein_coding	-0.32	-1.25	0.00316	0.00641	0
ENST00000011691	ENST00000011691	ENSG00000008324	SS18L2	protein_coding	-0.23	-1.17	1.15e-06	3.89e-06	0
ENST00000011700	ENST00000011700	ENSG00000048707	VPS13D	protein_coding	0.45	1.37	0.241	0.311	0
ENST00000012134	ENST00000012134	ENSG00000010818	HIVEP2	protein_coding	-0.05	-1.03	0.629	0.695	0
ENST00000013070	ENST00000013070	ENSG00000012963	UBR7	protein_coding	-0.22	-1.17	2.42e-08	9.92e-08	0
ENST00000013125	ENST00000013125	ENSG00000012983	MAP4K5	protein_coding	-0.25	-1.19	1.26e-07	4.76e-07	0
ENST00000013222	ENST00000013222	ENSG00000241644	INMT	protein_coding	0.56	1.48	2.49e-08	1.02e-07	0
ENST00000013894	ENST00000013894	ENSG00000011198	ABHD5	protein_coding	-0.34	-1.27	2.28e-06	7.43e-06	0
ENST00000014914	ENST00000014914	ENSG00000013588	GPRC5A	protein_coding	0.45	1.36	9.36e-13	5.89e-12	0
ENST00000014930	ENST00000014930	ENSG00000013583	HEBP1	protein_coding	0.59	1.5	2.37e-10	1.2e-09	0
ENST00000014935	ENST00000014935	ENSG00000013563	DNASE1L1	protein_coding	0	1	0.999	1	0
ENST00000016171	ENST00000016171	ENSG00000014919	COX15	protein_coding	0.47	1.38	3.75e-25	6.37e-24	0
ENST00000020945	ENST00000020945	ENSG00000019549	SNAI2	protein_coding	0.48	1.39	0.00822	0.0154	0
ENST00000022615	ENST00000022615	ENSG00000078668	VDAC3	protein_coding	-0.27	-1.21	2.82e-12	1.7e-11	0
ENST00000023939	ENST00000023939	ENSG00000022277	RTFDC1	protein_coding	-0.27	-1.21	0.482	0.558	0
ENST00000025008	ENST00000025008	ENSG00000023287	RB1CC1	protein_coding	-0.02	-1.02	0.618	0.685	0
ENST00000025301	ENST00000025301	ENSG00000023516	AKAP11	protein_coding	-0.64	-1.56	9.71e-35	3.54e-33	0
ENST00000025399	ENST00000025399	ENSG00000023734	STRAP	protein_coding	-0.05	-1.04	0.865	0.896	0
ENST00000028008	ENST00000028008	ENSG00000026297	RNASET2	protein_coding	0.06	1.04	0.582	0.652	0
ENST00000031146	ENST00000031146	ENSG00000029364	SLC39A9	protein_coding	-0.4	-1.32	4.24e-28	9.04e-27	0
ENST00000033079	ENST00000033079	ENSG00000031003	FAM13B	protein_coding	0.09	1.07	0.000889	0.00199	0
ENST00000035307	ENST00000035307	ENSG00000033100	CHPF2	protein_coding	0.37	1.29	1.71e-05	4.95e-05	0
ENST00000035383	ENST00000035383	ENSG00000033122	LRRC7	protein_coding	-0.59	-1.51	0.0477	0.0751	0
ENST00000037243	ENST00000037243	ENSG00000034713	GABARAPL2	protein_coding	0.02	1.02	0.732	0.785	0
ENST00000037869	ENST00000037869	ENSG00000035141	FAM136A	protein_coding	-0.31	-1.24	5.9e-15	4.48e-14	0
ENST00000038176	ENST00000038176	ENSG00000035681	NSMAF	protein_coding	1.05	2.07	1.01e-54	2.49e-52	1
ENST00000039989	ENST00000039989	ENSG00000052841	TTC17	protein_coding	-0.71	-1.63	9.41e-17	8.29e-16	0
ENST00000040738	ENST00000040738	ENSG00000038219	BOD1L1	protein_coding	0	1	0.981	0.986	0
ENST00000040877	ENST00000040877	ENSG00000059588	TARBP1	protein_coding	-0.91	-1.87	1.94e-42	1.4e-40	0
ENST00000044462	ENST00000044462	ENSG00000041357	PSMA4	protein_coding	0.8	1.74	1.25e-26	2.38e-25	0
ENST00000045347	ENST00000045347	ENSG00000042317	SPATA7	protein_coding	-0.81	-1.75	0.0251	0.0422	0
ENST00000046794	ENST00000046794	ENSG00000043462	LCP2	protein_coding	0.31	1.24	1.32e-16	1.15e-15	0
ENST00000052569	ENST00000052569	ENSG00000047932	GOPC	protein_coding	-0.16	-1.11	0.00164	0.0035	0
ENST00000052754	ENST00000052754	ENSG00000011465	DCN	protein_coding	0.11	1.08	0.357	0.435	0
ENST00000053243	ENST00000053243	ENSG00000048462	TNFRSF17	protein_coding	-0.94	-1.92	1.13e-18	1.15e-17	0
ENST00000053468	ENST00000053468	ENSG00000048544	MRPS10	protein_coding	-0.3	-1.23	1.05e-14	7.85e-14	0
ENST00000053867	ENST00000053867	ENSG00000030582	GRN	protein_coding	1.94	3.85	1.81e-09	8.37e-09	1
ENST00000054666	ENST00000054666	ENSG00000049245	VAMP3	protein_coding	0.75	1.68	1.91e-27	3.86e-26	0
ENST00000054668	ENST00000054668	ENSG00000049247	UTS2	protein_coding	-0.76	-1.69	0.00626	0.012	0
ENST00000054950	ENST00000054950	ENSG00000049449	RCN1	protein_coding	0.26	1.2	0.221	0.289	0
ENST00000055077	ENST00000055077	ENSG00000049541	RFC2	protein_coding	-0.03	-1.02	0.81	0.85	0
ENST00000055682	ENST00000055682	ENSG00000050030	KIAA2022	protein_coding	0.14	1.1	0.699	0.757	0
ENST00000056233	ENST00000056233	ENSG00000050344	NFE2L3	protein_coding	0.04	1.03	0.294	0.369	0
ENST00000057513	ENST00000057513	ENSG00000050730	TNIP3	protein_coding	-0.02	-1.01	0.875	0.903	0
ENST00000060969	ENST00000060969	ENSG00000052723	SIKE1	protein_coding	0.26	1.19	0.000311	0.000749	0
ENST00000062104	ENST00000062104	ENSG00000053438	NNAT	protein_coding	-0.13	-1.09	0.502	0.578	0
ENST00000064778	ENST00000064778	ENSG00000054965	FAM168A	protein_coding	0.4	1.32	3.62e-10	1.8e-09	0
ENST00000066544	ENST00000066544	ENSG00000004897	CDC27	protein_coding	0.26	1.2	1.89e-11	1.06e-10	0
ENST00000070846	ENST00000070846	ENSG00000057294	PKP2	protein_coding	0.58	1.5	0.1	0.145	0
ENST00000072516	ENST00000072516	ENSG00000196083	IL1RAP	protein_coding	0.17	1.12	0.0828	0.122	0
ENST00000072644	ENST00000072644	ENSG00000058799	YIPF1	protein_coding	2.06	4.16	6.94e-05	0.000185	1
ENST00000074304	ENST00000074304	ENSG00000040933	INPP4A	protein_coding	-0.44	-1.36	8.42e-23	1.2e-21	0
ENST00000075120	ENST00000075120	ENSG00000059804	SLC2A3	protein_coding	1.59	3.01	2.84e-51	4.77e-49	1
ENST00000075322	ENST00000075322	ENSG00000136960	ENPP2	protein_coding	0.59	1.51	0.0677	0.102	0
ENST00000075503	ENST00000075503	ENSG00000060140	STYK1	protein_coding	-0.09	-1.06	0.38	0.458	0
ENST00000078527	ENST00000078527	ENSG00000060642	PIGV	protein_coding	0.19	1.14	0.117	0.167	0
ENST00000081029	ENST00000081029	ENSG00000061794	MRPS35	protein_coding	-0.31	-1.24	1.1e-12	6.87e-12	0
ENST00000082468	ENST00000082468	ENSG00000026950	BTN3A1	protein_coding	1.24	2.37	9.84e-05	0.000256	1
ENST00000083182	ENST00000083182	ENSG00000062725	APPBP2	protein_coding	0.13	1.1	5.61e-06	1.74e-05	0
ENST00000084795	ENST00000084795	ENSG00000063177	RPL18	protein_coding	-1.58	-2.99	1.68e-11	9.48e-11	-1
ENST00000085219	ENST00000085219	ENSG00000012124	CD22	protein_coding	-2.36	-5.12	6.81e-08	2.66e-07	-1
ENST00000155093	ENST00000155093	ENSG00000067646	ZFY	protein_coding	-0.51	-1.42	0.365	0.442	0
ENST00000155674	ENST00000155674	ENSG00000069998	CECR5	protein_coding	-0.69	-1.62	0.0187	0.0324	0
ENST00000155926	ENST00000155926	ENSG00000071575	TRIB2	protein_coding	1	2	4.25e-06	1.34e-05	0
ENST00000156109	ENST00000156109	ENSG00000068394	GPKOW	protein_coding	0.41	1.33	4.09e-06	1.29e-05	0
ENST00000156471	ENST00000156471	ENSG00000021776	AQR	protein_coding	-0.33	-1.26	4.99e-22	6.7e-21	0
ENST00000157600	ENST00000157600	ENSG00000071282	LMCD1	protein_coding	0.19	1.14	0.0125	0.0225	0
ENST00000157812	ENST00000157812	ENSG00000013275	PSMC4	protein_coding	-0.37	-1.29	0.0306	0.0504	0
ENST00000158762	ENST00000158762	ENSG00000072818	ACAP1	protein_coding	-0.3	-1.23	0.066	0.1	0
ENST00000158771	ENST00000158771	ENSG00000072849	DERL2	protein_coding	-0.05	-1.04	0.0612	0.0936	0
ENST00000159087	ENST00000159087	ENSG00000074855	ANO8	protein_coding	0.15	1.11	0.0357	0.0578	0
ENST00000159111	ENST00000159111	ENSG00000127663	KDM4B	protein_coding	-0.72	-1.65	0.00826	0.0154	0
ENST00000160262	ENST00000160262	ENSG00000076662	ICAM3	protein_coding	-0.54	-1.45	0.141	0.196	0
ENST00000160827	ENST00000160827	ENSG00000079616	KIF22	protein_coding	-0.43	-1.34	0.133	0.186	0
ENST00000161559	ENST00000161559	ENSG00000079385	CEACAM1	protein_coding	3.47	11.09	3.15e-07	1.14e-06	1
ENST00000161863	ENST00000161863	ENSG00000047188	YTHDC2	protein_coding	-0.23	-1.17	2.41e-10	1.22e-09	0
ENST00000162391	ENST00000162391	ENSG00000065970	FOXJ2	protein_coding	-0.25	-1.19	3.82e-05	0.000106	0
ENST00000162749	ENST00000162749	ENSG00000067182	TNFRSF1A	protein_coding	0.92	1.89	5.48e-11	2.95e-10	0
ENST00000163416	ENST00000163416	ENSG00000066455	GOLGA5	protein_coding	0.21	1.16	4.25e-14	3e-13	0
ENST00000164133	ENST00000164133	ENSG00000068971	PPP2R5B	protein_coding	-1.25	-2.38	2.2e-11	1.23e-10	-1
ENST00000164305	ENST00000164305	ENSG00000069943	PIGB	protein_coding	0.55	1.47	5.84e-09	2.56e-08	0
ENST00000165698	ENST00000165698	ENSG00000068615	REEP1	protein_coding	-1.65	-3.14	6.29e-05	0.000169	-1
ENST00000166345	ENST00000166345	ENSG00000071539	TRIP13	protein_coding	-0.77	-1.7	9.17e-08	3.53e-07	0
ENST00000167106	ENST00000167106	ENSG00000071246	VASH1	protein_coding	0.17	1.13	0.248	0.319	0
ENST00000168216	ENST00000168216	ENSG00000072506	HSD17B10	protein_coding	-0.53	-1.44	0.107	0.154	0
ENST00000169298	ENST00000169298	ENSG00000073849	ST6GAL1	protein_coding	0.07	1.05	0.757	0.806	0
ENST00000169551	ENST00000169551	ENSG00000075336	TIMM21	protein_coding	-0.66	-1.58	1.27e-18	1.29e-17	0
ENST00000170447	ENST00000170447	ENSG00000075975	MKRN2	protein_coding	-0.18	-1.13	2.24e-11	1.25e-10	0
ENST00000170564	ENST00000170564	ENSG00000076650	GPATCH1	protein_coding	-0.27	-1.21	1.76e-06	5.83e-06	0
ENST00000170630	ENST00000170630	ENSG00000077238	IL4R	protein_coding	0.69	1.62	0.12	0.169	0
ENST00000171111	ENST00000171111	ENSG00000079999	KEAP1	protein_coding	0.53	1.44	6.51e-09	2.84e-08	0
ENST00000171757	ENST00000171757	ENSG00000078589	P2RY10	protein_coding	-1.08	-2.12	2.4e-37	1.1e-35	-1
ENST00000171887	ENST00000171887	ENSG00000079308	TNS1	protein_coding	-0.94	-1.91	5.87e-14	4.1e-13	0
ENST00000173527	ENST00000173527	ENSG00000066583	ISOC1	protein_coding	-0.26	-1.2	3.12e-08	1.26e-07	0
ENST00000174618	ENST00000174618	ENSG00000070444	MNT	protein_coding	-0.07	-1.05	0.524	0.599	0
ENST00000174653	ENST00000174653	ENSG00000070718	AP3M2	protein_coding	-1.26	-2.4	0.00737	0.0139	-1
ENST00000175091	ENST00000175091	ENSG00000068697	LAPTM4A	protein_coding	0.73	1.66	1.34e-41	9.01e-40	0
ENST00000175506	ENST00000175506	ENSG00000070669	ASNS	protein_coding	0	1	0.998	0.999	0
ENST00000175756	ENST00000175756	ENSG00000072135	PTPN18	protein_coding	0.29	1.23	0.0662	0.1	0
ENST00000176763	ENST00000176763	ENSG00000072786	STK10	protein_coding	-0.02	-1.01	0.8	0.842	0
ENST00000177694	ENST00000177694	ENSG00000073861	TBX21	protein_coding	-0.07	-1.05	0.481	0.558	0
ENST00000178638	ENST00000178638	ENSG00000074410	CA12	protein_coding	0.52	1.43	2.52e-05	7.15e-05	0
ENST00000179259	ENST00000179259	ENSG00000078237	TIGAR	protein_coding	0.58	1.5	1.85e-29	4.47e-28	0
ENST00000180173	ENST00000180173	ENSG00000003987	MTMR7	protein_coding	-0.36	-1.28	4.58e-12	2.71e-11	0
ENST00000181383	ENST00000181383	ENSG00000080618	CPB2	protein_coding	-0.13	-1.09	0.703	0.76	0
ENST00000181796	ENST00000181796	ENSG00000065809	FAM107B	protein_coding	-0.7	-1.62	0.0381	0.0613	0
ENST00000181839	ENST00000181839	ENSG00000065883	CDK13	protein_coding	-0.39	-1.31	4.34e-22	5.85e-21	0
ENST00000182377	ENST00000182377	ENSG00000064763	FAR2	protein_coding	1.47	2.76	1.47e-15	1.17e-14	1
ENST00000182527	ENST00000182527	ENSG00000065308	TRAM2	protein_coding	-0.05	-1.04	0.483	0.559	0
ENST00000184183	ENST00000184183	ENSG00000065371	ROPN1	protein_coding	0.19	1.14	0.0225	0.0383	0
ENST00000184266	ENST00000184266	ENSG00000065518	NDUFB4	protein_coding	0.14	1.11	0.0304	0.0501	0
ENST00000184956	ENST00000184956	ENSG00000068097	HEATR6	protein_coding	-0.05	-1.03	0.661	0.723	0
ENST00000185150	ENST00000185150	ENSG00000068912	ERLEC1	protein_coding	-0.13	-1.09	0.00616	0.0118	0
ENST00000185206	ENST00000185206	ENSG00000112782	CLIC5	protein_coding	-0.54	-1.45	9.99e-11	5.25e-10	0
ENST00000186436	ENST00000186436	ENSG00000075568	TMEM131	protein_coding	0.62	1.53	5.92e-34	2.02e-32	0
ENST00000187762	ENST00000187762	ENSG00000072954	TMEM38A	protein_coding	0.31	1.24	0.00212	0.00445	0
ENST00000187830	ENST00000187830	ENSG00000073008	PVR	protein_coding	0.01	1.01	0.981	0.986	0
ENST00000187879	ENST00000187879	ENSG00000159885	ZNF222	protein_coding	0.08	1.06	0.767	0.815	0
ENST00000188312	ENST00000188312	ENSG00000075089	ACTR6	protein_coding	0.03	1.02	0.857	0.889	0
ENST00000188790	ENST00000188790	ENSG00000078098	FAP	protein_coding	6.62	98.18	2.59e-24	4.11e-23	1
ENST00000190611	ENST00000190611	ENSG00000079156	OSBPL6	protein_coding	0.37	1.29	0.0167	0.0292	0
ENST00000191018	ENST00000191018	ENSG00000064601	CTSA	protein_coding	0.87	1.83	4.98e-12	2.94e-11	0
ENST00000192788	ENST00000192788	ENSG00000065060	UHRF1BP1	protein_coding	-0.06	-1.04	0.147	0.202	0
ENST00000193322	ENST00000193322	ENSG00000081087	OSTM1	protein_coding	0.68	1.6	3.02e-33	9.67e-32	0
ENST00000193391	ENST00000193391	ENSG00000081148	IMPG2	protein_coding	-0.52	-1.44	8.3e-25	1.37e-23	0
ENST00000193403	ENST00000193403	ENSG00000072110	ACTN1	protein_coding	0.84	1.79	8.38e-31	2.23e-29	0
ENST00000194097	ENST00000194097	ENSG00000249437	NAIP	protein_coding	2.28	4.85	0.000386	0.000916	1
ENST00000194214	ENST00000194214	ENSG00000081870	HSPB11	protein_coding	0.13	1.1	0.0219	0.0373	0
ENST00000194530	ENST00000194530	ENSG00000082146	STRADB	protein_coding	-0.95	-1.93	5.4e-16	4.46e-15	0
ENST00000194672	ENST00000194672	ENSG00000082269	FAM135A	protein_coding	-0.89	-1.85	0.000387	0.000919	0
ENST00000196061	ENST00000196061	ENSG00000083444	PLOD1	protein_coding	0.27	1.21	0.287	0.362	0
ENST00000196169	ENST00000196169	ENSG00000083544	TDRD3	protein_coding	-0.17	-1.13	0.552	0.624	0
ENST00000196371	ENST00000196371	ENSG00000083720	OXCT1	protein_coding	-0.63	-1.54	1.95e-29	4.68e-28	0
ENST00000196489	ENST00000196489	ENSG00000083817	ZNF416	protein_coding	-0.87	-1.83	7.95e-28	1.66e-26	0
ENST00000196551	ENST00000196551	ENSG00000083845	RPS5	protein_coding	-1.86	-3.63	3.19e-20	3.7e-19	-1
ENST00000197268	ENST00000197268	ENSG00000084444	FAM234B	protein_coding	0.29	1.23	6.64e-06	2.04e-05	0
ENST00000198536	ENST00000198536	ENSG00000085514	PILRA	protein_coding	1.18	2.27	6.23e-09	2.72e-08	1
ENST00000198767	ENST00000198767	ENSG00000085721	RRN3	protein_coding	-0.68	-1.6	0.216	0.283	0
ENST00000198939	ENST00000198939	ENSG00000085872	CHERP	protein_coding	-0.09	-1.07	0.772	0.819	0
ENST00000199320	ENST00000199320	ENSG00000086189	DIMT1	protein_coding	-0.71	-1.64	1.56e-33	5.09e-32	0
ENST00000199389	ENST00000199389	ENSG00000086232	EIF2AK1	protein_coding	-0.41	-1.33	6.11e-07	2.14e-06	0
ENST00000199447	ENST00000199447	ENSG00000086288	NME8	protein_coding	0.86	1.81	0.00012	0.000308	0
ENST00000199448	ENST00000199448	ENSG00000086289	EPDR1	protein_coding	0.15	1.11	0.127	0.179	0
ENST00000199764	ENST00000199764	ENSG00000086548	CEACAM6	protein_coding	0.22	1.16	0.056	0.0866	0
ENST00000199814	ENST00000199814	ENSG00000086589	RBM22	protein_coding	0.48	1.4	1.91e-08	7.92e-08	0
ENST00000200135	ENST00000200135	ENSG00000086827	ZW10	protein_coding	-0.46	-1.38	2.57e-15	2.01e-14	0
ENST00000200453	ENST00000200453	ENSG00000087074	PPP1R15A	protein_coding	1.03	2.05	1.67e-14	1.23e-13	1
ENST00000200639	ENST00000200639	ENSG00000005893	LAMP2	protein_coding	1.02	2.03	1.87e-37	8.63e-36	1
ENST00000200652	ENST00000200652	ENSG00000197208	SLC22A4	protein_coding	1.97	3.91	6.43e-46	6.41e-44	1
ENST00000201031	ENST00000201031	ENSG00000087510	TFAP2C	protein_coding	0.08	1.06	0.35	0.427	0
ENST00000202017	ENST00000202017	ENSG00000088356	PDRG1	protein_coding	-0.01	-1	0.94	0.955	0
ENST00000202677	ENST00000202677	ENSG00000188559	RALGAPA2	protein_coding	0.65	1.57	2.24e-20	2.63e-19	0
ENST00000202773	ENST00000202773	ENSG00000089009	RPL6	protein_coding	-1.39	-2.62	8.28e-51	1.33e-48	-1
ENST00000202816	ENST00000202816	ENSG00000089048	ESF1	protein_coding	-0.07	-1.05	0.137	0.19	0
ENST00000202834	ENST00000202834	ENSG00000089063	TMEM230	protein_coding	-0.35	-1.28	2.76e-11	1.53e-10	0
ENST00000202917	ENST00000202917	ENSG00000089127	OAS1	protein_coding	3.56	11.8	1.07e-57	3.86e-55	1
ENST00000203001	ENST00000203001	ENSG00000089195	TRMT6	protein_coding	-0.08	-1.06	0.147	0.202	0
ENST00000203166	ENST00000203166	ENSG00000249115	HAUS5	protein_coding	-0.05	-1.04	0.669	0.731	0
ENST00000203556	ENST00000203556	ENSG00000089639	GMIP	protein_coding	0.47	1.38	0.000732	0.00166	0
ENST00000203630	ENST00000203630	ENSG00000089693	MLF2	protein_coding	0.16	1.11	0.484	0.56	0
ENST00000203664	ENST00000203664	ENSG00000089723	OTUB2	protein_coding	-0.39	-1.31	0.00869	0.0162	0
ENST00000204549	ENST00000204549	ENSG00000090470	PDCD7	protein_coding	-0.2	-1.15	2.39e-07	8.79e-07	0
ENST00000204566	ENST00000204566	ENSG00000090487	SPG21	protein_coding	-0.11	-1.08	0.117	0.166	0
ENST00000204679	ENST00000204679	ENSG00000090581	GNPTG	protein_coding	-0.52	-1.43	0.0349	0.0568	0
ENST00000204726	ENST00000204726	ENSG00000090615	GOLGA3	protein_coding	-1.93	-3.82	0.00049	0.00114	-1
ENST00000205061	ENST00000205061	ENSG00000090863	GLG1	protein_coding	-0.63	-1.55	3.13e-16	2.64e-15	0
ENST00000205214	ENST00000205214	ENSG00000157426	AASDH	protein_coding	-0.58	-1.49	3.32e-06	1.06e-05	0
ENST00000205402	ENST00000205402	ENSG00000091140	DLD	protein_coding	0.13	1.09	0.00196	0.00412	0
ENST00000205557	ENST00000205557	ENSG00000091262	ABCC6	protein_coding	-0.19	-1.14	0.0172	0.03	0
ENST00000205636	ENST00000205636	ENSG00000091317	CMTM6	protein_coding	0.67	1.59	2.32e-27	4.64e-26	0
ENST00000206020	ENST00000206020	ENSG00000091640	SPAG7	protein_coding	-0.57	-1.49	0.0891	0.131	0
ENST00000206380	ENST00000206380	ENSG00000091947	TMEM101	protein_coding	-0.48	-1.39	0.0833	0.123	0
ENST00000206423	ENST00000206423	ENSG00000091986	CCDC80	protein_coding	0.27	1.21	2.37e-16	2.02e-15	0
ENST00000206451	ENST00000206451	ENSG00000092010	PSME1	protein_coding	0.15	1.11	0.0146	0.0259	0
ENST00000206474	ENST00000206474	ENSG00000092036	HAUS4	protein_coding	0.15	1.11	0.729	0.782	0
ENST00000206542	ENST00000206542	ENSG00000092094	OSGEP	protein_coding	-0.49	-1.41	0.000529	0.00123	0
ENST00000206595	ENST00000206595	ENSG00000092140	G2E3	protein_coding	-0.04	-1.02	0.433	0.511	0
ENST00000209718	ENST00000209718	ENSG00000108244	KRT23	protein_coding	0.23	1.18	0.0105	0.0192	0
ENST00000209728	ENST00000209728	ENSG00000094804	CDC6	protein_coding	-0.1	-1.07	0.14	0.195	0
ENST00000209875	ENST00000209875	ENSG00000094916	CBX5	protein_coding	-0.84	-1.79	4e-35	1.51e-33	0
ENST00000209884	ENST00000209884	ENSG00000076321	KLHL20	protein_coding	-0.21	-1.15	1.32e-10	6.86e-10	0
ENST00000210227	ENST00000210227	ENSG00000119314	PTBP3	protein_coding	0.78	1.72	0.0578	0.089	0
ENST00000210313	ENST00000210313	ENSG00000095261	PSMD5	protein_coding	0	1	0.911	0.931	0
ENST00000210444	ENST00000210444	ENSG00000095380	NANS	protein_coding	0.13	1.09	0.217	0.285	0
ENST00000211314	ENST00000211314	ENSG00000096092	TMEM14A	protein_coding	-0.7	-1.62	1.54e-21	1.99e-20	0
ENST00000211372	ENST00000211372	ENSG00000096150	RPS18	protein_coding	-1.64	-3.12	5.36e-34	1.84e-32	-1
ENST00000211936	ENST00000211936	ENSG00000096654	ZNF184	protein_coding	-0.49	-1.4	0.000144	0.000366	0
ENST00000211998	ENST00000211998	ENSG00000035403	VCL	protein_coding	-0.27	-1.21	0.00155	0.00333	0
ENST00000212015	ENST00000212015	ENSG00000096717	SIRT1	protein_coding	-0.06	-1.04	0.116	0.165	0
ENST00000212355	ENST00000212355	ENSG00000069702	TGFBR3	protein_coding	-0.9	-1.87	1.14e-10	5.98e-10	0
ENST00000214893	ENST00000214893	ENSG00000099219	ERMP1	protein_coding	-0.46	-1.37	2.24e-24	3.58e-23	0
ENST00000215115	ENST00000215115	ENSG00000099385	BCL7C	protein_coding	-0.67	-1.59	6.22e-08	2.44e-07	0
ENST00000215574	ENST00000215574	ENSG00000099804	CDC34	protein_coding	-1.12	-2.18	0.00136	0.00296	-1
ENST00000215631	ENST00000215631	ENSG00000099860	GADD45B	protein_coding	1.83	3.56	2.33e-40	1.38e-38	1
ENST00000215727	ENST00000215727	ENSG00000099937	SERPIND1	protein_coding	0.01	1.01	0.952	0.964	0
ENST00000215730	ENST00000215730	ENSG00000099940	SNAP29	protein_coding	0.25	1.19	5.99e-12	3.52e-11	0
ENST00000215770	ENST00000215770	ENSG00000099974	DDTL	protein_coding	0.18	1.13	0.00233	0.00485	0
ENST00000215781	ENST00000215781	ENSG00000099985	OSM	protein_coding	2.47	5.53	3.24e-28	7e-27	1
ENST00000215793	ENST00000215793	ENSG00000099995	SF3A1	protein_coding	-0.12	-1.08	0.0463	0.0731	0
ENST00000215794	ENST00000215794	ENSG00000184979	USP18	protein_coding	5.1	34.4	4.1e-62	3.26e-59	1
ENST00000215829	ENST00000215829	ENSG00000100028	SNRPD3	protein_coding	-0.55	-1.46	6.24e-25	1.04e-23	0
ENST00000215832	ENST00000215832	ENSG00000100030	MAPK1	protein_coding	-0.32	-1.25	3.11e-20	3.61e-19	0
ENST00000215862	ENST00000215862	ENSG00000133422	MORC2	protein_coding	-0.51	-1.42	5.98e-18	5.78e-17	0
ENST00000215886	ENST00000215886	ENSG00000100079	LGALS2	protein_coding	-0.51	-1.42	0.0247	0.0417	0
ENST00000215906	ENST00000215906	ENSG00000128203	ASPHD2	protein_coding	0.78	1.72	1.96e-19	2.14e-18	0
ENST00000215909	ENST00000215909	ENSG00000100097	LGALS1	protein_coding	0.14	1.1	0.683	0.743	0
ENST00000215912	ENST00000215912	ENSG00000100100	PIK3IP1	protein_coding	-1.01	-2.01	2.69e-19	2.9e-18	-1
ENST00000215917	ENST00000215917	ENSG00000100104	SRRD	protein_coding	-0.27	-1.2	1.73e-05	5e-05	0
ENST00000215956	ENST00000215956	ENSG00000100138	SNU13	protein_coding	-0.33	-1.26	0.326	0.402	0
ENST00000216014	ENST00000216014	ENSG00000100196	KDELR3	protein_coding	0.13	1.09	0.00285	0.00582	0
ENST00000216019	ENST00000216019	ENSG00000100201	DDX17	protein_coding	-0.06	-1.04	0.0125	0.0225	0
ENST00000216024	ENST00000216024	ENSG00000100206	DMC1	protein_coding	0.22	1.17	0.449	0.526	0
ENST00000216027	ENST00000216027	ENSG00000100209	HSCB	protein_coding	-0.82	-1.77	0.00531	0.0103	0
ENST00000216034	ENST00000216034	ENSG00000100216	TOMM22	protein_coding	-0.72	-1.64	5.33e-24	8.27e-23	0
ENST00000216037	ENST00000216037	ENSG00000100219	XBP1	protein_coding	-0.43	-1.35	0.000847	0.0019	0
ENST00000216038	ENST00000216038	ENSG00000100220	RTCB	protein_coding	0.89	1.85	1.59e-17	1.49e-16	0
ENST00000216039	ENST00000216039	ENSG00000100221	JOSD1	protein_coding	-0.4	-1.32	1.31e-07	4.95e-07	0
ENST00000216044	ENST00000216044	ENSG00000100226	GTPBP1	protein_coding	1.01	2.01	2.76e-13	1.82e-12	1
ENST00000216061	ENST00000216061	ENSG00000100239	PPP6R2	protein_coding	-0.17	-1.12	0.0124	0.0223	0
ENST00000216099	ENST00000216099	ENSG00000243811	APOBEC3D	protein_coding	0.64	1.56	0.0064	0.0122	0
ENST00000216106	ENST00000216106	ENSG00000100281	HMGXB4	protein_coding	-0.41	-1.33	0.208	0.274	0
ENST00000216117	ENST00000216117	ENSG00000100292	HMOX1	protein_coding	0.97	1.96	7.47e-18	7.16e-17	0
ENST00000216121	ENST00000216121	ENSG00000184117	NIPSNAP1	protein_coding	-0.15	-1.11	0.079	0.117	0
ENST00000216122	ENST00000216122	ENSG00000100297	MCM5	protein_coding	-0.61	-1.52	6.1e-05	0.000164	0
ENST00000216133	ENST00000216133	ENSG00000100307	CBX7	protein_coding	-0.58	-1.5	8.26e-07	2.85e-06	0
ENST00000216146	ENST00000216146	ENSG00000100316	RPL3	protein_coding	-1.65	-3.15	5.38e-05	0.000146	-1
ENST00000216160	ENST00000216160	ENSG00000100324	TAB1	protein_coding	-0.24	-1.18	0.136	0.19	0
ENST00000216181	ENST00000216181	ENSG00000100345	MYH9	protein_coding	-0.31	-1.24	4.76e-09	2.1e-08	0
ENST00000216185	ENST00000216185	ENSG00000100348	TXN2	protein_coding	0.22	1.17	0.0125	0.0224	0
ENST00000216190	ENST00000216190	ENSG00000100353	EIF3D	protein_coding	-0.66	-1.58	6.03e-08	2.37e-07	0
ENST00000216194	ENST00000216194	ENSG00000239900	ADSL	protein_coding	-0.98	-1.97	0.00164	0.0035	0
ENST00000216214	ENST00000216214	ENSG00000100376	FAM118A	protein_coding	-0.45	-1.37	2.48e-09	1.13e-08	0
ENST00000216218	ENST00000216218	ENSG00000100380	ST13	protein_coding	-0.43	-1.35	0.000758	0.00172	0
ENST00000216223	ENST00000216223	ENSG00000100385	IL2RB	protein_coding	-0.86	-1.81	4.92e-17	4.44e-16	0
ENST00000216225	ENST00000216225	ENSG00000100387	RBX1	protein_coding	0.22	1.16	2.66e-06	8.61e-06	0
ENST00000216237	ENST00000216237	ENSG00000100395	L3MBTL2	protein_coding	-1.4	-2.64	0.0011	0.00243	-1
ENST00000216252	ENST00000216252	ENSG00000100410	PHF5A	protein_coding	0.06	1.05	0.225	0.293	0
ENST00000216254	ENST00000216254	ENSG00000100412	ACO2	protein_coding	-0.03	-1.02	0.871	0.9	0
ENST00000216264	ENST00000216264	ENSG00000100422	CERK	protein_coding	-0.99	-1.99	2.46e-50	3.71e-48	0
ENST00000216267	ENST00000216267	ENSG00000100425	BRD1	protein_coding	-0.01	-1	0.983	0.987	0
ENST00000216268	ENST00000216268	ENSG00000100426	ZBED4	protein_coding	-0.58	-1.49	7.24e-24	1.11e-22	0
ENST00000216274	ENST00000216274	ENSG00000129465	RIPK3	protein_coding	1.57	2.98	1.08e-06	3.67e-06	1
ENST00000216277	ENST00000216277	ENSG00000090060	PAPOLA	protein_coding	0.23	1.17	9.21e-14	6.33e-13	0
ENST00000216281	ENST00000216281	ENSG00000080824	HSP90AA1	protein_coding	0.69	1.62	8.17e-20	9.15e-19	0
ENST00000216288	ENST00000216288	ENSG00000075413	MARK3	protein_coding	-0.37	-1.3	4.91e-05	0.000134	0
ENST00000216294	ENST00000216294	ENSG00000023608	SNAPC1	protein_coding	-0.14	-1.1	0.000775	0.00175	0
ENST00000216297	ENST00000216297	ENSG00000092201	SUPT16H	protein_coding	-0.28	-1.21	3.05e-13	2e-12	0
ENST00000216330	ENST00000216330	ENSG00000100442	FKBP3	protein_coding	-0.59	-1.51	0.039	0.0627	0
ENST00000216338	ENST00000216338	ENSG00000100450	GZMH	protein_coding	-0.42	-1.34	0.0022	0.0046	0
ENST00000216341	ENST00000216341	ENSG00000100453	GZMB	protein_coding	-0.09	-1.07	0.789	0.833	0
ENST00000216366	ENST00000216366	ENSG00000100478	AP4S1	protein_coding	0.25	1.19	0.00249	0.00514	0
ENST00000216367	ENST00000216367	ENSG00000100479	POLE2	protein_coding	-0.85	-1.8	0.0456	0.0722	0
ENST00000216373	ENST00000216373	ENSG00000100485	SOS2	protein_coding	0.27	1.21	7.85e-09	3.39e-08	0
ENST00000216392	ENST00000216392	ENSG00000100504	PYGL	protein_coding	0.24	1.18	0.288	0.363	0
ENST00000216410	ENST00000216410	ENSG00000100522	GNPNAT1	protein_coding	-0.54	-1.45	2.86e-21	3.61e-20	0
ENST00000216416	ENST00000216416	ENSG00000100528	CNIH1	protein_coding	-0.71	-1.64	7.92e-34	2.66e-32	0
ENST00000216420	ENST00000216420	ENSG00000100532	CGRRF1	protein_coding	0.02	1.01	0.675	0.736	0
ENST00000216442	ENST00000216442	ENSG00000100554	ATP6V1D	protein_coding	0.16	1.12	0.00299	0.00609	0
ENST00000216445	ENST00000216445	ENSG00000100557	C14orf105	protein_coding	0.12	1.09	0.294	0.368	0
ENST00000216446	ENST00000216446	ENSG00000100558	PLEK2	protein_coding	-1.11	-2.15	5.61e-15	4.27e-14	-1
ENST00000216452	ENST00000216452	ENSG00000100564	PIGH	protein_coding	0.1	1.07	0.00965	0.0178	0
ENST00000216455	ENST00000216455	ENSG00000100567	PSMA3	protein_coding	0.84	1.79	9.63e-13	6.06e-12	0
ENST00000216456	ENST00000216456	ENSG00000100568	VTI1B	protein_coding	-0.12	-1.08	0.562	0.634	0
ENST00000216468	ENST00000216468	ENSG00000100580	TMED8	protein_coding	0.04	1.02	0.217	0.284	0
ENST00000216471	ENST00000216471	ENSG00000100583	SAMD15	protein_coding	0.68	1.61	7.72e-10	3.71e-09	0
ENST00000216479	ENST00000216479	ENSG00000100591	AHSA1	protein_coding	-0.51	-1.42	0.17	0.231	0
ENST00000216484	ENST00000216484	ENSG00000100596	SPTLC2	protein_coding	1.87	3.65	8.71e-55	2.16e-52	1
ENST00000216489	ENST00000216489	ENSG00000100601	ALKBH1	protein_coding	-0.18	-1.13	0.000147	0.000373	0
ENST00000216500	ENST00000216500	ENSG00000100612	DHRS7	protein_coding	0.06	1.04	0.514	0.589	0
ENST00000216517	ENST00000216517	ENSG00000100629	CEP128	protein_coding	0.82	1.76	2.35e-07	8.65e-07	0
ENST00000216520	ENST00000216520	ENSG00000100632	ERH	protein_coding	-0.52	-1.43	0.17	0.23	0
ENST00000216540	ENST00000216540	ENSG00000100652	SLC10A1	protein_coding	0.3	1.23	1.48e-11	8.41e-11	0
ENST00000216554	ENST00000216554	ENSG00000100664	EIF5	protein_coding	-0.15	-1.11	7.39e-07	2.56e-06	0
ENST00000216602	ENST00000216602	ENSG00000100711	ZFYVE21	protein_coding	-1.58	-2.99	0.000105	0.000272	-1
ENST00000216605	ENST00000216605	ENSG00000100714	MTHFD1	protein_coding	-0.6	-1.51	0.00969	0.0178	0
ENST00000216639	ENST00000216639	ENSG00000100749	VRK1	protein_coding	-0.23	-1.17	0.00052	0.00121	0
ENST00000216727	ENST00000216727	ENSG00000100836	PABPN1	protein_coding	0.48	1.4	0.000285	0.00069	0
ENST00000216743	ENST00000216743	ENSG00000100852	ARHGAP5	protein_coding	-0.93	-1.91	0.00124	0.00271	0
ENST00000216756	ENST00000216756	ENSG00000100865	CINP	protein_coding	0.02	1.02	0.894	0.918	0
ENST00000216774	ENST00000216774	ENSG00000100883	SRP54	protein_coding	0.23	1.17	2.02e-06	6.63e-06	0
ENST00000216797	ENST00000216797	ENSG00000100906	NFKBIA	protein_coding	0.65	1.57	4.29e-26	7.85e-25	0
ENST00000216807	ENST00000216807	ENSG00000100916	BRMS1L	protein_coding	-0.27	-1.21	1.21e-05	3.58e-05	0
ENST00000216832	ENST00000216832	ENSG00000100941	PNN	protein_coding	0.05	1.04	0.0612	0.0938	0
ENST00000216879	ENST00000216879	ENSG00000088833	NSFL1C	protein_coding	0.09	1.07	0.36	0.438	0
ENST00000216951	ENST00000216951	ENSG00000100983	GSS	protein_coding	-0.23	-1.17	0.0521	0.0811	0
ENST00000216962	ENST00000216962	ENSG00000100994	PYGB	protein_coding	-0.35	-1.27	0.0042	0.00832	0
ENST00000217109	ENST00000217109	ENSG00000101138	CSTF1	protein_coding	0.16	1.12	9.01e-05	0.000236	0
ENST00000217131	ENST00000217131	ENSG00000101160	CTSZ	protein_coding	0.83	1.77	1.23e-13	8.34e-13	0
ENST00000217133	ENST00000217133	ENSG00000101162	TUBB1	protein_coding	-0.04	-1.03	0.642	0.707	0
ENST00000217162	ENST00000217162	ENSG00000101190	TCFL5	protein_coding	-0.44	-1.36	0.000913	0.00204	0
ENST00000217173	ENST00000217173	ENSG00000185019	UBOX5	protein_coding	-0.12	-1.09	0.671	0.732	0
ENST00000217233	ENST00000217233	ENSG00000101255	TRIB3	protein_coding	-0.04	-1.02	0.793	0.836	0
ENST00000217244	ENST00000217244	ENSG00000101266	CSNK2A1	protein_coding	-0.41	-1.33	0.000941	0.0021	0
ENST00000217402	ENST00000217402	ENSG00000101421	CHMP4B	protein_coding	0.44	1.36	2.8e-17	2.57e-16	0
ENST00000217426	ENST00000217426	ENSG00000101444	AHCY	protein_coding	-0.28	-1.21	0.000654	0.0015	0
ENST00000217446	ENST00000217446	ENSG00000101464	PIGU	protein_coding	-0.54	-1.45	0.0658	0.0999	0
ENST00000217456	ENST00000217456	ENSG00000101474	APMAP	protein_coding	-0.21	-1.16	0.3	0.375	0
ENST00000217515	ENST00000217515	ENSG00000091164	TXNL1	protein_coding	-0.14	-1.1	0.00387	0.00772	0
ENST00000217652	ENST00000217652	ENSG00000101608	MYL12A	protein_coding	1.1	2.15	3.72e-18	3.65e-17	1
ENST00000217740	ENST00000217740	ENSG00000101695	RNF125	protein_coding	-0.73	-1.66	2.43e-43	1.93e-41	0
ENST00000217800	ENST00000217800	ENSG00000101751	POLI	protein_coding	-0.07	-1.05	0.294	0.369	0
ENST00000217890	ENST00000217890	ENSG00000006756	ARSD	protein_coding	0.44	1.35	2.57e-10	1.3e-09	0
ENST00000217893	ENST00000217893	ENSG00000273841	TAF9	protein_coding	-0.12	-1.09	0.0993	0.144	0
ENST00000217909	ENST00000217909	ENSG00000077713	SLC25A43	protein_coding	-0.05	-1.03	0.467	0.543	0
ENST00000217957	ENST00000217957	ENSG00000101842	VSIG1	protein_coding	-1.38	-2.61	1.3e-13	8.82e-13	-1
ENST00000217958	ENST00000217958	ENSG00000101843	PSMD10	protein_coding	0.1	1.07	0.00433	0.00856	0
ENST00000217961	ENST00000217961	ENSG00000101846	STS	protein_coding	0.85	1.81	4.63e-36	1.88e-34	0
ENST00000217964	ENST00000217964	ENSG00000101849	TBL1X	protein_coding	-0.95	-1.93	0.00157	0.00336	0
ENST00000217971	ENST00000217971	ENSG00000101856	PGRMC1	protein_coding	-0.03	-1.02	0.736	0.788	0
ENST00000218004	ENST00000218004	ENSG00000101888	NXT2	protein_coding	1.03	2.05	0.00101	0.00224	1
ENST00000218032	ENST00000218032	ENSG00000101916	TLR8	protein_coding	0.71	1.64	4.55e-25	7.67e-24	0
ENST00000218089	ENST00000218089	ENSG00000101972	STAG2	protein_coding	0.12	1.09	0.0102	0.0188	0
ENST00000218200	ENST00000218200	ENSG00000102081	FMR1	protein_coding	3.63	12.38	5.49e-07	1.93e-06	1
ENST00000218328	ENST00000218328	ENSG00000086758	HUWE1	protein_coding	-0.21	-1.15	4.34e-05	0.000119	0
ENST00000218340	ENST00000218340	ENSG00000102218	RP2	protein_coding	1.09	2.12	5.72e-43	4.34e-41	1
ENST00000218364	ENST00000218364	ENSG00000102241	HTATSF1	protein_coding	-0.24	-1.18	4.46e-09	1.98e-08	0
ENST00000218388	ENST00000218388	ENSG00000102265	TIMP1	protein_coding	0.23	1.17	0.42	0.498	0
ENST00000218432	ENST00000218432	ENSG00000102309	PIN4	protein_coding	-0.47	-1.39	0.000937	0.00209	0
ENST00000218439	ENST00000218439	ENSG00000102316	MAGED2	protein_coding	0.16	1.12	0.589	0.658	0
ENST00000218516	ENST00000218516	ENSG00000102393	GLA	protein_coding	0.39	1.31	3.89e-09	1.74e-08	0
ENST00000218652	ENST00000218652	ENSG00000102471	NDFIP2	protein_coding	-1.16	-2.23	7.07e-26	1.27e-24	-1
ENST00000218981	ENST00000218981	ENSG00000102796	DHRS12	protein_coding	0.86	1.82	5.01e-05	0.000136	0
ENST00000219022	ENST00000219022	ENSG00000102837	OLFM4	protein_coding	0.08	1.06	0.596	0.665	0
ENST00000219069	ENST00000219069	ENSG00000006194	ZNF263	protein_coding	-0.38	-1.31	4.5e-11	2.45e-10	0
ENST00000219084	ENST00000219084	ENSG00000177200	CHD9	protein_coding	0.54	1.46	0.277	0.351	0
ENST00000219097	ENST00000219097	ENSG00000091651	ORC6	protein_coding	0.37	1.29	0.0316	0.0519	0
ENST00000219139	ENST00000219139	ENSG00000125149	C16orf70	protein_coding	0.19	1.14	0.287	0.361	0
ENST00000219150	ENST00000219150	ENSG00000102879	CORO1A	protein_coding	0.47	1.39	0.162	0.221	0
ENST00000219168	ENST00000219168	ENSG00000102897	LYRM1	protein_coding	1.48	2.79	0.00128	0.00279	1
ENST00000219169	ENST00000219169	ENSG00000102898	NUTF2	protein_coding	-1	-2	0.0013	0.00283	0
ENST00000219204	ENST00000219204	ENSG00000102931	ARL2BP	protein_coding	-0.48	-1.4	1.56e-09	7.28e-09	0
ENST00000219235	ENST00000219235	ENSG00000102962	CCL22	protein_coding	0.08	1.06	0.512	0.587	0
ENST00000219252	ENST00000219252	ENSG00000102978	POLR2C	protein_coding	-0.05	-1.04	0.372	0.45	0
ENST00000219313	ENST00000219313	ENSG00000103035	PSMD7	protein_coding	-0.04	-1.03	0.245	0.316	0
ENST00000219320	ENST00000219320	ENSG00000103042	SLC38A7	protein_coding	0.11	1.08	0.499	0.574	0
ENST00000219334	ENST00000219334	ENSG00000103056	SMPD3	protein_coding	-0.65	-1.57	9.91e-06	2.98e-05	0
ENST00000219343	ENST00000219343	ENSG00000103064	SLC7A6	protein_coding	-1.17	-2.26	0.00405	0.00806	-1
ENST00000219400	ENST00000219400	ENSG00000103121	CMC2	protein_coding	0.59	1.5	6.47e-25	1.08e-23	0
ENST00000219439	ENST00000219439	ENSG00000103160	HSDL1	protein_coding	-0.12	-1.09	0.054	0.0837	0
ENST00000219473	ENST00000219473	ENSG00000103194	USP10	protein_coding	-0.63	-1.55	0.000287	0.000694	0
ENST00000219478	ENST00000219478	ENSG00000103199	ZNF500	protein_coding	-0.31	-1.24	0.0146	0.0259	0
ENST00000219479	ENST00000219479	ENSG00000103202	NME4	protein_coding	-0.01	-1	0.984	0.988	0
ENST00000219596	ENST00000219596	ENSG00000103313	MEFV	protein_coding	-0.66	-1.58	0.139	0.193	0
ENST00000219599	ENST00000219599	ENSG00000103316	CRYM	protein_coding	-0.72	-1.64	0.000548	0.00127	0
ENST00000219689	ENST00000219689	ENSG00000103404	USP31	protein_coding	-0.37	-1.29	1.39e-16	1.2e-15	0
ENST00000219700	ENST00000219700	ENSG00000103415	HMOX2	protein_coding	-0.35	-1.27	0.282	0.355	0
ENST00000219789	ENST00000219789	ENSG00000103502	CDIPT	protein_coding	-0.13	-1.1	0.682	0.742	0
ENST00000219794	ENST00000219794	ENSG00000103507	BCKDK	protein_coding	0.07	1.05	0.769	0.816	0
ENST00000219797	ENST00000219797	ENSG00000103510	KAT8	protein_coding	-0.78	-1.72	0.00182	0.00386	0
ENST00000219821	ENST00000219821	ENSG00000103534	TMC5	protein_coding	-0.32	-1.25	4.29e-05	0.000118	0
ENST00000219837	ENST00000219837	ENSG00000103550	KNOP1	protein_coding	-0.22	-1.17	0.000159	0.000402	0
ENST00000219905	ENST00000219905	ENSG00000174197	MGA	protein_coding	-1.08	-2.11	3.38e-07	1.22e-06	-1
ENST00000219919	ENST00000219919	ENSG00000103569	AQP9	protein_coding	1.74	3.34	1.1e-46	1.19e-44	1
ENST00000220058	ENST00000220058	ENSG00000103707	MTFMT	protein_coding	0.14	1.1	0.0946	0.138	0
ENST00000220166	ENST00000220166	ENSG00000103811	CTSH	protein_coding	-0.47	-1.39	0.00467	0.00917	0
ENST00000220244	ENST00000220244	ENSG00000103888	CEMIP	protein_coding	0.19	1.14	0.431	0.508	0
ENST00000220325	ENST00000220325	ENSG00000103966	EHD4	protein_coding	0.71	1.63	3.44e-20	3.99e-19	0
ENST00000220429	ENST00000220429	ENSG00000104064	GABPB1	protein_coding	-0.3	-1.23	3.74e-11	2.05e-10	0
ENST00000220478	ENST00000220478	ENSG00000104112	SCG3	protein_coding	0.62	1.54	2.34e-24	3.73e-23	0
ENST00000220496	ENST00000220496	ENSG00000104129	DNAJC17	protein_coding	-0.59	-1.51	1.81e-05	5.24e-05	0
ENST00000220509	ENST00000220509	ENSG00000104142	VPS18	protein_coding	0.49	1.41	0.00354	0.00712	0
ENST00000220514	ENST00000220514	ENSG00000104147	OIP5	protein_coding	-0.33	-1.26	6.93e-06	2.12e-05	0
ENST00000220531	ENST00000220531	ENSG00000104164	BLOC1S6	protein_coding	-0.13	-1.09	0.00698	0.0132	0
ENST00000220562	ENST00000220562	ENSG00000012232	EXTL3	protein_coding	-0.51	-1.42	0.0369	0.0596	0
ENST00000220584	ENST00000220584	ENSG00000079459	FDFT1	protein_coding	-0.2	-1.15	0.256	0.328	0
ENST00000220592	ENST00000220592	ENSG00000123908	AGO2	protein_coding	0.17	1.12	0.000264	0.000643	0
ENST00000220597	ENST00000220597	ENSG00000076641	PAG1	protein_coding	0.8	1.74	1.36e-45	1.32e-43	0
ENST00000220616	ENST00000220616	ENSG00000042832	TG	protein_coding	0.82	1.76	1.67e-06	5.55e-06	0
ENST00000220659	ENST00000220659	ENSG00000104221	BRF2	protein_coding	-0.06	-1.04	0.45	0.527	0
ENST00000220669	ENST00000220669	ENSG00000104231	ZFAND1	protein_coding	-0.63	-1.55	1.73e-17	1.61e-16	0
ENST00000220676	ENST00000220676	ENSG00000104237	RP1	protein_coding	0.6	1.51	0.00679	0.0129	0
ENST00000220751	ENST00000220751	ENSG00000104312	RIPK2	protein_coding	1.11	2.15	4.29e-34	1.5e-32	1
ENST00000220763	ENST00000220763	ENSG00000104324	CPQ	protein_coding	0.29	1.23	1.8e-07	6.69e-07	0
ENST00000220764	ENST00000220764	ENSG00000104325	DECR1	protein_coding	0.9	1.86	3.27e-21	4.1e-20	0
ENST00000220822	ENST00000220822	ENSG00000104381	GDAP1	protein_coding	0.02	1.02	0.727	0.781	0
ENST00000220847	ENST00000220847	ENSG00000129292	PHF20L1	protein_coding	-0.09	-1.07	0.821	0.859	0
ENST00000220849	ENST00000220849	ENSG00000104408	EIF3E	protein_coding	-0.96	-1.95	1.08e-46	1.17e-44	0
ENST00000220853	ENST00000220853	ENSG00000104412	EMC2	protein_coding	0.9	1.87	7.84e-40	4.45e-38	0
ENST00000220913	ENST00000220913	ENSG00000104472	CHRAC1	protein_coding	-0.3	-1.24	1.35e-05	3.98e-05	0
ENST00000220931	ENST00000220931	ENSG00000104490	NCALD	protein_coding	-0.64	-1.56	0.117	0.166	0
ENST00000220966	ENST00000220966	ENSG00000104524	PYCRL	protein_coding	0.14	1.1	0.0968	0.141	0
ENST00000221086	ENST00000221086	ENSG00000104643	MTMR9	protein_coding	-0.27	-1.21	3.29e-15	2.55e-14	0
ENST00000221114	ENST00000221114	ENSG00000104671	DCTN6	protein_coding	0.15	1.11	0.00257	0.0053	0
ENST00000221130	ENST00000221130	ENSG00000104687	GSR	protein_coding	0.09	1.06	0.0195	0.0337	0
ENST00000221132	ENST00000221132	ENSG00000104689	TNFRSF10A	protein_coding	-0.2	-1.15	0.000291	0.000703	0
ENST00000221138	ENST00000221138	ENSG00000104695	PPP2CB	protein_coding	0.17	1.13	7.97e-06	2.42e-05	0
ENST00000221200	ENST00000221200	ENSG00000104756	KCTD9	protein_coding	0.09	1.07	0.00454	0.00895	0
ENST00000221264	ENST00000221264	ENSG00000011422	PLAUR	protein_coding	2.09	4.26	2.23e-10	1.13e-09	1
ENST00000221265	ENST00000221265	ENSG00000006712	PAF1	protein_coding	0.46	1.38	0.115	0.163	0
ENST00000221283	ENST00000221283	ENSG00000076944	STXBP2	protein_coding	1.16	2.24	0.000122	0.000314	1
ENST00000221307	ENST00000221307	ENSG00000186529	CYP4F3	protein_coding	0.07	1.05	0.26	0.332	0
ENST00000221315	ENST00000221315	ENSG00000256087	ZNF432	protein_coding	-0.38	-1.3	0.000817	0.00184	0
ENST00000221327	ENST00000221327	ENSG00000167384	ZNF180	protein_coding	-0.63	-1.55	1.39e-19	1.53e-18	0
ENST00000221355	ENST00000221355	ENSG00000128000	ZNF780B	protein_coding	-0.68	-1.6	2.69e-31	7.51e-30	0
ENST00000221419	ENST00000221419	ENSG00000104824	HNRNPL	protein_coding	-0.31	-1.24	0.0661	0.1	0
ENST00000221444	ENST00000221444	ENSG00000104848	KCNA7	protein_coding	0.8	1.74	1.21e-13	8.25e-13	0
ENST00000221561	ENST00000221561	ENSG00000104964	AES	protein_coding	-0.55	-1.46	3.23e-16	2.72e-15	0
ENST00000221735	ENST00000221735	ENSG00000105136	ZNF419	protein_coding	-0.54	-1.45	0.131	0.184	0
ENST00000221770	ENST00000221770	ENSG00000105171	POP4	protein_coding	-0.12	-1.09	0.297	0.372	0
ENST00000221801	ENST00000221801	ENSG00000105202	FBL	protein_coding	-1.78	-3.44	6.98e-09	3.03e-08	-1
ENST00000221804	ENST00000221804	ENSG00000105205	CLC	protein_coding	-2.46	-5.52	8.41e-32	2.42e-30	-1
ENST00000221930	ENST00000221930	ENSG00000105329	TGFB1	protein_coding	0.56	1.47	1.08e-05	3.22e-05	0
ENST00000221954	ENST00000221954	ENSG00000105352	CEACAM4	protein_coding	0.16	1.12	0.303	0.379	0
ENST00000221957	ENST00000221957	ENSG00000105355	PLIN3	protein_coding	1.07	2.1	1.64e-29	3.95e-28	1
ENST00000221975	ENST00000221975	ENSG00000105372	RPS19	protein_coding	-1.11	-2.16	1.11e-13	7.58e-13	-1
ENST00000222002	ENST00000222002	ENSG00000105398	SULT2A1	protein_coding	0.43	1.35	0.00852	0.0159	0
ENST00000222005	ENST00000222005	ENSG00000105401	CDC37	protein_coding	-0.25	-1.19	0.238	0.308	0
ENST00000222120	ENST00000222120	ENSG00000105514	RAB3D	protein_coding	-0.18	-1.13	0.0012	0.00262	0
ENST00000222139	ENST00000222139	ENSG00000187266	EPOR	protein_coding	-0.23	-1.18	0.00133	0.00289	0
ENST00000222190	ENST00000222190	ENSG00000105583	WDR83OS	protein_coding	-0.39	-1.31	0.0426	0.068	0
ENST00000222219	ENST00000222219	ENSG00000105612	DNASE2	protein_coding	0.61	1.52	1.39e-11	7.94e-11	0
ENST00000222247	ENST00000222247	ENSG00000105640	RPL18A	protein_coding	-1.58	-2.99	1.32e-16	1.15e-15	-1
ENST00000222248	ENST00000222248	ENSG00000105641	SLC5A5	protein_coding	-0.05	-1.03	0.703	0.76	0
ENST00000222250	ENST00000222250	ENSG00000105643	ARRDC2	protein_coding	-0.35	-1.27	0.0179	0.0312	0
ENST00000222266	ENST00000222266	ENSG00000205155	PSENEN	protein_coding	0.04	1.03	0.874	0.903	0
ENST00000222284	ENST00000222284	ENSG00000105677	TMEM147	protein_coding	-0.31	-1.24	0.187	0.25	0
ENST00000222308	ENST00000222308	ENSG00000105701	FKBP8	protein_coding	-0.42	-1.34	0.229	0.298	0
ENST00000222345	ENST00000222345	ENSG00000105738	SIPA1L3	protein_coding	-0.54	-1.45	5.5e-06	1.7e-05	0
ENST00000222388	ENST00000222388	ENSG00000033050	ABCF2	protein_coding	-1.53	-2.89	5.4e-07	1.9e-06	-1
ENST00000222390	ENST00000222390	ENSG00000019991	HGF	protein_coding	0.53	1.44	7.77e-19	8.1e-18	0
ENST00000222402	ENST00000222402	ENSG00000078967	UBE2D4	protein_coding	-0.28	-1.22	2.59e-05	7.33e-05	0
ENST00000222462	ENST00000222462	ENSG00000002745	WNT16	protein_coding	-0.54	-1.45	1.18e-10	6.15e-10	0
ENST00000222482	ENST00000222482	ENSG00000128510	CPA4	protein_coding	0.23	1.18	0.358	0.436	0
ENST00000222511	ENST00000222511	ENSG00000105793	GTPBP10	protein_coding	-0.02	-1.01	0.64	0.705	0
ENST00000222547	ENST00000222547	ENSG00000105829	BET1	protein_coding	-0.18	-1.13	0.00449	0.00885	0
ENST00000222553	ENST00000222553	ENSG00000105835	NAMPT	protein_coding	1.66	3.15	1.43e-43	1.14e-41	1
ENST00000222567	ENST00000222567	ENSG00000105849	TWISTNB	protein_coding	-0.34	-1.26	5.75e-11	3.09e-10	0
ENST00000222572	ENST00000222572	ENSG00000105854	PON2	protein_coding	0.03	1.02	0.943	0.957	0
ENST00000222573	ENST00000222573	ENSG00000105855	ITGB8	protein_coding	-0.53	-1.44	4.22e-07	1.51e-06	0
ENST00000222574	ENST00000222574	ENSG00000105856	HBP1	protein_coding	1.34	2.53	2.18e-13	1.45e-12	1
ENST00000222584	ENST00000222584	ENSG00000105866	SP4	protein_coding	-0.41	-1.33	1.8e-21	2.31e-20	0
ENST00000222644	ENST00000222644	ENSG00000105926	MPP6	protein_coding	-0.89	-1.85	2.68e-32	8.02e-31	0
ENST00000222673	ENST00000222673	ENSG00000105953	OGDH	protein_coding	0.35	1.28	0.0244	0.0412	0
ENST00000222690	ENST00000222690	ENSG00000105968	H2AFV	protein_coding	-1.23	-2.35	3.17e-59	1.43e-56	-1
ENST00000222693	ENST00000222693	ENSG00000105971	CAV2	protein_coding	-0.4	-1.32	2.91e-08	1.18e-07	0
ENST00000222718	ENST00000222718	ENSG00000105996	HOXA2	protein_coding	0.36	1.29	5.77e-05	0.000156	0
ENST00000222728	ENST00000222728	ENSG00000106006	HOXA6	protein_coding	-0.65	-1.56	1.27e-06	4.3e-06	0
ENST00000222792	ENST00000222792	ENSG00000106069	CHN2	protein_coding	-0.41	-1.33	0.27	0.343	0
ENST00000222803	ENST00000222803	ENSG00000106080	FKBP14	protein_coding	-0.12	-1.08	0.000477	0.00112	0
ENST00000222823	ENST00000222823	ENSG00000106100	NOD1	protein_coding	1.56	2.94	3.71e-13	2.42e-12	1
ENST00000222969	ENST00000222969	ENSG00000106245	BUD31	protein_coding	0.66	1.58	0.00204	0.00428	0
ENST00000222982	ENST00000222982	ENSG00000106258	CYP3A5	protein_coding	-0.56	-1.48	0.00836	0.0156	0
ENST00000223023	ENST00000223023	ENSG00000106299	WASL	protein_coding	-0.29	-1.22	6.22e-10	3.03e-09	0
ENST00000223026	ENST00000223026	ENSG00000106302	HYAL4	protein_coding	-0.1	-1.07	0.425	0.503	0
ENST00000223029	ENST00000223029	ENSG00000106305	AIMP2	protein_coding	-0.57	-1.48	0.0701	0.106	0
ENST00000223073	ENST00000223073	ENSG00000106344	RBM28	protein_coding	0.05	1.03	0.203	0.268	0
ENST00000223076	ENST00000223076	ENSG00000184414	IRS3P	processed_pseudogene	0.11	1.08	0.237	0.307	0
ENST00000223084	ENST00000223084	ENSG00000106355	LSM5	protein_coding	-0.48	-1.39	0.00953	0.0176	0
ENST00000223095	ENST00000223095	ENSG00000106366	SERPINE1	protein_coding	0.31	1.24	0.0437	0.0695	0
ENST00000223114	ENST00000223114	ENSG00000106384	MOGAT3	protein_coding	0.02	1.02	0.735	0.787	0
ENST00000223122	ENST00000223122	ENSG00000106392	C1GALT1	protein_coding	1.23	2.35	3.5e-43	2.72e-41	1
ENST00000223129	ENST00000223129	ENSG00000106399	RPA3	protein_coding	-0.01	-1.01	0.837	0.873	0
ENST00000223136	ENST00000223136	ENSG00000214253	FIS1	protein_coding	-1.73	-3.31	2.45e-10	1.24e-09	-1
ENST00000223145	ENST00000223145	ENSG00000106415	GLCCI1	protein_coding	-0.42	-1.34	1e-07	3.84e-07	0
ENST00000223190	ENST00000223190	ENSG00000106459	NRF1	protein_coding	-0.36	-1.28	0.318	0.394	0
ENST00000223208	ENST00000223208	ENSG00000106477	CEP41	protein_coding	-2.28	-4.85	5.15e-10	2.53e-09	-1
ENST00000223210	ENST00000223210	ENSG00000106479	ZNF862	protein_coding	-0.63	-1.55	4.26e-06	1.34e-05	0
ENST00000223273	ENST00000223273	ENSG00000241127	YAE1D1	protein_coding	-0.53	-1.44	8.45e-18	8.07e-17	0
ENST00000223293	ENST00000223293	ENSG00000106560	GIMAP2	protein_coding	1.03	2.04	1.02e-40	6.2e-39	1
ENST00000223321	ENST00000223321	ENSG00000106588	PSMA2	protein_coding	0.1	1.07	0.0793	0.118	0
ENST00000223324	ENST00000223324	ENSG00000106591	MRPL32	protein_coding	-0.13	-1.09	0.0481	0.0757	0
ENST00000223368	ENST00000223368	ENSG00000106635	BCL7B	protein_coding	-0.33	-1.26	0.269	0.342	0
ENST00000223369	ENST00000223369	ENSG00000106636	YKT6	protein_coding	0.24	1.18	0.0428	0.0682	0
ENST00000223423	ENST00000223423	ENSG00000095303	PTGS1	protein_coding	3.18	9.07	1.58e-12	9.75e-12	1
ENST00000223428	ENST00000223428	ENSG00000081386	ZNF510	protein_coding	-0.49	-1.41	2.81e-27	5.6e-26	0
ENST00000223459	ENST00000223459	ENSG00000229809	ZNF688	protein_coding	-0.06	-1.04	0.475	0.552	0
ENST00000223500	ENST00000223500	ENSG00000086065	CHMP5	protein_coding	2.35	5.08	1.6e-62	1.39e-59	1
ENST00000223528	ENST00000223528	ENSG00000106692	FKTN	protein_coding	-0.68	-1.6	4.38e-06	1.38e-05	0
ENST00000223641	ENST00000223641	ENSG00000106803	SEC61B	protein_coding	-0.19	-1.14	0.000113	0.000292	0
ENST00000223642	ENST00000223642	ENSG00000106804	C5	protein_coding	1.2	2.3	1.98e-38	9.89e-37	1
ENST00000223795	ENST00000223795	ENSG00000106952	TNFSF8	protein_coding	0.35	1.27	3.17e-15	2.47e-14	0
ENST00000223862	ENST00000223862	ENSG00000107018	RLN1	protein_coding	-1.64	-3.12	5.59e-09	2.45e-08	-1
ENST00000223864	ENST00000223864	ENSG00000107020	PLGRKT	protein_coding	0.33	1.26	9.35e-12	5.4e-11	0
ENST00000224073	ENST00000224073	ENSG00000107223	EDF1	protein_coding	-0.64	-1.56	1.08e-05	3.24e-05	0
ENST00000224140	ENST00000224140	ENSG00000107290	SETX	protein_coding	0.41	1.33	8.96e-27	1.72e-25	0
ENST00000224237	ENST00000224237	ENSG00000026025	VIM	protein_coding	0.15	1.11	0.0013	0.00282	0
ENST00000224337	ENST00000224337	ENSG00000095585	BLNK	protein_coding	-0.42	-1.34	0.357	0.434	0
ENST00000224652	ENST00000224652	ENSG00000107669	ATE1	protein_coding	-0.42	-1.33	0.49	0.566	0
ENST00000224756	ENST00000224756	ENSG00000107771	CCSER2	protein_coding	-1.12	-2.17	0.000887	0.00199	-1
ENST00000224784	ENST00000224784	ENSG00000107796	ACTA2	protein_coding	0.51	1.43	4.59e-06	1.44e-05	0
ENST00000224807	ENST00000224807	ENSG00000107819	SFXN3	protein_coding	0.69	1.61	0.0572	0.0882	0
ENST00000224949	ENST00000224949	ENSG00000107959	PITRM1	protein_coding	-0.57	-1.48	0.00917	0.017	0
ENST00000224950	ENST00000224950	ENSG00000107960	STN1	protein_coding	-1.25	-2.37	3.78e-09	1.69e-08	-1
ENST00000225174	ENST00000225174	ENSG00000108179	PPIF	protein_coding	0.74	1.67	5.89e-15	4.48e-14	0
ENST00000225235	ENST00000225235	ENSG00000108239	TBC1D12	protein_coding	-0.16	-1.12	0.00169	0.0036	0
ENST00000225275	ENST00000225275	ENSG00000005381	MPO	protein_coding	0.33	1.25	0.0327	0.0535	0
ENST00000225276	ENST00000225276	ENSG00000070731	ST6GALNAC2	protein_coding	-0.11	-1.08	0.749	0.799	0
ENST00000225296	ENST00000225296	ENSG00000005100	DHX33	protein_coding	-0.07	-1.05	0.101	0.146	0
ENST00000225298	ENST00000225298	ENSG00000011260	UTP18	protein_coding	-0.1	-1.07	0.00274	0.00562	0
ENST00000225308	ENST00000225308	ENSG00000013306	SLC25A39	protein_coding	-1.19	-2.28	1.14e-14	8.45e-14	-1
ENST00000225387	ENST00000225387	ENSG00000108255	CRYBA1	protein_coding	0.18	1.13	0.0623	0.0952	0
ENST00000225388	ENST00000225388	ENSG00000108256	NUFIP2	protein_coding	0.22	1.16	2.96e-12	1.78e-11	0
ENST00000225430	ENST00000225430	ENSG00000108298	RPL19	protein_coding	-1.49	-2.81	6.74e-24	1.03e-22	-1
ENST00000225441	ENST00000225441	ENSG00000108309	RUNDC3A	protein_coding	-1.83	-3.55	1.57e-10	8.08e-10	-1
ENST00000225504	ENST00000225504	ENSG00000213246	SUPT4H1	protein_coding	-0.13	-1.09	0.572	0.643	0
ENST00000225512	ENST00000225512	ENSG00000108379	WNT3	protein_coding	0.27	1.21	0.0236	0.04	0
ENST00000225519	ENST00000225519	ENSG00000197417	SHPK	protein_coding	-0.51	-1.43	1.4e-05	4.12e-05	0
ENST00000225525	ENST00000225525	ENSG00000213977	TAX1BP3	protein_coding	0.11	1.08	0.664	0.726	0
ENST00000225538	ENST00000225538	ENSG00000108405	P2RX1	protein_coding	0.06	1.04	0.683	0.743	0
ENST00000225567	ENST00000225567	ENSG00000108433	GOSR2	protein_coding	-0.01	-1	0.979	0.984	0
ENST00000225573	ENST00000225573	ENSG00000108439	PNPO	protein_coding	0.13	1.1	0.0431	0.0686	0
ENST00000225576	ENST00000225576	ENSG00000175106	TVP23C	protein_coding	0.3	1.23	0.0128	0.023	0
ENST00000225577	ENST00000225577	ENSG00000108443	RPS6KB1	protein_coding	-0.29	-1.22	2.11e-14	1.53e-13	0
ENST00000225603	ENST00000225603	ENSG00000108468	CBX1	protein_coding	-0.48	-1.4	6.95e-29	1.59e-27	0
ENST00000225648	ENST00000225648	ENSG00000108511	HOXB6	protein_coding	0	1	0.979	0.984	0
ENST00000225655	ENST00000225655	ENSG00000108518	PFN1	protein_coding	-1.2	-2.3	1.94e-05	5.58e-05	-1
ENST00000225665	ENST00000225665	ENSG00000108528	SLC25A11	protein_coding	-0.1	-1.07	0.525	0.6	0
ENST00000225696	ENST00000225696	ENSG00000108559	NUP88	protein_coding	-0.32	-1.25	0.000694	0.00158	0
ENST00000225698	ENST00000225698	ENSG00000108561	C1QBP	protein_coding	-0.56	-1.48	1.76e-08	7.33e-08	0
ENST00000225719	ENST00000225719	ENSG00000108582	CPD	protein_coding	0.18	1.13	0.00182	0.00386	0
ENST00000225724	ENST00000225724	ENSG00000108587	GOSR1	protein_coding	0.11	1.08	0.000126	0.000322	0
ENST00000225726	ENST00000225726	ENSG00000108588	CCDC47	protein_coding	0	-1	0.923	0.941	0
ENST00000225728	ENST00000225728	ENSG00000108590	MED31	protein_coding	-0.26	-1.2	6.03e-05	0.000162	0
ENST00000225737	ENST00000225737	ENSG00000108599	AKAP10	protein_coding	0.6	1.52	1.08e-40	6.55e-39	0
ENST00000225805	ENST00000225805	ENSG00000108666	C17orf75	protein_coding	-0.65	-1.57	5.35e-26	9.72e-25	0
ENST00000225831	ENST00000225831	ENSG00000108691	CCL2	protein_coding	6.32	80.09	4.78e-26	8.72e-25	1
ENST00000225873	ENST00000225873	ENSG00000108733	PEX12	protein_coding	-0.12	-1.08	0.000903	0.00202	0
ENST00000225941	ENST00000225941	ENSG00000108798	ABI3	protein_coding	-0.12	-1.09	0.399	0.477	0
ENST00000225969	ENST00000225969	ENSG00000108826	MRPL27	protein_coding	0.13	1.1	0.646	0.71	0
ENST00000225972	ENST00000225972	ENSG00000108829	LRRC59	protein_coding	0.05	1.04	0.211	0.277	0
ENST00000226004	ENST00000226004	ENSG00000108861	DUSP3	protein_coding	1.1	2.15	2.67e-40	1.57e-38	1
ENST00000226067	ENST00000226067	ENSG00000108924	HLF	protein_coding	-0.19	-1.14	0.0721	0.108	0
ENST00000226094	ENST00000226094	ENSG00000108950	FAM20A	protein_coding	0.26	1.2	0.00017	0.000426	0
ENST00000226207	ENST00000226207	ENSG00000109061	MYH1	protein_coding	0.19	1.14	0.37	0.447	0
ENST00000226225	ENST00000226225	ENSG00000109079	TNFAIP1	protein_coding	-0.03	-1.02	0.497	0.573	0
ENST00000226230	ENST00000226230	ENSG00000109084	TMEM97	protein_coding	-0.97	-1.95	3.51e-06	1.11e-05	0
ENST00000226279	ENST00000226279	ENSG00000004468	CD38	protein_coding	0.32	1.25	1.88e-11	1.05e-10	0
ENST00000226317	ENST00000226317	ENSG00000124875	CXCL6	protein_coding	-0.46	-1.37	0.00109	0.00241	0
ENST00000226328	ENST00000226328	ENSG00000018189	RUFY3	protein_coding	-0.13	-1.1	0.00292	0.00597	0
ENST00000226413	ENST00000226413	ENSG00000109163	GNRHR	protein_coding	-0.77	-1.7	1.35e-15	1.08e-14	0
ENST00000226444	ENST00000226444	ENSG00000109193	SULT1E1	protein_coding	0.32	1.25	0.0462	0.0729	0
ENST00000226522	ENST00000226522	ENSG00000109270	LAMTOR3	protein_coding	0.8	1.74	8.98e-26	1.6e-24	0
ENST00000226524	ENST00000226524	ENSG00000109272	PF4V1	protein_coding	-0.15	-1.11	0.356	0.433	0
ENST00000226574	ENST00000226574	ENSG00000109320	NFKB1	protein_coding	0.25	1.19	3.89e-08	1.56e-07	0
ENST00000226578	ENST00000226578	ENSG00000109323	MANBA	protein_coding	0.38	1.3	3.04e-16	2.57e-15	0
ENST00000226725	ENST00000226725	ENSG00000109466	KLHL2	protein_coding	0.91	1.88	1.29e-21	1.68e-20	0
ENST00000226798	ENST00000226798	ENSG00000109536	FRG1	protein_coding	0.1	1.07	0.00949	0.0175	0
ENST00000226951	ENST00000226951	ENSG00000109684	CLNK	protein_coding	-1.09	-2.14	7.8e-05	0.000206	-1
ENST00000227135	ENST00000227135	ENSG00000064199	SPA17	protein_coding	0.27	1.21	0.103	0.149	0
ENST00000227155	ENST00000227155	ENSG00000085117	CD82	protein_coding	0.35	1.27	0.00106	0.00235	0
ENST00000227157	ENST00000227157	ENSG00000134333	LDHA	protein_coding	0.01	1.01	0.884	0.91	0
ENST00000227163	ENST00000227163	ENSG00000066336	SPI1	protein_coding	0.58	1.5	0.000263	0.000642	0
ENST00000227266	ENST00000227266	ENSG00000109861	CTSC	protein_coding	0.49	1.4	4.96e-19	5.25e-18	0
ENST00000227322	ENST00000227322	ENSG00000109917	ZPR1	protein_coding	-0.43	-1.35	8.84e-12	5.12e-11	0
ENST00000227348	ENST00000227348	ENSG00000109943	CRTAM	protein_coding	-1.26	-2.4	2.26e-27	4.53e-26	-1
ENST00000227378	ENST00000227378	ENSG00000109971	HSPA8	protein_coding	-0.32	-1.25	1.68e-05	4.87e-05	0
ENST00000227451	ENST00000227451	ENSG00000110042	DTX4	protein_coding	-0.96	-1.94	2.72e-29	6.45e-28	0
ENST00000227474	ENST00000227474	ENSG00000110060	PUS3	protein_coding	0.33	1.26	0.295	0.37	0
ENST00000227503	ENST00000227503	ENSG00000168066	SF1	protein_coding	-0.18	-1.14	0.696	0.754	0
ENST00000227507	ENST00000227507	ENSG00000110092	CCND1	protein_coding	0.19	1.14	0.105	0.151	0
ENST00000227524	ENST00000227524	ENSG00000110107	PRPF19	protein_coding	-0.33	-1.25	0.0673	0.102	0
ENST00000227525	ENST00000227525	ENSG00000110108	TMEM109	protein_coding	-0.96	-1.94	0.000892	0.002	0
ENST00000227638	ENST00000227638	ENSG00000110218	PANX1	protein_coding	-0.09	-1.06	0.039	0.0627	0
ENST00000227752	ENST00000227752	ENSG00000110324	IL10RA	protein_coding	0.12	1.09	0.542	0.616	0
ENST00000227758	ENST00000227758	ENSG00000110330	BIRC2	protein_coding	0.41	1.33	5.6e-13	3.6e-12	0
ENST00000227868	ENST00000227868	ENSG00000110435	PDHX	protein_coding	0.26	1.2	1.11e-05	3.3e-05	0
ENST00000228027	ENST00000228027	ENSG00000062282	DGAT2	protein_coding	-0.8	-1.74	0.0121	0.0219	0
ENST00000228136	ENST00000228136	ENSG00000110696	C11orf58	protein_coding	0.05	1.03	0.24	0.31	0
ENST00000228140	ENST00000228140	ENSG00000110700	RPS13	protein_coding	-1.21	-2.32	1.27e-19	1.41e-18	-1
ENST00000228226	ENST00000228226	ENSG00000257017	HP	protein_coding	2.47	5.54	1.03e-08	4.4e-08	1
ENST00000228251	ENST00000228251	ENSG00000060138	YBX3	protein_coding	-0.29	-1.22	0.293	0.368	0
ENST00000228280	ENST00000228280	ENSG00000049130	KITLG	protein_coding	0.02	1.01	0.943	0.957	0
ENST00000228284	ENST00000228284	ENSG00000075856	SART3	protein_coding	-0.08	-1.06	0.056	0.0865	0
ENST00000228289	ENST00000228289	ENSG00000090612	ZNF268	protein_coding	-1.46	-2.75	0.000464	0.00109	-1
ENST00000228306	ENST00000228306	ENSG00000089157	RPLP0	protein_coding	-1.92	-3.79	5.9e-06	1.82e-05	-1
ENST00000228347	ENST00000228347	ENSG00000013503	POLR3B	protein_coding	-0.96	-1.95	0.00836	0.0156	0
ENST00000228425	ENST00000228425	ENSG00000110841	PPFIBP1	protein_coding	0.21	1.15	0.578	0.648	0
ENST00000228434	ENST00000228434	ENSG00000110848	CD69	protein_coding	0.89	1.86	2.52e-20	2.94e-19	0
ENST00000228437	ENST00000228437	ENSG00000110851	PRDM4	protein_coding	0.02	1.01	0.643	0.708	0
ENST00000228438	ENST00000228438	ENSG00000110852	CLEC2B	protein_coding	2.02	4.06	4.17e-51	6.88e-49	1
ENST00000228463	ENST00000228463	ENSG00000110876	SELPLG	protein_coding	-0.18	-1.14	0.184	0.247	0
ENST00000228495	ENST00000228495	ENSG00000110906	KCTD10	protein_coding	-0.38	-1.3	1.07e-11	6.15e-11	0
ENST00000228506	ENST00000228506	ENSG00000110917	MLEC	protein_coding	-0.59	-1.5	1.13e-21	1.47e-20	0
ENST00000228515	ENST00000228515	ENSG00000110925	CSRNP2	protein_coding	0.04	1.03	0.192	0.256	0
ENST00000228534	ENST00000228534	ENSG00000110944	IL23A	protein_coding	-1.19	-2.27	3.11e-19	3.34e-18	-1
ENST00000228682	ENST00000228682	ENSG00000111087	GLI1	protein_coding	1.03	2.04	0.00171	0.00365	1
ENST00000228705	ENST00000228705	ENSG00000111110	PPM1H	protein_coding	-0.88	-1.84	4.18e-14	2.96e-13	0
ENST00000228740	ENST00000228740	ENSG00000111144	LTA4H	protein_coding	-0.61	-1.53	1.86e-14	1.36e-13	0
ENST00000228741	ENST00000228741	ENSG00000111145	ELK3	protein_coding	-0.07	-1.05	0.116	0.165	0
ENST00000228799	ENST00000228799	ENSG00000111203	ITFG2	protein_coding	-0.43	-1.35	2.24e-06	7.32e-06	0
ENST00000228820	ENST00000228820	ENSG00000111224	PARP11	protein_coding	1.81	3.51	0.0022	0.0046	1
ENST00000228825	ENST00000228825	ENSG00000111229	ARPC3	protein_coding	0.25	1.19	2.69e-09	1.22e-08	0
ENST00000228827	ENST00000228827	ENSG00000111231	GPN3	protein_coding	0.09	1.06	0.0712	0.107	0
ENST00000228843	ENST00000228843	ENSG00000111247	RAD51AP1	protein_coding	0.67	1.59	0.049	0.0769	0
ENST00000228865	ENST00000228865	ENSG00000111269	CREBL2	protein_coding	-0.67	-1.59	4.14e-32	1.22e-30	0
ENST00000228872	ENST00000228872	ENSG00000111276	CDKN1B	protein_coding	0.01	1.01	0.835	0.871	0
ENST00000228928	ENST00000228928	ENSG00000111331	OAS3	protein_coding	4.1	17.14	1.21e-63	1.33e-60	1
ENST00000228936	ENST00000228936	ENSG00000111339	ART4	protein_coding	0.16	1.12	0.0553	0.0856	0
ENST00000228945	ENST00000228945	ENSG00000111348	ARHGDIB	protein_coding	-0.26	-1.2	2.88e-07	1.05e-06	0
ENST00000228955	ENST00000228955	ENSG00000111358	GTF2H3	protein_coding	-0.69	-1.61	3.35e-13	2.19e-12	0
ENST00000229003	ENST00000229003	ENSG00000111405	ENDOU	protein_coding	0.68	1.61	5.36e-17	4.81e-16	0
ENST00000229134	ENST00000229134	ENSG00000111536	IL26	protein_coding	-1.05	-2.07	2.17e-09	9.98e-09	-1
ENST00000229135	ENST00000229135	ENSG00000111537	IFNG	protein_coding	-0.64	-1.56	1.66e-10	8.56e-10	0
ENST00000229179	ENST00000229179	ENSG00000111581	NUP107	protein_coding	-0.45	-1.36	9.78e-14	6.7e-13	0
ENST00000229214	ENST00000229214	ENSG00000111615	KRR1	protein_coding	-0.45	-1.36	6.67e-23	9.53e-22	0
ENST00000229238	ENST00000229238	ENSG00000111639	MRPL51	protein_coding	-0.46	-1.38	5.17e-10	2.54e-09	0
ENST00000229239	ENST00000229239	ENSG00000111640	GAPDH	protein_coding	-0.41	-1.33	0.0758	0.113	0
ENST00000229266	ENST00000229266	ENSG00000111666	CHPT1	protein_coding	-0.34	-1.27	3.19e-06	1.02e-05	0
ENST00000229268	ENST00000229268	ENSG00000111667	USP5	protein_coding	-0.46	-1.37	0.165	0.225	0
ENST00000229277	ENST00000229277	ENSG00000111674	ENO2	protein_coding	-0.8	-1.74	0.00897	0.0166	0
ENST00000229307	ENST00000229307	ENSG00000111704	NANOG	protein_coding	0.3	1.23	2.66e-06	8.61e-06	0
ENST00000229314	ENST00000229314	ENSG00000111711	GOLT1B	protein_coding	0.02	1.01	0.704	0.761	0
ENST00000229329	ENST00000229329	ENSG00000111726	CMAS	protein_coding	0.16	1.12	0.000355	0.000849	0
ENST00000229330	ENST00000229330	ENSG00000111727	HCFC2	protein_coding	-0.25	-1.19	8.15e-09	3.51e-08	0
ENST00000229332	ENST00000229332	ENSG00000111729	CLEC4A	protein_coding	0.75	1.68	3.27e-24	5.15e-23	0
ENST00000229335	ENST00000229335	ENSG00000111732	AICDA	protein_coding	-0.49	-1.4	1e-10	5.28e-10	0
ENST00000229340	ENST00000229340	ENSG00000111737	RAB35	protein_coding	0.51	1.42	8.12e-13	5.14e-12	0
ENST00000229379	ENST00000229379	ENSG00000111775	COX6A1	protein_coding	0.06	1.04	0.274	0.347	0
ENST00000229390	ENST00000229390	ENSG00000111786	SRSF9	protein_coding	0.31	1.24	1.21e-05	3.59e-05	0
ENST00000229395	ENST00000229395	ENSG00000111790	FGFR1OP2	protein_coding	0.81	1.75	3.6e-22	4.89e-21	0
ENST00000229402	ENST00000229402	ENSG00000111796	KLRB1	protein_coding	-1.52	-2.88	6.4e-42	4.42e-40	-1
ENST00000229405	ENST00000229405	ENSG00000065029	ZNF76	protein_coding	-0.21	-1.16	0.129	0.181	0
ENST00000229416	ENST00000229416	ENSG00000001084	GCLC	protein_coding	-0.05	-1.04	0.331	0.408	0
ENST00000229471	ENST00000229471	ENSG00000010810	FYN	protein_coding	-0.87	-1.82	1.84e-08	7.63e-08	0
ENST00000229554	ENST00000229554	ENSG00000111834	RSPH4A	protein_coding	0.12	1.09	0.667	0.729	0
ENST00000229563	ENST00000229563	ENSG00000111843	TMEM14C	protein_coding	-1	-2	0.00245	0.00508	-1
ENST00000229570	ENST00000229570	ENSG00000111850	SMIM8	protein_coding	-0.58	-1.5	2.18e-07	8.02e-07	0
ENST00000229595	ENST00000229595	ENSG00000111875	ASF1A	protein_coding	-0.37	-1.29	9.14e-15	6.85e-14	0
ENST00000229633	ENST00000229633	ENSG00000111911	HINT3	protein_coding	1.44	2.71	4.02e-52	7.45e-50	1
ENST00000229634	ENST00000229634	ENSG00000111912	NCOA7	protein_coding	-0.55	-1.47	1.72e-05	4.98e-05	0
ENST00000229708	ENST00000229708	ENSG00000111981	ULBP1	protein_coding	-0.09	-1.07	0.137	0.19	0
ENST00000229758	ENST00000229758	ENSG00000112029	FBXO5	protein_coding	-0.16	-1.12	0.343	0.42	0
ENST00000229769	ENST00000229769	ENSG00000112039	FANCE	protein_coding	-0.2	-1.15	0.084	0.124	0
ENST00000229794	ENST00000229794	ENSG00000112062	MAPK14	protein_coding	1.31	2.48	9.98e-41	6.1e-39	1
ENST00000229795	ENST00000229795	ENSG00000112062	MAPK14	protein_coding	0.94	1.92	4.21e-32	1.24e-30	0
ENST00000229812	ENST00000229812	ENSG00000112079	STK38	protein_coding	-0.05	-1.03	0.0419	0.0669	0
ENST00000229829	ENST00000229829	ENSG00000204252	HLA-DOA	protein_coding	-1.14	-2.2	0.0015	0.00323	-1
ENST00000229854	ENST00000229854	ENSG00000112118	MCM3	protein_coding	-0.46	-1.38	1.06e-08	4.53e-08	0
ENST00000229866	ENST00000229866	ENSG00000112130	RNF8	protein_coding	0.08	1.06	0.191	0.254	0
ENST00000229903	ENST00000229903	ENSG00000112167	SAYSD1	protein_coding	-0.75	-1.68	0.0313	0.0515	0
ENST00000229955	ENST00000229955	ENSG00000112218	GPR63	protein_coding	0.09	1.06	0.323	0.399	0
ENST00000229971	ENST00000229971	ENSG00000112234	FBXL4	protein_coding	-0.32	-1.24	3.53e-10	1.76e-09	0
ENST00000230036	ENST00000230036	ENSG00000112293	GPLD1	protein_coding	0.09	1.06	0.0496	0.0777	0
ENST00000230048	ENST00000230048	ENSG00000112304	ACOT13	protein_coding	0.28	1.22	4.16e-18	4.08e-17	0
ENST00000230050	ENST00000230050	ENSG00000112306	RPS12	protein_coding	-0.93	-1.9	5.87e-37	2.6e-35	0
ENST00000230053	ENST00000230053	ENSG00000112309	B3GAT2	protein_coding	0.09	1.06	0.341	0.418	0
ENST00000230056	ENST00000230056	ENSG00000112312	GMNN	protein_coding	1.16	2.24	5.14e-06	1.6e-05	1
ENST00000230085	ENST00000230085	ENSG00000112335	SNX3	protein_coding	0	1	0.985	0.989	0
ENST00000230122	ENST00000230122	ENSG00000112365	ZBTB24	protein_coding	-0.39	-1.31	7.18e-19	7.51e-18	0
ENST00000230124	ENST00000230124	ENSG00000112367	FIG4	protein_coding	0.69	1.62	7.33e-40	4.17e-38	0
ENST00000230173	ENST00000230173	ENSG00000112414	ADGRG6	protein_coding	0.07	1.05	0.773	0.819	0
ENST00000230340	ENST00000230340	ENSG00000112578	BYSL	protein_coding	-0.2	-1.15	0.0635	0.0968	0
ENST00000230354	ENST00000230354	ENSG00000112592	TBP	protein_coding	-0.24	-1.18	0.0959	0.139	0
ENST00000230381	ENST00000230381	ENSG00000112619	PRPH2	protein_coding	0.06	1.05	0.393	0.471	0
ENST00000230449	ENST00000230449	ENSG00000112685	EXOC2	protein_coding	-0.24	-1.18	4.79e-12	2.83e-11	0
ENST00000230461	ENST00000230461	ENSG00000112697	TMEM30A	protein_coding	0.33	1.26	1.64e-18	1.66e-17	0
ENST00000230510	ENST00000230510	ENSG00000112742	TTK	protein_coding	-0.49	-1.4	0.123	0.173	0
ENST00000230565	ENST00000230565	ENSG00000112796	ENPP5	protein_coding	-0.29	-1.22	0.395	0.473	0
ENST00000230568	ENST00000230568	ENSG00000112799	LY86	protein_coding	0.27	1.2	0.000878	0.00197	0
ENST00000230640	ENST00000230640	ENSG00000039123	SKIV2L2	protein_coding	-0.75	-1.68	9.88e-36	3.9e-34	0
ENST00000230771	ENST00000230771	ENSG00000112855	HARS2	protein_coding	0.13	1.1	0.00729	0.0138	0
ENST00000230792	ENST00000230792	ENSG00000112874	NUDT12	protein_coding	-0.15	-1.11	0.179	0.241	0
ENST00000230859	ENST00000230859	ENSG00000112941	PAPD7	protein_coding	0.11	1.08	0.0148	0.0261	0
ENST00000230895	ENST00000230895	ENSG00000112977	DAP	protein_coding	-0.01	-1	0.954	0.965	0
ENST00000230901	ENST00000230901	ENSG00000112983	BRD8	protein_coding	1.15	2.23	3.15e-06	1.01e-05	1
ENST00000230914	ENST00000230914	ENSG00000112996	MRPS30	protein_coding	-0.4	-1.32	5.22e-17	4.7e-16	0
ENST00000230990	ENST00000230990	ENSG00000113070	HBEGF	protein_coding	1.15	2.22	1.42e-08	5.97e-08	1
ENST00000231004	ENST00000231004	ENSG00000113083	LOX	protein_coding	-0.59	-1.51	5.89e-10	2.87e-09	0
ENST00000231009	ENST00000231009	ENSG00000113088	GZMK	protein_coding	-1.43	-2.7	4.42e-39	2.35e-37	-1
ENST00000231061	ENST00000231061	ENSG00000113140	SPARC	protein_coding	-0.18	-1.13	0.0374	0.0604	0
ENST00000231188	ENST00000231188	ENSG00000113262	GRM6	protein_coding	0	1	0.983	0.987	0
ENST00000231198	ENST00000231198	ENSG00000113272	THG1L	protein_coding	-0.39	-1.31	1.71e-10	8.77e-10	0
ENST00000231228	ENST00000231228	ENSG00000113302	IL12B	protein_coding	0.55	1.47	1.91e-06	6.3e-06	0
ENST00000231229	ENST00000231229	ENSG00000113303	BTNL8	protein_coding	1.5	2.83	1.44e-07	5.42e-07	1
ENST00000231238	ENST00000231238	ENSG00000113312	TTC1	protein_coding	0.08	1.06	0.348	0.425	0
ENST00000231338	ENST00000231338	ENSG00000082196	C1QTNF3	protein_coding	-1.22	-2.33	7.13e-05	0.00019	-1
ENST00000231368	ENST00000231368	ENSG00000113441	LNPEP	protein_coding	-0.15	-1.11	5.9e-05	0.000159	0
ENST00000231461	ENST00000231461	ENSG00000113532	ST8SIA4	protein_coding	0.73	1.66	1.02e-31	2.92e-30	0
ENST00000231484	ENST00000231484	ENSG00000113555	PCDH12	protein_coding	-0.44	-1.36	0.000219	0.000541	0
ENST00000231498	ENST00000231498	ENSG00000113569	NUP155	protein_coding	-0.34	-1.27	1.5e-16	1.29e-15	0
ENST00000231504	ENST00000231504	ENSG00000113575	PPP2CA	protein_coding	0.23	1.17	0.0689	0.104	0
ENST00000231512	ENST00000231512	ENSG00000113583	C5orf15	protein_coding	0.12	1.09	0.00156	0.00335	0
ENST00000231524	ENST00000231524	ENSG00000113595	TRIM23	protein_coding	-0.38	-1.3	1.45e-18	1.47e-17	0
ENST00000231526	ENST00000231526	ENSG00000113597	TRAPPC13	protein_coding	0.26	1.19	0.093	0.136	0
ENST00000231572	ENST00000231572	ENSG00000113643	RARS	protein_coding	-0.05	-1.04	0.146	0.201	0
ENST00000231706	ENST00000231706	ENSG00000013293	SLC7A14	protein_coding	0.21	1.16	0.0046	0.00906	0
ENST00000231751	ENST00000231751	ENSG00000012223	LTF	protein_coding	0.55	1.46	0.0386	0.0621	0
ENST00000231790	ENST00000231790	ENSG00000076242	MLH1	protein_coding	-0.19	-1.14	0.0861	0.127	0
ENST00000231887	ENST00000231887	ENSG00000113790	EHHADH	protein_coding	0.39	1.31	2.76e-15	2.16e-14	0
ENST00000231948	ENST00000231948	ENSG00000113851	CRBN	protein_coding	0.08	1.06	0.0675	0.102	0
ENST00000232014	ENST00000232014	ENSG00000113916	BCL6	protein_coding	1.76	3.4	7.38e-09	3.2e-08	1
ENST00000232125	ENST00000232125	ENSG00000114023	FAM162A	protein_coding	-0.81	-1.76	4.94e-20	5.64e-19	0
ENST00000232165	ENST00000232165	ENSG00000114062	UBE3A	protein_coding	-0.04	-1.03	0.929	0.946	0
ENST00000232375	ENST00000232375	ENSG00000114268	PFKFB4	protein_coding	0.38	1.3	0.002	0.00421	0
ENST00000232424	ENST00000232424	ENSG00000114315	HES1	protein_coding	-1.16	-2.23	4.2e-07	1.5e-06	-1
ENST00000232458	ENST00000232458	ENSG00000114346	ECT2	protein_coding	1.04	2.06	9.61e-05	0.000251	1
ENST00000232496	ENST00000232496	ENSG00000114383	TUSC2	protein_coding	0.02	1.01	0.848	0.881	0
ENST00000232501	ENST00000232501	ENSG00000114388	NPRL2	protein_coding	-0.87	-1.83	0.00419	0.00831	0
ENST00000232519	ENST00000232519	ENSG00000114405	C3orf14	protein_coding	0.33	1.25	0.381	0.459	0
ENST00000232564	ENST00000232564	ENSG00000114450	GNB4	protein_coding	1.21	2.31	1.34e-42	9.88e-41	1
ENST00000232603	ENST00000232603	ENSG00000114487	MORC1	protein_coding	-0.18	-1.13	0.497	0.573	0
ENST00000232607	ENST00000232607	ENSG00000114491	UMPS	protein_coding	-0.59	-1.5	5.6e-16	4.62e-15	0
ENST00000232766	ENST00000232766	ENSG00000114648	KLHL18	protein_coding	0.06	1.04	0.333	0.41	0
ENST00000232905	ENST00000232905	ENSG00000114784	EIF1B	protein_coding	0.51	1.42	4.49e-19	4.76e-18	0
ENST00000232978	ENST00000232978	ENSG00000114857	NKTR	protein_coding	-0.36	-1.29	1.62e-11	9.17e-11	0
ENST00000233025	ENST00000233025	ENSG00000114902	SPCS1	protein_coding	0	-1	0.995	0.997	0
ENST00000233027	ENST00000233027	ENSG00000114904	NEK4	protein_coding	0.03	1.02	0.427	0.505	0
ENST00000233047	ENST00000233047	ENSG00000011638	TMEM159	protein_coding	-0.29	-1.22	0.362	0.44	0
ENST00000233055	ENST00000233055	ENSG00000085449	WDFY1	protein_coding	1.5	2.83	1.84e-49	2.55e-47	1
ENST00000233057	ENST00000233057	ENSG00000055332	EIF2AK2	protein_coding	2.2	4.58	1.38e-65	2.25e-62	1
ENST00000233078	ENST00000233078	ENSG00000071626	DAZAP1	protein_coding	0.16	1.11	0.428	0.506	0
ENST00000233084	ENST00000233084	ENSG00000079785	DDX1	protein_coding	0.09	1.07	0.125	0.176	0
ENST00000233099	ENST00000233099	ENSG00000008869	HEATR5B	protein_coding	0.01	1.01	0.724	0.778	0
ENST00000233114	ENST00000233114	ENSG00000014641	MDH1	protein_coding	-0.28	-1.22	7.58e-06	2.31e-05	0
ENST00000233143	ENST00000233143	ENSG00000034510	TMSB10	protein_coding	0.33	1.25	0.0037	0.00741	0
ENST00000233146	ENST00000233146	ENSG00000095002	MSH2	protein_coding	-0.64	-1.56	0.14	0.194	0
ENST00000233156	ENST00000233156	ENSG00000003436	TFPI	protein_coding	0.59	1.5	0.0614	0.094	0
ENST00000233190	ENST00000233190	ENSG00000023228	NDUFS1	protein_coding	0.01	1	0.743	0.794	0
ENST00000233202	ENST00000233202	ENSG00000018280	SLC11A1	protein_coding	0.01	1.01	0.977	0.983	0
ENST00000233336	ENST00000233336	ENSG00000114999	TTL	protein_coding	0.13	1.1	9.22e-08	3.55e-07	0
ENST00000233468	ENST00000233468	ENSG00000115128	SF3B6	protein_coding	0.58	1.5	2.43e-27	4.86e-26	0
ENST00000233545	ENST00000233545	ENSG00000115204	MPV17	protein_coding	-0.39	-1.31	0.279	0.352	0
ENST00000233557	ENST00000233557	ENSG00000115216	NRBP1	protein_coding	-0.18	-1.13	0.48	0.557	0
ENST00000233575	ENST00000233575	ENSG00000115234	SNX17	protein_coding	-0.55	-1.46	0.0037	0.00741	0
ENST00000233612	ENST00000233612	ENSG00000115271	GCA	protein_coding	1.06	2.08	7.38e-21	9.02e-20	1
ENST00000233615	ENST00000233615	ENSG00000239779	WBP1	protein_coding	0.11	1.08	0.654	0.717	0
ENST00000233623	ENST00000233623	ENSG00000115282	TTC31	protein_coding	-0.04	-1.03	0.917	0.936	0
ENST00000233699	ENST00000233699	ENSG00000115350	POLE4	protein_coding	0.55	1.46	0.00471	0.00925	0
ENST00000233741	ENST00000233741	ENSG00000115392	FANCL	protein_coding	1.62	3.08	2.71e-05	7.65e-05	1
ENST00000233813	ENST00000233813	ENSG00000115461	IGFBP5	protein_coding	-0.06	-1.04	0.674	0.735	0
ENST00000233826	ENST00000233826	ENSG00000115474	KCNJ13	protein_coding	-0.19	-1.14	1.39e-05	4.09e-05	0
ENST00000233836	ENST00000233836	ENSG00000225569	CCT4P2	processed_pseudogene	-1.52	-2.86	4.22e-16	3.52e-15	-1
ENST00000233838	ENST00000233838	ENSG00000115486	GGCX	protein_coding	0.33	1.26	3e-13	1.98e-12	0
ENST00000233892	ENST00000233892	ENSG00000115540	MOB4	protein_coding	0.25	1.19	0.000835	0.00188	0
ENST00000233893	ENST00000233893	ENSG00000115541	HSPE1	protein_coding	-0.09	-1.06	0.154	0.211	0
ENST00000233954	ENST00000233954	ENSG00000115602	IL1RL1	protein_coding	-2.25	-4.75	1.05e-13	7.19e-13	-1
ENST00000233957	ENST00000233957	ENSG00000115604	IL18R1	protein_coding	2.15	4.45	2.06e-45	1.98e-43	1
ENST00000233969	ENST00000233969	ENSG00000115616	SLC9A2	protein_coding	0.53	1.45	1.73e-07	6.44e-07	0
ENST00000234038	ENST00000234038	ENSG00000115685	PPP1R7	protein_coding	-0.04	-1.03	0.867	0.897	0
ENST00000234040	ENST00000234040	ENSG00000115687	PASK	protein_coding	-1.4	-2.64	4.76e-17	4.29e-16	-1
ENST00000234091	ENST00000234091	ENSG00000115738	ID2	protein_coding	-0.42	-1.34	0.00726	0.0137	0
ENST00000234111	ENST00000234111	ENSG00000115758	ODC1	protein_coding	-0.67	-1.59	4.43e-20	5.08e-19	0
ENST00000234115	ENST00000234115	ENSG00000115762	PLEKHB2	protein_coding	0.36	1.28	1.33e-16	1.15e-15	0
ENST00000234160	ENST00000234160	ENSG00000115806	GORASP2	protein_coding	-0.24	-1.18	3.46e-07	1.25e-06	0
ENST00000234170	ENST00000234170	ENSG00000115816	CEBPZ	protein_coding	0.03	1.02	0.608	0.677	0
ENST00000234256	ENST00000234256	ENSG00000115902	SLC1A4	protein_coding	0.31	1.24	0.333	0.41	0
ENST00000234296	ENST00000234296	ENSG00000115942	ORC2	protein_coding	-0.33	-1.25	8.09e-18	7.73e-17	0
ENST00000234301	ENST00000234301	ENSG00000115944	COX7A2L	protein_coding	-0.3	-1.23	2.69e-12	1.63e-11	0
ENST00000234310	ENST00000234310	ENSG00000221823	PPP3R1	protein_coding	0.1	1.07	0.0638	0.0971	0
ENST00000234313	ENST00000234313	ENSG00000115956	PLEK	protein_coding	1.32	2.5	1.84e-48	2.34e-46	1
ENST00000234420	ENST00000234420	ENSG00000116062	MSH6	protein_coding	-0.14	-1.1	0.000254	0.000621	0
ENST00000234453	ENST00000234453	ENSG00000116095	PLEKHA3	protein_coding	-0.22	-1.17	1.29e-13	8.75e-13	0
ENST00000234590	ENST00000234590	ENSG00000074800	ENO1	protein_coding	-0.27	-1.21	0.0294	0.0486	0
ENST00000234626	ENST00000234626	ENSG00000097046	CDC7	protein_coding	-0.31	-1.24	4.77e-06	1.49e-05	0
ENST00000234668	ENST00000234668	ENSG00000097096	SYDE2	protein_coding	-1.1	-2.15	2.11e-10	1.08e-09	-1
ENST00000234677	ENST00000234677	ENSG00000031698	SARS	protein_coding	-0.38	-1.3	6.78e-06	2.08e-05	0
ENST00000234739	ENST00000234739	ENSG00000116128	BCL9	protein_coding	0.43	1.35	0.014	0.0249	0
ENST00000234816	ENST00000234816	ENSG00000116194	ANGPTL1	protein_coding	-0.81	-1.75	3.43e-25	5.85e-24	0
ENST00000234827	ENST00000234827	ENSG00000116205	TCEANC2	protein_coding	0.01	1.01	0.589	0.658	0
ENST00000234831	ENST00000234831	ENSG00000116209	TMEM59	protein_coding	0.15	1.11	0.000814	0.00183	0
ENST00000234875	ENST00000234875	ENSG00000116251	RPL22	protein_coding	-1.4	-2.64	3.47e-63	3.34e-60	-1
ENST00000234961	ENST00000234961	ENSG00000116329	OPRD1	protein_coding	1.04	2.06	3.12e-37	1.41e-35	1
ENST00000235090	ENST00000235090	ENSG00000116455	WDR77	protein_coding	-0.49	-1.4	6.87e-21	8.4e-20	0
ENST00000235150	ENST00000235150	ENSG00000116514	RNF19B	protein_coding	-0.01	-1	0.991	0.993	0
ENST00000235180	ENST00000235180	ENSG00000116544	DLGAP3	protein_coding	0.36	1.28	0.0998	0.144	0
ENST00000235307	ENST00000235307	ENSG00000116667	C1orf21	protein_coding	-0.68	-1.61	5e-17	4.5e-16	0
ENST00000235329	ENST00000235329	ENSG00000116688	MFN2	protein_coding	0.17	1.13	0.0136	0.0244	0
ENST00000235345	ENST00000235345	ENSG00000116704	SLC35D1	protein_coding	-0.7	-1.63	2.91e-41	1.89e-39	0
ENST00000235382	ENST00000235382	ENSG00000116741	RGS2	protein_coding	-0.03	-1.02	0.686	0.746	0
ENST00000235453	ENST00000235453	ENSG00000213047	DENND1B	protein_coding	-0.12	-1.08	0.375	0.453	0
ENST00000235521	ENST00000235521	ENSG00000116874	WARS2	protein_coding	-0.93	-1.9	0.00125	0.00273	0
ENST00000235790	ENST00000235790	ENSG00000117139	KDM5B	protein_coding	0.36	1.28	0.0846	0.125	0
ENST00000235835	ENST00000235835	ENSG00000053371	AKR7A2	protein_coding	-0.71	-1.63	2.02e-08	8.36e-08	0
ENST00000235878	ENST00000235878	ENSG00000117226	GBP3	protein_coding	2.7	6.48	3.5e-46	3.57e-44	1
ENST00000235933	ENST00000235933	ENSG00000117281	CD160	protein_coding	-0.46	-1.37	0.317	0.393	0
ENST00000236051	ENST00000236051	ENSG00000117395	EBNA1BP2	protein_coding	-0.67	-1.59	0.00487	0.00954	0
ENST00000236137	ENST00000236137	ENSG00000117479	SLC19A2	protein_coding	-0.48	-1.39	6.25e-09	2.73e-08	0
ENST00000236147	ENST00000236147	ENSG00000188404	SELL	protein_coding	1.36	2.56	1.17e-43	9.49e-42	1
ENST00000236192	ENST00000236192	ENSG00000117533	VAMP4	protein_coding	-0.28	-1.22	2.29e-10	1.16e-09	0
ENST00000236273	ENST00000236273	ENSG00000117614	SYF2	protein_coding	0.52	1.43	2.28e-30	5.87e-29	0
ENST00000236412	ENST00000236412	ENSG00000117751	PPP1R8	protein_coding	-0.41	-1.33	0.159	0.217	0
ENST00000236671	ENST00000236671	ENSG00000117984	CTSD	protein_coding	1.25	2.38	3.68e-05	0.000102	1
ENST00000236698	ENST00000236698	ENSG00000118007	STAG1	protein_coding	-0.49	-1.41	0.372	0.45	0
ENST00000236826	ENST00000236826	ENSG00000118113	MMP8	protein_coding	0.88	1.84	1.39e-06	4.65e-06	0
ENST00000236925	ENST00000236925	ENSG00000118200	CAMSAP2	protein_coding	-1.14	-2.21	0.0298	0.0493	-1
ENST00000236937	ENST00000236937	ENSG00000072694	FCGR2B	protein_coding	3.79	13.84	2.95e-06	9.49e-06	1
ENST00000236957	ENST00000236957	ENSG00000114942	EEF1B2	protein_coding	-1.55	-2.93	2.26e-55	5.96e-53	-1
ENST00000236959	ENST00000236959	ENSG00000138363	ATIC	protein_coding	-0.01	-1.01	0.978	0.983	0
ENST00000236980	ENST00000236980	ENSG00000118246	FASTKD2	protein_coding	-0.48	-1.39	4.23e-14	2.99e-13	0
ENST00000237177	ENST00000237177	ENSG00000118412	CASP8AP2	protein_coding	-0.39	-1.31	0.000217	0.000535	0
ENST00000237186	ENST00000237186	ENSG00000118420	UBE3D	protein_coding	-1.56	-2.96	0.000495	0.00115	-1
ENST00000237264	ENST00000237264	ENSG00000028839	TBPL1	protein_coding	0.08	1.05	0.0346	0.0562	0
ENST00000237281	ENST00000237281	ENSG00000118496	FBXO30	protein_coding	0.22	1.16	6.2e-11	3.33e-10	0
ENST00000237283	ENST00000237283	ENSG00000189007	ADAT2	protein_coding	-0.4	-1.32	3.24e-05	9.04e-05	0
ENST00000237289	ENST00000237289	ENSG00000118503	TNFAIP3	protein_coding	1.01	2.01	1.09e-40	6.63e-39	1
ENST00000237305	ENST00000237305	ENSG00000118515	SGK1	protein_coding	-1.47	-2.78	3.21e-24	5.06e-23	-1
ENST00000237316	ENST00000237316	ENSG00000118526	TCF21	protein_coding	0.55	1.46	1.29e-08	5.46e-08	0
ENST00000237380	ENST00000237380	ENSG00000118579	MED28	protein_coding	0.38	1.3	1.02e-33	3.4e-32	0
ENST00000237449	ENST00000237449	ENSG00000115423	DNAH6	protein_coding	-0.18	-1.13	0.214	0.281	0
ENST00000237455	ENST00000237455	ENSG00000239305	RNF103	protein_coding	-0.34	-1.27	5.46e-09	2.4e-08	0
ENST00000237500	ENST00000237500	ENSG00000118680	MYL12B	protein_coding	0.17	1.12	0.162	0.221	0
ENST00000237512	ENST00000237512	ENSG00000118690	ARMC2	protein_coding	0	1	0.991	0.993	0
ENST00000237530	ENST00000237530	ENSG00000118705	RPN2	protein_coding	-0.11	-1.08	0.0525	0.0817	0
ENST00000237536	ENST00000237536	ENSG00000149639	SOGA1	protein_coding	0.08	1.06	0.218	0.286	0
ENST00000237596	ENST00000237596	ENSG00000118762	PKD2	protein_coding	-0.11	-1.08	0.00213	0.00446	0
ENST00000237612	ENST00000237612	ENSG00000118777	ABCG2	protein_coding	-0.26	-1.2	0.117	0.166	0
ENST00000237623	ENST00000237623	ENSG00000118785	SPP1	protein_coding	-2.15	-4.44	2.82e-09	1.28e-08	-1
ENST00000237642	ENST00000237642	ENSG00000118804	STBD1	protein_coding	0.98	1.98	1.56e-10	8.04e-10	0
ENST00000237654	ENST00000237654	ENSG00000118816	CCNI	protein_coding	-0.51	-1.43	1.37e-18	1.39e-17	0
ENST00000237696	ENST00000237696	ENSG00000118849	RARRES1	protein_coding	-0.39	-1.31	7.63e-05	0.000202	0
ENST00000237724	ENST00000237724	ENSG00000118873	RAB3GAP2	protein_coding	0.03	1.02	0.871	0.9	0
ENST00000237822	ENST00000237822	ENSG00000118961	LDAH	protein_coding	-0.44	-1.36	1.35e-14	9.96e-14	0
ENST00000237837	ENST00000237837	ENSG00000118972	FGF23	protein_coding	-1.31	-2.47	1e-17	9.51e-17	-1
ENST00000237841	ENST00000237841	ENSG00000118976	OTUD4P1	processed_pseudogene	1.46	2.75	1.02e-38	5.26e-37	1
ENST00000237853	ENST00000237853	ENSG00000118985	ELL2	protein_coding	0.36	1.28	3.72e-10	1.85e-09	0
ENST00000237858	ENST00000237858	ENSG00000173221	GLRX	protein_coding	1.91	3.77	3.33e-55	8.6e-53	1
ENST00000237889	ENST00000237889	ENSG00000119013	NDUFB3	protein_coding	0.86	1.82	2.8e-27	5.58e-26	0
ENST00000237937	ENST00000237937	ENSG00000107372	ZFAND5	protein_coding	0.22	1.17	9.49e-08	3.64e-07	0
ENST00000238081	ENST00000238081	ENSG00000134308	YWHAQ	protein_coding	-0.17	-1.12	7.5e-06	2.29e-05	0
ENST00000238112	ENST00000238112	ENSG00000119203	CPSF3	protein_coding	-0.09	-1.07	0.0131	0.0234	0
ENST00000238146	ENST00000238146	ENSG00000111364	DDX55	protein_coding	-0.57	-1.48	0.0372	0.0601	0
ENST00000238256	ENST00000238256	ENSG00000119321	FKBP15	protein_coding	4.75	26.87	4.05e-13	2.64e-12	1
ENST00000238341	ENST00000238341	ENSG00000119397	CNTRL	protein_coding	-1.17	-2.24	0.000554	0.00128	-1
ENST00000238379	ENST00000238379	ENSG00000119431	HDHD3	protein_coding	-0.07	-1.05	0.428	0.506	0
ENST00000238477	ENST00000238477	ENSG00000119523	ALG2	protein_coding	-0.41	-1.33	1.56e-10	8.05e-10	0
ENST00000238497	ENST00000238497	ENSG00000119541	VPS4B	protein_coding	0.13	1.09	9.95e-06	2.99e-05	0
ENST00000238508	ENST00000238508	ENSG00000242550	SERPINB10	protein_coding	0.03	1.02	0.786	0.83	0
ENST00000238609	ENST00000238609	ENSG00000119632	IFI27L2	protein_coding	0.22	1.17	0.437	0.515	0
ENST00000238616	ENST00000238616	ENSG00000119638	NEK9	protein_coding	-0.04	-1.03	0.439	0.517	0
ENST00000238618	ENST00000238618	ENSG00000119640	ACYP1	protein_coding	-0.07	-1.05	0.833	0.869	0
ENST00000238647	ENST00000238647	ENSG00000119669	IRF2BPL	protein_coding	0.83	1.77	2.29e-25	3.96e-24	0
ENST00000238667	ENST00000238667	ENSG00000119686	FLVCR2	protein_coding	1.28	2.43	1.01e-37	4.75e-36	1
ENST00000238714	ENST00000238714	ENSG00000115421	PAPOLG	protein_coding	0.14	1.1	0.00469	0.00921	0
ENST00000238738	ENST00000238738	ENSG00000119729	RHOQ	protein_coding	-0.26	-1.2	5.91e-10	2.88e-09	0
ENST00000238789	ENST00000238789	ENSG00000119778	ATAD2B	protein_coding	0.11	1.08	3.24e-05	9.03e-05	0
ENST00000238823	ENST00000238823	ENSG00000119812	FAM98A	protein_coding	0.57	1.49	9.7e-07	3.32e-06	0
ENST00000238831	ENST00000238831	ENSG00000119820	YIPF4	protein_coding	0.08	1.06	0.0261	0.0438	0
ENST00000238855	ENST00000238855	ENSG00000119844	AFTPH	protein_coding	0.59	1.5	2.31e-12	1.4e-11	0
ENST00000238856	ENST00000238856	ENSG00000119844	AFTPH	protein_coding	0.48	1.39	3.84e-29	8.98e-28	0
ENST00000238875	ENST00000238875	ENSG00000119862	LGALSL	protein_coding	0.58	1.49	1.11e-05	3.31e-05	0
ENST00000238892	ENST00000238892	ENSG00000119878	CRIPT	protein_coding	0.16	1.12	0.000284	0.000687	0
ENST00000238961	ENST00000238961	ENSG00000119906	SLF2	protein_coding	0.06	1.05	0.0342	0.0557	0
ENST00000239007	ENST00000239007	ENSG00000119950	MXI1	protein_coding	-1.53	-2.88	0.0048	0.00941	-1
ENST00000239026	ENST00000239026	ENSG00000119969	HELLS	protein_coding	-1.04	-2.05	0.0345	0.0561	0
ENST00000239032	ENST00000239032	ENSG00000119973	PRLHR	protein_coding	0.17	1.13	0.182	0.245	0
ENST00000239223	ENST00000239223	ENSG00000120129	DUSP1	protein_coding	1.2	2.3	3.62e-26	6.67e-25	1
ENST00000239231	ENST00000239231	ENSG00000120137	PANK3	protein_coding	-0.46	-1.38	1.26e-24	2.04e-23	0
ENST00000239243	ENST00000239243	ENSG00000120149	MSX2	protein_coding	-0.71	-1.63	2.63e-07	9.63e-07	0
ENST00000239316	ENST00000239316	ENSG00000120211	INSL4	protein_coding	0.18	1.13	0.0026	0.00536	0
ENST00000239367	ENST00000239367	ENSG00000120256	LRP11	protein_coding	0.34	1.27	9.56e-08	3.67e-07	0
ENST00000239374	ENST00000239374	ENSG00000120262	CCDC170	protein_coding	-0.33	-1.26	0.000105	0.000273	0
ENST00000239461	ENST00000239461	ENSG00000116132	PRRX1	protein_coding	0.35	1.28	0.0445	0.0706	0
ENST00000239614	ENST00000239614	ENSG00000120458	MSANTD2	protein_coding	-0.47	-1.39	0.000843	0.0019	0
ENST00000239666	ENST00000239666	ENSG00000120509	PDZD11	protein_coding	0.21	1.16	1.99e-06	6.54e-06	0
ENST00000239690	ENST00000239690	ENSG00000120526	NUDCD1	protein_coding	-0.3	-1.23	3.84e-08	1.54e-07	0
ENST00000239830	ENST00000239830	ENSG00000120647	CCDC77	protein_coding	-0.53	-1.44	0.249	0.32	0
ENST00000239852	ENST00000239852	ENSG00000120662	MTRF1	protein_coding	0.08	1.06	0.263	0.335	0
ENST00000239878	ENST00000239878	ENSG00000120686	UFM1	protein_coding	-0.1	-1.07	0.0222	0.0379	0
ENST00000239882	ENST00000239882	ENSG00000120690	ELF1	protein_coding	1.42	2.68	5.38e-61	3.59e-58	1
ENST00000239891	ENST00000239891	ENSG00000120697	ALG5	protein_coding	-0.47	-1.38	1.31e-20	1.56e-19	0
ENST00000239906	ENST00000239906	ENSG00000120709	FAM53C	protein_coding	0.4	1.32	2.07e-09	9.52e-09	0
ENST00000239926	ENST00000239926	ENSG00000120729	MYOT	protein_coding	-0.8	-1.74	2.47e-07	9.07e-07	0
ENST00000239938	ENST00000239938	ENSG00000120738	EGR1	protein_coding	0.92	1.89	3.67e-07	1.32e-06	0
ENST00000239940	ENST00000239940	ENSG00000070087	PFN2	protein_coding	-0.04	-1.03	0.605	0.673	0
ENST00000239944	ENST00000239944	ENSG00000120742	SERP1	protein_coding	0.04	1.03	0.299	0.375	0
ENST00000240050	ENST00000240050	ENSG00000120832	MTERF2	protein_coding	-1.03	-2.04	0.0615	0.0941	0
ENST00000240055	ENST00000240055	ENSG00000120837	NFYB	protein_coding	-0.23	-1.17	5.83e-06	1.8e-05	0
ENST00000240079	ENST00000240079	ENSG00000120860	CCDC53	protein_coding	-0.01	-1.01	0.961	0.971	0
ENST00000240093	ENST00000240093	ENSG00000104290	FZD3	protein_coding	-0.96	-1.95	3.11e-05	8.69e-05	0
ENST00000240100	ENST00000240100	ENSG00000120875	DUSP4	protein_coding	-0.45	-1.37	0.000518	0.00121	0
ENST00000240139	ENST00000240139	ENSG00000120910	PPP3CC	protein_coding	-1.41	-2.66	0.00115	0.00252	-1
ENST00000240185	ENST00000240185	ENSG00000120948	TARDBP	protein_coding	-0.29	-1.22	7.88e-19	8.2e-18	0
ENST00000240285	ENST00000240285	ENSG00000121039	RDH10	protein_coding	-0.27	-1.2	3.13e-06	1e-05	0
ENST00000240304	ENST00000240304	ENSG00000108848	LUC7L3	protein_coding	0.16	1.12	0.0236	0.04	0
ENST00000240316	ENST00000240316	ENSG00000121058	COIL	protein_coding	-0.29	-1.23	1.85e-16	1.59e-15	0
ENST00000240333	ENST00000240333	ENSG00000121073	SLC35B1	protein_coding	-0.35	-1.28	1.1e-05	3.29e-05	0
ENST00000240361	ENST00000240361	ENSG00000121101	TEX14	protein_coding	0.56	1.48	0.0712	0.107	0
ENST00000240364	ENST00000240364	ENSG00000121104	FAM117A	protein_coding	-0.35	-1.27	2.6e-07	9.52e-07	0
ENST00000240423	ENST00000240423	ENSG00000121152	NCAPH	protein_coding	-0.68	-1.61	0.0591	0.0908	0
ENST00000240487	ENST00000240487	ENSG00000121210	KIAA0922	protein_coding	-0.08	-1.06	0.317	0.393	0
ENST00000240488	ENST00000240488	ENSG00000121211	MND1	protein_coding	0.35	1.28	0.00176	0.00374	0
ENST00000240499	ENST00000240499	ENSG00000131127	ZNF141	protein_coding	-0.69	-1.61	2.23e-31	6.26e-30	0
ENST00000240587	ENST00000240587	ENSG00000121297	TSHZ3	protein_coding	0.32	1.25	6.55e-05	0.000175	0
ENST00000240617	ENST00000240617	ENSG00000121316	PLBD1	protein_coding	0.91	1.88	1.12e-27	2.3e-26	0
ENST00000240618	ENST00000240618	ENSG00000213809	KLRK1	protein_coding	-0.77	-1.7	1.97e-12	1.21e-11	0
ENST00000240619	ENST00000240619	ENSG00000121318	TAS2R10	protein_coding	-1.45	-2.73	2.61e-14	1.88e-13	-1
ENST00000240651	ENST00000240651	ENSG00000121350	PYROXD1	protein_coding	0.08	1.05	0.0785	0.117	0
ENST00000240719	ENST00000240719	ENSG00000121406	ZNF549	protein_coding	-0.27	-1.21	0.505	0.581	0
ENST00000240731	ENST00000240731	ENSG00000121417	ZNF211	protein_coding	-0.64	-1.56	0.182	0.244	0
ENST00000240851	ENST00000240851	ENSG00000114354	TFG	protein_coding	0.63	1.55	0.00461	0.00907	0
ENST00000240922	ENST00000240922	ENSG00000121579	NAA50	protein_coding	-0.7	-1.62	2.86e-35	1.09e-33	0
ENST00000241051	ENST00000241051	ENSG00000121690	DEPDC7	protein_coding	-1.17	-2.26	6.28e-12	3.68e-11	-1
ENST00000241052	ENST00000241052	ENSG00000121691	CAT	protein_coding	-0.97	-1.96	2.44e-29	5.81e-28	0
ENST00000241125	ENST00000241125	ENSG00000121743	GJA3	protein_coding	-0.41	-1.33	0.021	0.036	0
ENST00000241261	ENST00000241261	ENSG00000121858	TNFSF10	protein_coding	3.01	8.05	1.75e-56	5.37e-54	1
ENST00000241356	ENST00000241356	ENSG00000282608	ADORA3	protein_coding	-0.84	-1.8	5.95e-07	2.09e-06	0
ENST00000241393	ENST00000241393	ENSG00000121966	CXCR4	protein_coding	0.35	1.27	1.65e-09	7.68e-09	0
ENST00000241416	ENST00000241416	ENSG00000121989	ACVR2A	protein_coding	-0.72	-1.65	4e-25	6.78e-24	0
ENST00000241436	ENST00000241436	ENSG00000122008	POLK	protein_coding	0.15	1.11	0.00132	0.00287	0
ENST00000241453	ENST00000241453	ENSG00000122025	FLT3	protein_coding	0.82	1.77	5.51e-11	2.97e-10	0
ENST00000241502	ENST00000241502	ENSG00000122068	FYTTD1	protein_coding	0.6	1.52	2.1e-28	4.62e-27	0
ENST00000241527	ENST00000241527	ENSG00000122085	MTERF4	protein_coding	-1.93	-3.81	2.83e-10	1.42e-09	-1
ENST00000241704	ENST00000241704	ENSG00000122218	COPA	protein_coding	-0.02	-1.02	0.699	0.757	0
ENST00000242057	ENST00000242057	ENSG00000106546	AHR	protein_coding	-0.45	-1.37	1.13e-16	9.92e-16	0
ENST00000242059	ENST00000242059	ENSG00000136193	SCRN1	protein_coding	-0.02	-1.01	0.712	0.767	0
ENST00000242067	ENST00000242067	ENSG00000122507	BBS9	protein_coding	-0.84	-1.79	1.48e-05	4.33e-05	0
ENST00000242108	ENST00000242108	ENSG00000122547	EEPD1	protein_coding	-1.09	-2.13	1.97e-10	1.01e-09	-1
ENST00000242208	ENST00000242208	ENSG00000122641	INHBA	protein_coding	0.28	1.22	0.00425	0.00841	0
ENST00000242209	ENST00000242209	ENSG00000122642	FKBP9	protein_coding	0.9	1.87	0.00245	0.00506	0
ENST00000242257	ENST00000242257	ENSG00000122687	MRM2	protein_coding	0.35	1.28	0.311	0.386	0
ENST00000242275	ENST00000242275	ENSG00000122696	SLC25A51	protein_coding	-0.3	-1.23	1.06e-05	3.18e-05	0
ENST00000242323	ENST00000242323	ENSG00000122741	DCAF10	protein_coding	0.37	1.29	2.18e-21	2.77e-20	0
ENST00000242351	ENST00000242351	ENSG00000105939	ZC3HAV1	protein_coding	0.94	1.92	9.16e-37	3.98e-35	0
ENST00000242465	ENST00000242465	ENSG00000122862	SRGN	protein_coding	1.14	2.2	5.21e-36	2.1e-34	1
ENST00000242480	ENST00000242480	ENSG00000122877	EGR2	protein_coding	-0.72	-1.64	0.0172	0.0301	0
ENST00000242505	ENST00000242505	ENSG00000138286	FAM149B1	protein_coding	-0.2	-1.15	1e-08	4.29e-08	0
ENST00000242576	ENST00000242576	ENSG00000076248	UNG	protein_coding	-1.59	-3.02	1.46e-12	9.05e-12	-1
ENST00000242577	ENST00000242577	ENSG00000088986	DYNLL1	protein_coding	-0.21	-1.16	0.0167	0.0293	0
ENST00000242607	ENST00000242607	ENSG00000122986	HVCN1	protein_coding	-0.99	-1.98	0.0179	0.0312	0
ENST00000242719	ENST00000242719	ENSG00000123091	RNF11	protein_coding	-0.25	-1.19	0.00113	0.00248	0
ENST00000242728	ENST00000242728	ENSG00000123095	BHLHE41	protein_coding	-1.21	-2.32	2.51e-28	5.47e-27	-1
ENST00000242737	ENST00000242737	ENSG00000123104	ITPR2	protein_coding	0.11	1.08	0.266	0.338	0
ENST00000242770	ENST00000242770	ENSG00000104915	STX10	protein_coding	0.16	1.12	0.468	0.544	0
ENST00000242784	ENST00000242784	ENSG00000123144	C19orf43	protein_coding	-0.32	-1.25	0.232	0.301	0
ENST00000242786	ENST00000242786	ENSG00000123146	ADGRE5	protein_coding	0.78	1.71	0.0348	0.0565	0
ENST00000242804	ENST00000242804	ENSG00000198342	ZNF442	protein_coding	0.29	1.22	0.0029	0.00593	0
ENST00000242810	ENST00000242810	ENSG00000114796	KLHL24	protein_coding	-0.3	-1.23	0.13	0.182	0
ENST00000242827	ENST00000242827	ENSG00000123179	EBPL	protein_coding	-0.7	-1.63	0.0104	0.019	0
ENST00000242848	ENST00000242848	ENSG00000123200	ZC3H13	protein_coding	-0.16	-1.11	1.02e-06	3.47e-06	0
ENST00000242872	ENST00000242872	ENSG00000123219	CENPK	protein_coding	0.43	1.35	0.000863	0.00194	0
ENST00000242994	ENST00000242994	ENSG00000123307	NEUROD4	protein_coding	0.49	1.4	0.0012	0.00262	0
ENST00000243040	ENST00000243040	ENSG00000123349	PFDN5	protein_coding	0.43	1.34	0.0619	0.0947	0
ENST00000243045	ENST00000243045	ENSG00000123353	ORMDL2	protein_coding	0.05	1.04	0.189	0.252	0
ENST00000243077	ENST00000243077	ENSG00000123384	LRP1	protein_coding	0.23	1.17	0.275	0.348	0
ENST00000243189	ENST00000243189	ENSG00000117616	RSRP1	protein_coding	1.21	2.31	7.17e-25	1.19e-23	1
ENST00000243222	ENST00000243222	ENSG00000123500	COL10A1	protein_coding	-1.04	-2.06	9.81e-15	7.33e-14	-1
ENST00000243253	ENST00000243253	ENSG00000058262	SEC61A1	protein_coding	-0.1	-1.07	0.189	0.253	0
ENST00000243298	ENST00000243298	ENSG00000123570	RAB9B	protein_coding	-0.74	-1.67	4.57e-11	2.48e-10	0
ENST00000243325	ENST00000243325	ENSG00000123595	RAB9A	protein_coding	-0.4	-1.32	0.0907	0.133	0
ENST00000243326	ENST00000243326	ENSG00000080345	RIF1	protein_coding	-0.28	-1.21	3.13e-10	1.57e-09	0
ENST00000243344	ENST00000243344	ENSG00000123607	TTC21B	protein_coding	-0.28	-1.21	2.32e-17	2.15e-16	0
ENST00000243346	ENST00000243346	ENSG00000123609	NMI	protein_coding	1.95	3.88	2.18e-62	1.87e-59	1
ENST00000243347	ENST00000243347	ENSG00000123610	TNFAIP6	protein_coding	3.67	12.75	4.47e-56	1.3e-53	1
ENST00000243349	ENST00000243349	ENSG00000123612	ACVR1C	protein_coding	-1.04	-2.05	2.07e-21	2.65e-20	-1
ENST00000243389	ENST00000243389	ENSG00000123643	SLC36A1	protein_coding	0.52	1.44	1.74e-10	8.91e-10	0
ENST00000243457	ENST00000243457	ENSG00000123700	KCNJ2	protein_coding	1.36	2.56	3.02e-38	1.49e-36	1
ENST00000243498	ENST00000243498	ENSG00000123737	EXOSC9	protein_coding	0.11	1.08	0.0854	0.126	0
ENST00000243501	ENST00000243501	ENSG00000123739	PLA2G12A	protein_coding	-0.38	-1.3	7.44e-13	4.73e-12	0
ENST00000243639	ENST00000243639	ENSG00000204604	ZNF468	protein_coding	0.03	1.02	0.624	0.69	0
ENST00000243643	ENST00000243643	ENSG00000170954	ZNF415	protein_coding	-0.69	-1.61	0.0786	0.117	0
ENST00000243644	ENST00000243644	ENSG00000256683	ZNF350	protein_coding	0.81	1.76	4.58e-57	1.55e-54	0
ENST00000243662	ENST00000243662	ENSG00000123892	RAB38	protein_coding	0.18	1.13	0.333	0.41	0
ENST00000243673	ENST00000243673	ENSG00000123901	GPR83	protein_coding	0.47	1.38	4.31e-17	3.9e-16	0
ENST00000243706	ENST00000243706	ENSG00000214367	HAUS3	protein_coding	-0.3	-1.23	2.61e-10	1.32e-09	0
ENST00000243806	ENST00000243806	ENSG00000124019	FAM124B	protein_coding	0.31	1.24	2.8e-05	7.9e-05	0
ENST00000243810	ENST00000243810	ENSG00000185404	SP140L	protein_coding	1.55	2.92	0.00102	0.00226	1
ENST00000243903	ENST00000243903	ENSG00000101442	ACTR5	protein_coding	-0.35	-1.28	9.39e-09	4.03e-08	0
ENST00000243913	ENST00000243913	ENSG00000124091	GCNT7	protein_coding	0.26	1.2	5.45e-05	0.000148	0
ENST00000243918	ENST00000243918	ENSG00000204070	SYS1	protein_coding	0.14	1.1	0.0295	0.0488	0
ENST00000243924	ENST00000243924	ENSG00000124102	PI3	protein_coding	-3.5	-11.29	2.63e-25	4.53e-24	-1
ENST00000243997	ENST00000243997	ENSG00000124172	ATP5E	protein_coding	-0.24	-1.18	1.3e-06	4.38e-06	0
ENST00000244007	ENST00000244007	ENSG00000124181	PLCG1	protein_coding	0.14	1.1	0.681	0.741	0
ENST00000244020	ENST00000244020	ENSG00000124193	SRSF6	protein_coding	-0.78	-1.72	2.85e-48	3.52e-46	0
ENST00000244040	ENST00000244040	ENSG00000124209	RAB22A	protein_coding	-0.24	-1.18	2.17e-12	1.32e-11	0
ENST00000244043	ENST00000244043	ENSG00000124212	PTGIS	protein_coding	0.67	1.59	3.09e-10	1.55e-09	0
ENST00000244049	ENST00000244049	ENSG00000124215	CDH26	protein_coding	-0.34	-1.26	0.239	0.309	0
ENST00000244051	ENST00000244051	ENSG00000124217	MOCS3	protein_coding	-0.09	-1.06	0.0137	0.0244	0
ENST00000244061	ENST00000244061	ENSG00000124226	RNF114	protein_coding	1.01	2.01	7.46e-11	3.97e-10	1
ENST00000244070	ENST00000244070	ENSG00000124224	PPP4R1L	transcribed_unprocessed_pseudogene	0.38	1.31	3.77e-07	1.35e-06	0
ENST00000244137	ENST00000244137	ENSG00000124299	PEPD	protein_coding	0	-1	0.977	0.983	0
ENST00000244204	ENST00000244204	ENSG00000124357	NAGK	protein_coding	0.48	1.4	0.11	0.158	0
ENST00000244217	ENST00000244217	ENSG00000124370	MCEE	protein_coding	-0.56	-1.47	1.19e-13	8.12e-13	0
ENST00000244221	ENST00000244221	ENSG00000124374	PAIP2B	protein_coding	-0.81	-1.75	2.46e-37	1.13e-35	0
ENST00000244227	ENST00000244227	ENSG00000124380	SNRNP27	protein_coding	0.15	1.11	0.0217	0.037	0
ENST00000244230	ENST00000244230	ENSG00000124383	MPHOSPH10	protein_coding	-0.14	-1.11	0.000882	0.00198	0
ENST00000244336	ENST00000244336	ENSG00000124469	CEACAM8	protein_coding	0.08	1.06	0.43	0.507	0
ENST00000244364	ENST00000244364	ENSG00000151914	DST	protein_coding	0.2	1.15	0.642	0.707	0
ENST00000244426	ENST00000244426	ENSG00000112146	FBXO9	protein_coding	0.13	1.09	0.0194	0.0335	0
ENST00000244496	ENST00000244496	ENSG00000124541	RRP36	protein_coding	-0.26	-1.2	2.21e-06	7.22e-06	0
ENST00000244513	ENST00000244513	ENSG00000124557	BTN1A1	protein_coding	0.12	1.09	0.596	0.665	0
ENST00000244519	ENST00000244519	ENSG00000111801	BTN3A3	protein_coding	0.98	1.97	1.35e-34	4.9e-33	0
ENST00000244520	ENST00000244520	ENSG00000124562	SNRPC	protein_coding	0.25	1.19	5e-05	0.000136	0
ENST00000244533	ENST00000244533	ENSG00000124574	ABCC10	protein_coding	-0.07	-1.05	0.498	0.574	0
ENST00000244534	ENST00000244534	ENSG00000124575	HIST1H1D	protein_coding	-1.43	-2.7	2.7e-30	6.94e-29	-1
ENST00000244537	ENST00000244537	ENSG00000274618	HIST1H4F	protein_coding	-1.67	-3.18	2.38e-17	2.2e-16	-1
ENST00000244546	ENST00000244546	ENSG00000124587	PEX6	protein_coding	-0.21	-1.16	0.196	0.26	0
ENST00000244565	ENST00000244565	ENSG00000124602	UNC5CL	protein_coding	-0.07	-1.05	0.45	0.527	0
ENST00000244571	ENST00000244571	ENSG00000124608	AARS2	protein_coding	0.12	1.09	0.251	0.323	0
ENST00000244576	ENST00000244576	ENSG00000124613	ZNF391	protein_coding	-0.51	-1.43	2.36e-07	8.69e-07	0
ENST00000244623	ENST00000244623	ENSG00000124657	OR2B6	protein_coding	1.28	2.43	2.99e-16	2.53e-15	1
ENST00000244669	ENST00000244669	ENSG00000124701	APOBEC2	protein_coding	-0.5	-1.41	5.45e-08	2.15e-07	0
ENST00000244709	ENST00000244709	ENSG00000124731	TREM1	protein_coding	0.63	1.54	2.97e-08	1.2e-07	0
ENST00000244711	ENST00000244711	ENSG00000124733	MEA1	protein_coding	-0.01	-1.01	0.86	0.891	0
ENST00000244741	ENST00000244741	ENSG00000124762	CDKN1A	protein_coding	1.72	3.3	3.95e-08	1.58e-07	1
ENST00000244745	ENST00000244745	ENSG00000124766	SOX4	protein_coding	-0.62	-1.54	8.88e-24	1.35e-22	0
ENST00000244763	ENST00000244763	ENSG00000124783	SSR1	protein_coding	-0.61	-1.53	1.75e-36	7.4e-35	0
ENST00000244766	ENST00000244766	ENSG00000124785	NRN1	protein_coding	0.78	1.72	4.12e-16	3.44e-15	0
ENST00000244769	ENST00000244769	ENSG00000124788	ATXN1	protein_coding	0.04	1.03	0.327	0.403	0
ENST00000244776	ENST00000244776	ENSG00000124795	DEK	protein_coding	2.08	4.23	2.47e-13	1.64e-12	1
ENST00000244777	ENST00000244777	ENSG00000188428	BLOC1S5	protein_coding	-0.23	-1.17	0.039	0.0627	0
ENST00000244815	ENST00000244815	ENSG00000124831	LRRFIP1	protein_coding	0.27	1.21	7.17e-12	4.18e-11	0
ENST00000244869	ENST00000244869	ENSG00000124882	EREG	protein_coding	0.37	1.3	0.000883	0.00198	0
ENST00000245046	ENST00000245046	ENSG00000125037	EMC3	protein_coding	-0.22	-1.17	0.000576	0.00133	0
ENST00000245121	ENST00000245121	ENSG00000167216	KATNAL2	protein_coding	-0.78	-1.72	1.02e-21	1.34e-20	0
ENST00000245157	ENST00000245157	ENSG00000125124	BBS2	protein_coding	-1.34	-2.52	0.000596	0.00137	-1
ENST00000245206	ENST00000245206	ENSG00000125166	GOT2	protein_coding	-0.51	-1.42	1.53e-13	1.03e-12	0
ENST00000245304	ENST00000245304	ENSG00000125249	RAP2A	protein_coding	-0.37	-1.29	4.29e-11	2.34e-10	0
ENST00000245312	ENST00000245312	ENSG00000125255	SLC10A2	protein_coding	0.42	1.34	3.05e-05	8.54e-05	0
ENST00000245323	ENST00000245323	ENSG00000125266	EFNB2	protein_coding	-0.18	-1.13	0.164	0.223	0
ENST00000245407	ENST00000245407	ENSG00000197375	SLC22A5	protein_coding	0.51	1.43	0.115	0.164	0
ENST00000245414	ENST00000245414	ENSG00000125347	IRF1	protein_coding	0.8	1.75	3.03e-19	3.26e-18	0
ENST00000245441	ENST00000245441	ENSG00000100503	NIN	protein_coding	0.21	1.15	7.57e-06	2.31e-05	0
ENST00000245457	ENST00000245457	ENSG00000125384	PTGER2	protein_coding	0.13	1.09	0.00787	0.0148	0
ENST00000245458	ENST00000245458	ENSG00000213741	RPS29	protein_coding	-1.25	-2.37	9.79e-47	1.07e-44	-1
ENST00000245539	ENST00000245539	ENSG00000125445	MRPS7	protein_coding	-0.07	-1.05	0.152	0.208	0
ENST00000245544	ENST00000245544	ENSG00000125450	NUP85	protein_coding	-1.4	-2.64	3.39e-05	9.43e-05	-1
ENST00000245564	ENST00000245564	ENSG00000125459	MSTO1	protein_coding	-0.78	-1.72	0.00793	0.0149	0
ENST00000245680	ENST00000245680	ENSG00000115084	SLC35F5	protein_coding	0.01	1.01	0.756	0.805	0
ENST00000245787	ENST00000245787	ENSG00000125629	INSIG2	protein_coding	0.35	1.27	8.12e-17	7.19e-16	0
ENST00000245796	ENST00000245796	ENSG00000125637	PSD4	protein_coding	0.26	1.19	0.356	0.434	0
ENST00000245811	ENST00000245811	ENSG00000232036	GS1-115G20.2	processed_pseudogene	-0.77	-1.7	6.39e-05	0.000171	0
ENST00000245838	ENST00000245838	ENSG00000125676	THOC2	protein_coding	0.06	1.05	0.278	0.352	0
ENST00000245857	ENST00000245857	ENSG00000125691	RPL23	protein_coding	-1.44	-2.71	6.36e-49	8.46e-47	-1
ENST00000245912	ENST00000245912	ENSG00000125735	TNFSF14	protein_coding	0.67	1.59	6.05e-20	6.85e-19	0
ENST00000245932	ENST00000245932	ENSG00000125753	VASP	protein_coding	1.07	2.1	4.36e-39	2.33e-37	1
ENST00000246006	ENST00000246006	ENSG00000125810	CD93	protein_coding	-0.33	-1.26	9.64e-10	4.59e-09	0
ENST00000246015	ENST00000246015	ENSG00000125818	PSMF1	protein_coding	-0.22	-1.17	0.0122	0.022	0
ENST00000246024	ENST00000246024	ENSG00000125827	TMX4	protein_coding	-0.47	-1.39	2.82e-19	3.04e-18	0
ENST00000246069	ENST00000246069	ENSG00000125868	DSTN	protein_coding	-0.13	-1.1	0.00224	0.00467	0
ENST00000246070	ENST00000246070	ENSG00000125869	LAMP5	protein_coding	0.08	1.06	0.5	0.576	0
ENST00000246071	ENST00000246071	ENSG00000125870	SNRPB2	protein_coding	0	1	0.984	0.988	0
ENST00000246149	ENST00000246149	ENSG00000131503	ANKHD1	protein_coding	-0.86	-1.82	0.0182	0.0317	0
ENST00000246151	ENST00000246151	ENSG00000057757	PITHD1	protein_coding	-1.01	-2.01	1.59e-21	2.06e-20	-1
ENST00000246163	ENST00000246163	ENSG00000125952	MAX	protein_coding	0.15	1.11	0.0167	0.0293	0
ENST00000246166	ENST00000246166	ENSG00000257365	FNTB	protein_coding	0.22	1.16	0.451	0.528	0
ENST00000246174	ENST00000246174	ENSG00000125962	ARMCX5	protein_coding	-0.61	-1.53	0.0191	0.033	0
ENST00000246194	ENST00000246194	ENSG00000125970	RALY	protein_coding	1.69	3.22	2.14e-07	7.91e-07	1
ENST00000246229	ENST00000246229	ENSG00000126003	PLAGL2	protein_coding	0.53	1.44	8.06e-10	3.87e-09	0
ENST00000246314	ENST00000246314	ENSG00000126070	AGO3	protein_coding	0.05	1.04	0.476	0.553	0
ENST00000246337	ENST00000246337	ENSG00000126088	UROD	protein_coding	-0.3	-1.23	0.353	0.43	0
ENST00000246489	ENST00000246489	ENSG00000126214	KLC1	protein_coding	1.1	2.14	0.0155	0.0274	1
ENST00000246505	ENST00000246505	ENSG00000126226	PCID2	protein_coding	-1.8	-3.47	6.54e-06	2.01e-05	-1
ENST00000246532	ENST00000246532	ENSG00000126246	IGFLR1	protein_coding	0.77	1.7	5.73e-09	2.51e-08	0
ENST00000246535	ENST00000246535	ENSG00000126249	PDCD2L	protein_coding	-0.51	-1.43	0.0184	0.032	0
ENST00000246548	ENST00000246548	ENSG00000126261	UBA2	protein_coding	-0.57	-1.49	1.23e-19	1.36e-18	0
ENST00000246551	ENST00000246551	ENSG00000126264	HCST	protein_coding	-0.3	-1.23	0.194	0.258	0
ENST00000246553	ENST00000246553	ENSG00000126266	FFAR1	protein_coding	0.46	1.38	0.00118	0.0026	0
ENST00000246554	ENST00000246554	ENSG00000126267	COX6B1	protein_coding	-0.29	-1.22	0.0187	0.0324	0
ENST00000246657	ENST00000246657	ENSG00000126353	CCR7	protein_coding	-1.22	-2.34	3.6e-25	6.14e-24	-1
ENST00000246868	ENST00000246868	ENSG00000126524	SBDS	protein_coding	-0.23	-1.17	4.48e-08	1.78e-07	0
ENST00000246949	ENST00000246949	ENSG00000213918	DNASE1	protein_coding	-0.09	-1.07	0.0473	0.0745	0
ENST00000247020	ENST00000247020	ENSG00000132581	SDF2	protein_coding	0.27	1.2	0.101	0.146	0
ENST00000247026	ENST00000247026	ENSG00000126653	NSRP1	protein_coding	1.09	2.12	0.000141	0.000359	1
ENST00000247087	ENST00000247087	ENSG00000126705	AHDC1	protein_coding	0.17	1.13	0.0119	0.0214	0
ENST00000247161	ENST00000247161	ENSG00000126767	ELK1	protein_coding	-0.05	-1.03	0.692	0.751	0
ENST00000247178	ENST00000247178	ENSG00000126775	ATG14	protein_coding	-0.38	-1.3	2.09e-11	1.17e-10	0
ENST00000247191	ENST00000247191	ENSG00000126787	DLGAP5	protein_coding	-0.68	-1.6	2.02e-05	5.8e-05	0
ENST00000247194	ENST00000247194	ENSG00000126790	L3HYPDH	protein_coding	0.34	1.27	2.89e-05	8.12e-05	0
ENST00000247225	ENST00000247225	ENSG00000126821	SGPP1	protein_coding	-0.14	-1.1	0.00216	0.00451	0
ENST00000247226	ENST00000247226	ENSG00000126822	PLEKHG3	protein_coding	-0.81	-1.75	1.1e-19	1.22e-18	0
ENST00000247270	ENST00000247270	ENSG00000126860	EVI2A	protein_coding	1.37	2.59	3.4e-51	5.67e-49	1
ENST00000247295	ENST00000247295	ENSG00000126882	FAM78A	protein_coding	0.16	1.12	0.0771	0.115	0
ENST00000247461	ENST00000247461	ENSG00000127022	CANX	protein_coding	-0.17	-1.12	0.0148	0.0262	0
ENST00000247655	ENST00000247655	ENSG00000127184	COX7C	protein_coding	-0.2	-1.15	0.000176	0.00044	0
ENST00000247815	ENST00000247815	ENSG00000127311	HELB	protein_coding	0.26	1.2	7e-16	5.73e-15	0
ENST00000247843	ENST00000247843	ENSG00000127337	YEATS4	protein_coding	-0.3	-1.23	9.6e-07	3.29e-06	0
ENST00000247866	ENST00000247866	ENSG00000090266	NDUFB2	protein_coding	-0.63	-1.54	0.0872	0.128	0
ENST00000247879	ENST00000247879	ENSG00000127362	TAS2R3	protein_coding	-0.39	-1.31	0.000517	0.0012	0
ENST00000247881	ENST00000247881	ENSG00000127364	TAS2R4	protein_coding	-0.14	-1.1	0.0302	0.0498	0
ENST00000247956	ENST00000247956	ENSG00000130803	ZNF317	protein_coding	-0.38	-1.3	0.239	0.309	0
ENST00000248071	ENST00000248071	ENSG00000127528	KLF2	protein_coding	-0.22	-1.16	2.9e-06	9.32e-06	0
ENST00000248076	ENST00000248076	ENSG00000127533	F2RL3	protein_coding	0.05	1.03	0.425	0.503	0
ENST00000248098	ENST00000248098	ENSG00000206053	HN1L	protein_coding	-0.54	-1.46	1.8e-10	9.25e-10	0
ENST00000248211	ENST00000248211	ENSG00000256223	ZNF10	protein_coding	-1	-2	1.89e-38	9.49e-37	-1
ENST00000248248	ENST00000248248	ENSG00000103111	MON1B	protein_coding	-0.07	-1.05	0.0291	0.0482	0
ENST00000248306	ENST00000248306	ENSG00000127720	METTL25	protein_coding	-0.69	-1.62	0.0205	0.0352	0
ENST00000248342	ENST00000248342	ENSG00000178982	EIF3K	protein_coding	-1.34	-2.52	0.00279	0.00571	-1
ENST00000248378	ENST00000248378	ENSG00000127774	EMC6	protein_coding	0.29	1.22	0.00273	0.0056	0
ENST00000248437	ENST00000248437	ENSG00000127824	TUBA4A	protein_coding	-0.29	-1.22	0.00348	0.007	0
ENST00000248444	ENST00000248444	ENSG00000127831	VIL1	protein_coding	-0.34	-1.27	0.000221	0.000546	0
ENST00000248450	ENST00000248450	ENSG00000127837	AAMP	protein_coding	-0.02	-1.01	0.948	0.961	0
ENST00000248550	ENST00000248550	ENSG00000006576	PHTF2	protein_coding	0	-1	0.993	0.995	0
ENST00000248564	ENST00000248564	ENSG00000127920	GNG11	protein_coding	-0.23	-1.18	0.0104	0.0191	0
ENST00000248566	ENST00000248566	ENSG00000127922	SHFM1	protein_coding	0.22	1.16	1.31e-05	3.86e-05	0
ENST00000248594	ENST00000248594	ENSG00000127947	PTPN12	protein_coding	0.56	1.48	3.8e-27	7.51e-26	0
ENST00000248598	ENST00000248598	ENSG00000127951	FGL2	protein_coding	0.77	1.71	4.73e-26	8.63e-25	0
ENST00000248600	ENST00000248600	ENSG00000127952	STYXL1	protein_coding	1.07	2.09	0.00128	0.0028	1
ENST00000248633	ENST00000248633	ENSG00000127980	PEX1	protein_coding	-0.26	-1.2	0.000797	0.0018	0
ENST00000248668	ENST00000248668	ENSG00000128011	LRFN1	protein_coding	0.11	1.08	0.216	0.283	0
ENST00000248846	ENST00000248846	ENSG00000128159	TUBGCP6	protein_coding	-0.38	-1.3	0.148	0.204	0
ENST00000248899	ENST00000248899	ENSG00000100365	NCF4	protein_coding	0.92	1.89	1.13e-13	7.72e-13	0
ENST00000248901	ENST00000248901	ENSG00000100055	CYTH4	protein_coding	0.84	1.79	1.65e-14	1.21e-13	0
ENST00000248975	ENST00000248975	ENSG00000128245	YWHAH	protein_coding	0.53	1.44	0.0754	0.113	0
ENST00000249064	ENST00000249064	ENSG00000159873	CCDC117	protein_coding	-0.33	-1.26	0.0246	0.0415	0
ENST00000249071	ENST00000249071	ENSG00000128340	RAC2	protein_coding	0.36	1.28	3.11e-15	2.42e-14	0
ENST00000249116	ENST00000249116	ENSG00000128383	APOBEC3A	protein_coding	2.87	7.29	1.22e-20	1.46e-19	1
ENST00000249209	ENST00000249209	ENSG00000128463	EMC4	protein_coding	-0.04	-1.03	0.831	0.868	0
ENST00000249269	ENST00000249269	ENSG00000105819	PMPCB	protein_coding	-0.31	-1.24	3.97e-13	2.58e-12	0
ENST00000249270	ENST00000249270	ENSG00000105821	DNAJC2	protein_coding	1.48	2.79	0.00172	0.00367	1
ENST00000249289	ENST00000249289	ENSG00000128524	ATP6V1F	protein_coding	-0.11	-1.08	0.452	0.529	0
ENST00000249299	ENST00000249299	ENSG00000128534	LSM8	protein_coding	-0.15	-1.11	0.00138	0.00299	0
ENST00000249344	ENST00000249344	ENSG00000128578	STRIP2	protein_coding	-0.14	-1.1	0.0214	0.0365	0
ENST00000249356	ENST00000249356	ENSG00000128590	DNAJB9	protein_coding	-0.19	-1.14	0.00011	0.000285	0
ENST00000249363	ENST00000249363	ENSG00000128594	LRRC4	protein_coding	0.9	1.86	3.92e-33	1.25e-31	0
ENST00000249364	ENST00000249364	ENSG00000128595	CALU	protein_coding	-0.39	-1.31	6.72e-14	4.67e-13	0
ENST00000249375	ENST00000249375	ENSG00000128604	IRF5	protein_coding	0.26	1.2	0.569	0.64	0
ENST00000249377	ENST00000249377	ENSG00000128606	LRRC17	protein_coding	0.28	1.22	0.401	0.479	0
ENST00000249442	ENST00000249442	ENSG00000128654	MTX2	protein_coding	0.32	1.25	0.0168	0.0294	0
ENST00000249636	ENST00000249636	ENSG00000033800	PIAS1	protein_coding	0.45	1.36	6.18e-29	1.42e-27	0
ENST00000249647	ENST00000249647	ENSG00000092531	SNAP23	protein_coding	-0.05	-1.03	0.228	0.297	0
ENST00000249700	ENST00000249700	ENSG00000128872	TMOD2	protein_coding	0.11	1.08	0.00701	0.0133	0
ENST00000249736	ENST00000249736	ENSG00000137776	SLTM	protein_coding	-0.29	-1.22	0.0348	0.0566	0
ENST00000249786	ENST00000249786	ENSG00000140264	SERF2	protein_coding	-0.42	-1.34	0.0984	0.143	0
ENST00000249822	ENST00000249822	ENSG00000128989	ARPP19	protein_coding	-0.11	-1.08	0.311	0.387	0
ENST00000249837	ENST00000249837	ENSG00000129003	VPS13C	protein_coding	-0.28	-1.21	3.31e-06	1.06e-05	0
ENST00000249861	ENST00000249861	ENSG00000129028	THAP10	protein_coding	0.57	1.48	0.00638	0.0122	0
ENST00000249887	ENST00000249887	ENSG00000129048	ACKR4	protein_coding	-0.43	-1.35	2.78e-09	1.26e-08	0
ENST00000249910	ENST00000249910	ENSG00000129071	MBD4	protein_coding	0.68	1.6	0.0405	0.0649	0
ENST00000249923	ENST00000249923	ENSG00000129083	COPB1	protein_coding	0.26	1.2	0.00144	0.00311	0
ENST00000250018	ENST00000250018	ENSG00000129167	TPH1	protein_coding	0.09	1.07	0.105	0.151	0
ENST00000250066	ENST00000250066	ENSG00000129204	USP6	protein_coding	-1.02	-2.03	0.00366	0.00735	-1
ENST00000250076	ENST00000250076	ENSG00000167840	ZNF232	protein_coding	-1.44	-2.71	4.73e-07	1.68e-06	-1
ENST00000250092	ENST00000250092	ENSG00000129226	CD68	protein_coding	1.37	2.59	1.18e-08	5.01e-08	1
ENST00000250101	ENST00000250101	ENSG00000129235	TXNDC17	protein_coding	-0.02	-1.01	0.74	0.792	0
ENST00000250111	ENST00000250111	ENSG00000129244	ATP1B2	protein_coding	-0.11	-1.08	0.161	0.219	0
ENST00000250113	ENST00000250113	ENSG00000129245	FXR2	protein_coding	0.21	1.15	0.0559	0.0863	0
ENST00000250173	ENST00000250173	ENSG00000129295	LRRC6	protein_coding	0.31	1.24	0.291	0.366	0
ENST00000250263	ENST00000250263	ENSG00000104626	ERI1	protein_coding	1.01	2.01	1.78e-33	5.8e-32	1
ENST00000250360	ENST00000250360	ENSG00000129450	SIGLEC9	protein_coding	1.04	2.05	3.1e-24	4.9e-23	1
ENST00000250377	ENST00000250377	ENSG00000100890	KIAA0391	protein_coding	-0.57	-1.49	2.71e-33	8.73e-32	0
ENST00000250379	ENST00000250379	ENSG00000092208	GEMIN2	protein_coding	-0.68	-1.61	0.019	0.0328	0
ENST00000250405	ENST00000250405	ENSG00000129473	BCL2L2	protein_coding	0.46	1.38	4.57e-12	2.71e-11	0
ENST00000250416	ENST00000250416	ENSG00000129484	PARP2	protein_coding	0.06	1.04	0.83	0.866	0
ENST00000250454	ENST00000250454	ENSG00000129518	EAPP	protein_coding	-0.22	-1.17	6.17e-10	3e-09	0
ENST00000250457	ENST00000250457	ENSG00000129521	EGLN3	protein_coding	-0.37	-1.3	4.39e-06	1.38e-05	0
ENST00000250489	ENST00000250489	ENSG00000165782	TMEM55B	protein_coding	0.07	1.05	0.771	0.818	0
ENST00000250495	ENST00000250495	ENSG00000129559	NEDD8	protein_coding	-0.09	-1.06	0.243	0.313	0
ENST00000250498	ENST00000250498	ENSG00000129562	DAD1	protein_coding	-0.13	-1.1	0.0323	0.0529	0
ENST00000250559	ENST00000250559	ENSG00000127314	RAP1B	protein_coding	-0.36	-1.28	3.45e-20	3.99e-19	0
ENST00000250572	ENST00000250572	ENSG00000174837	ADGRE1	protein_coding	0.02	1.01	0.854	0.886	0
ENST00000250617	ENST00000250617	ENSG00000129675	ARHGEF6	protein_coding	-0.78	-1.72	1.89e-49	2.61e-47	0
ENST00000250784	ENST00000250784	ENSG00000129824	RPS4Y1	protein_coding	-1.68	-3.21	5.53e-30	1.39e-28	-1
ENST00000251038	ENST00000251038	ENSG00000100722	ZC3H14	protein_coding	-0.15	-1.11	1.71e-05	4.96e-05	0
ENST00000251047	ENST00000251047	ENSG00000074695	LMAN1	protein_coding	-0.65	-1.56	1.92e-27	3.87e-26	0
ENST00000251074	ENST00000251074	ENSG00000075188	NUP37	protein_coding	-0.24	-1.18	6.32e-06	1.94e-05	0
ENST00000251076	ENST00000251076	ENSG00000104093	DMXL2	protein_coding	0.61	1.52	5.35e-22	7.17e-21	0
ENST00000251081	ENST00000251081	ENSG00000134755	DSC2	protein_coding	-0.29	-1.22	0.0088	0.0163	0
ENST00000251089	ENST00000251089	ENSG00000013523	ANGEL1	protein_coding	-0.51	-1.42	2.74e-06	8.86e-06	0
ENST00000251091	ENST00000251091	ENSG00000020577	SAMD4A	protein_coding	4.44	21.63	2.27e-38	1.13e-36	1
ENST00000251101	ENST00000251101	ENSG00000132199	ENOSF1	protein_coding	-0.85	-1.81	1.85e-15	1.46e-14	0
ENST00000251102	ENST00000251102	ENSG00000070729	CNGB1	protein_coding	-0.11	-1.08	0.106	0.153	0
ENST00000251108	ENST00000251108	ENSG00000102543	CDADC1	protein_coding	0.59	1.5	2.37e-40	1.4e-38	0
ENST00000251127	ENST00000251127	ENSG00000102452	NALCN	protein_coding	0.5	1.42	0.0114	0.0207	0
ENST00000251143	ENST00000251143	ENSG00000103544	C16orf62	protein_coding	-0.78	-1.72	0.0165	0.029	0
ENST00000251157	ENST00000251157	ENSG00000116641	DOCK7	protein_coding	0.15	1.11	0.00264	0.00543	0
ENST00000251170	ENST00000251170	ENSG00000103184	SEC14L5	protein_coding	0.28	1.22	8.09e-07	2.79e-06	0
ENST00000251195	ENST00000251195	ENSG00000092853	CLSPN	protein_coding	0.39	1.31	0.00109	0.0024	0
ENST00000251241	ENST00000251241	ENSG00000108406	DHX40	protein_coding	-0.42	-1.34	3.91e-20	4.5e-19	0
ENST00000251250	ENST00000251250	ENSG00000104047	DTWD1	protein_coding	-0.4	-1.32	7.75e-25	1.28e-23	0
ENST00000251269	ENST00000251269	ENSG00000159905	ZNF221	protein_coding	-0.11	-1.08	0.675	0.736	0
ENST00000251334	ENST00000251334	ENSG00000108506	INTS2	protein_coding	-1.14	-2.2	0.00458	0.00901	-1
ENST00000251343	ENST00000251343	ENSG00000100441	KHNYN	protein_coding	0.04	1.03	0.428	0.506	0
ENST00000251376	ENST00000251376	ENSG00000239998	LILRA2	protein_coding	0.57	1.49	6.45e-20	7.28e-19	0
ENST00000251453	ENST00000251453	ENSG00000105193	RPS16	protein_coding	-1.07	-2.09	4.7e-07	1.67e-06	-1
ENST00000251496	ENST00000251496	ENSG00000109805	NCAPG	protein_coding	-0.01	-1.01	0.909	0.93	0
ENST00000251507	ENST00000251507	ENSG00000152061	RABGAP1L	protein_coding	-0.48	-1.39	5.56e-29	1.28e-27	0
ENST00000251527	ENST00000251527	ENSG00000117868	ESYT2	protein_coding	-0.79	-1.73	7.23e-35	2.66e-33	0
ENST00000251535	ENST00000251535	ENSG00000108839	ALOX12	protein_coding	0.66	1.57	0.000632	0.00145	0
ENST00000251566	ENST00000251566	ENSG00000135220	UGT2A3	protein_coding	-1.92	-3.79	5.06e-16	4.19e-15	-1
ENST00000251595	ENST00000251595	ENSG00000188536	HBA2	protein_coding	1.3	2.46	0.000542	0.00126	1
ENST00000251607	ENST00000251607	ENSG00000072756	TRNT1	protein_coding	-0.12	-1.09	0.00153	0.00329	0
ENST00000251636	ENST00000251636	ENSG00000067248	DHX29	protein_coding	0.03	1.02	0.321	0.397	0
ENST00000251642	ENST00000251642	ENSG00000108771	DHX58	protein_coding	3.35	10.2	2.86e-27	5.69e-26	1
ENST00000251654	ENST00000251654	ENSG00000114054	PCCB	protein_coding	0.66	1.58	0.0423	0.0674	0
ENST00000251691	ENST00000251691	ENSG00000112379	ARFGEF3	protein_coding	0.15	1.11	0.165	0.224	0
ENST00000251739	ENST00000251739	ENSG00000004766	VPS50	protein_coding	0.33	1.26	0.000469	0.0011	0
ENST00000251775	ENST00000251775	ENSG00000114520	SNX4	protein_coding	-0.23	-1.17	1.94e-06	6.4e-06	0
ENST00000251809	ENST00000251809	ENSG00000104450	SPAG1	protein_coding	-0.09	-1.06	0.0461	0.0728	0
ENST00000251810	ENST00000251810	ENSG00000048392	RRM2B	protein_coding	0.4	1.32	4.92e-15	3.76e-14	0
ENST00000251849	ENST00000251849	ENSG00000132155	RAF1	protein_coding	0.39	1.31	8.99e-06	2.72e-05	0
ENST00000251864	ENST00000251864	ENSG00000095627	TDRD1	protein_coding	-0.09	-1.06	0.631	0.698	0
ENST00000251871	ENST00000251871	ENSG00000042429	MED17	protein_coding	0.19	1.14	3.68e-05	0.000102	0
ENST00000251879	ENST00000251879	ENSG00000107036	RIC1	protein_coding	0.15	1.11	0.0129	0.0231	0
ENST00000251900	ENST00000251900	ENSG00000102098	SCML2	protein_coding	0.08	1.06	0.267	0.339	0
ENST00000251943	ENST00000251943	ENSG00000101901	ALG13	protein_coding	0.45	1.37	0.336	0.412	0
ENST00000251968	ENST00000251968	ENSG00000074319	TSG101	protein_coding	0.26	1.2	4.57e-10	2.25e-09	0
ENST00000252011	ENST00000252011	ENSG00000101452	DHX35	protein_coding	-0.58	-1.5	0.15	0.207	0
ENST00000252015	ENST00000252015	ENSG00000100991	TRPC4AP	protein_coding	0.41	1.33	0.341	0.418	0
ENST00000252032	ENST00000252032	ENSG00000088854	C20orf194	protein_coding	-0.31	-1.24	7.65e-13	4.86e-12	0
ENST00000252071	ENST00000252071	ENSG00000106526	ACTR3C	protein_coding	-0.49	-1.41	0.0559	0.0864	0
ENST00000252102	ENST00000252102	ENSG00000131495	NDUFA2	protein_coding	-0.32	-1.25	0.024	0.0405	0
ENST00000252108	ENST00000252108	ENSG00000110344	UBE4A	protein_coding	0.15	1.11	1.16e-10	6.06e-10	0
ENST00000252115	ENST00000252115	ENSG00000100227	POLDIP3	protein_coding	0.35	1.28	0.298	0.373	0
ENST00000252137	ENST00000252137	ENSG00000100056	DGCR14	protein_coding	0.41	1.33	6.6e-06	2.02e-05	0
ENST00000252211	ENST00000252211	ENSG00000189298	ZKSCAN3	protein_coding	-0.06	-1.05	0.557	0.629	0
ENST00000252244	ENST00000252244	ENSG00000167768	KRT1	protein_coding	-0.69	-1.61	2.09e-06	6.85e-06	0
ENST00000252318	ENST00000252318	ENSG00000130035	GALNT8	protein_coding	0.41	1.32	0.000274	0.000665	0
ENST00000252322	ENST00000252322	ENSG00000130038	CRACR2A	protein_coding	0.09	1.06	0.374	0.451	0
ENST00000252444	ENST00000252444	ENSG00000130164	LDLR	protein_coding	0.51	1.42	1.42e-08	5.95e-08	0
ENST00000252445	ENST00000252445	ENSG00000130165	ELOF1	protein_coding	-0.29	-1.22	0.26	0.332	0
ENST00000252457	ENST00000252457	ENSG00000130177	CDC16	protein_coding	-0.22	-1.17	0.344	0.421	0
ENST00000252458	ENST00000252458	ENSG00000130177	CDC16	protein_coding	-0.54	-1.46	5.85e-06	1.81e-05	0
ENST00000252483	ENST00000252483	ENSG00000130202	NECTIN2	protein_coding	-0.72	-1.65	6.34e-08	2.48e-07	0
ENST00000252512	ENST00000252512	ENSG00000130227	XPO7	protein_coding	-0.08	-1.05	0.139	0.193	0
ENST00000252519	ENST00000252519	ENSG00000130234	ACE2	protein_coding	0.47	1.38	0.025	0.0421	0
ENST00000252542	ENST00000252542	ENSG00000130254	SAFB2	protein_coding	0.49	1.4	4.99e-10	2.45e-09	0
ENST00000252593	ENST00000252593	ENSG00000130303	BST2	protein_coding	1.9	3.74	2.21e-32	6.66e-31	1
ENST00000252597	ENST00000252597	ENSG00000130307	USHBP1	protein_coding	0.08	1.06	0.386	0.464	0
ENST00000252599	ENST00000252599	ENSG00000130309	COLGALT1	protein_coding	0.71	1.63	0.0452	0.0716	0
ENST00000252602	ENST00000252602	ENSG00000130312	MRPL34	protein_coding	-0.19	-1.14	0.00136	0.00296	0
ENST00000252660	ENST00000252660	ENSG00000130368	MAS1	protein_coding	0.57	1.49	4.53e-28	9.65e-27	0
ENST00000252674	ENST00000252674	ENSG00000130382	MLLT1	protein_coding	0.15	1.11	0.1	0.145	0
ENST00000252699	ENST00000252699	ENSG00000130402	ACTN4	protein_coding	1.24	2.37	0.000535	0.00124	1
ENST00000252711	ENST00000252711	ENSG00000130414	NDUFA10	protein_coding	-0.69	-1.61	6.95e-10	3.36e-09	0
ENST00000252713	ENST00000252713	ENSG00000197343	ZNF655	protein_coding	-0.3	-1.23	0.315	0.39	0
ENST00000252744	ENST00000252744	ENSG00000130449	ZSWIM6	protein_coding	0.8	1.75	6.17e-57	2.03e-54	0
ENST00000252797	ENST00000252797	ENSG00000169951	ZNF764	protein_coding	-0.07	-1.05	0.507	0.582	0
ENST00000252799	ENST00000252799	ENSG00000169955	ZNF747	protein_coding	-0.6	-1.52	0.0527	0.0819	0
ENST00000252813	ENST00000252813	ENSG00000130517	PGPEP1	protein_coding	0.82	1.76	0.0143	0.0255	0
ENST00000252816	ENST00000252816	ENSG00000130520	LSM4	protein_coding	-0.73	-1.66	2.66e-05	7.52e-05	0
ENST00000252818	ENST00000252818	ENSG00000130522	JUND	protein_coding	-0.07	-1.05	0.334	0.411	0
ENST00000252840	ENST00000252840	ENSG00000130544	ZNF557	protein_coding	-0.09	-1.06	0.0742	0.111	0
ENST00000252891	ENST00000252891	ENSG00000105245	NUMBL	protein_coding	0.13	1.09	0.407	0.485	0
ENST00000252934	ENST00000252934	ENSG00000130638	ATXN10	protein_coding	-0.38	-1.31	1.51e-25	2.65e-24	0
ENST00000252936	ENST00000252936	ENSG00000130640	TUBGCP2	protein_coding	-0.05	-1.04	0.856	0.888	0
ENST00000252979	ENST00000252979	ENSG00000130684	ZNF337	protein_coding	-0.61	-1.53	0.0173	0.0303	0
ENST00000252992	ENST00000252992	ENSG00000130695	CEP85	protein_coding	-0.6	-1.51	0.145	0.201	0
ENST00000253039	ENST00000253039	ENSG00000130741	EIF2S3	protein_coding	-0.56	-1.47	2.95e-42	2.09e-40	0
ENST00000253048	ENST00000253048	ENSG00000130749	ZC3H4	protein_coding	0.63	1.55	0.067	0.102	0
ENST00000253054	ENST00000253054	ENSG00000130755	GMFG	protein_coding	0.78	1.72	0.00325	0.00658	0
ENST00000253079	ENST00000253079	ENSG00000130783	CCDC62	protein_coding	-0.17	-1.12	0.597	0.666	0
ENST00000253115	ENST00000253115	ENSG00000130818	ZNF426	protein_coding	-0.29	-1.22	3.3e-25	5.63e-24	0
ENST00000253122	ENST00000253122	ENSG00000130821	SLC6A8	protein_coding	-0.88	-1.84	3.02e-09	1.36e-08	0
ENST00000253144	ENST00000253144	ENSG00000130844	ZNF331	protein_coding	-0.87	-1.83	0.079	0.117	0
ENST00000253159	ENST00000253159	ENSG00000130856	ZNF236	protein_coding	-0.38	-1.3	0.126	0.178	0
ENST00000253233	ENST00000253233	ENSG00000130921	C12orf65	protein_coding	-0.37	-1.29	0.329	0.405	0
ENST00000253237	ENST00000253237	ENSG00000105447	GRWD1	protein_coding	-0.02	-1.01	0.894	0.918	0
ENST00000253247	ENST00000253247	ENSG00000130935	NOL11	protein_coding	-0.46	-1.37	7.62e-19	7.95e-18	0
ENST00000253251	ENST00000253251	ENSG00000130939	UBE4B	protein_coding	-0.63	-1.54	0.0161	0.0282	0
ENST00000253255	ENST00000253255	ENSG00000130943	PKDREJ	protein_coding	-0.97	-1.97	7.17e-21	8.76e-20	0
ENST00000253270	ENST00000253270	ENSG00000130958	SLC35D2	protein_coding	-0.01	-1.01	0.823	0.861	0
ENST00000253320	ENST00000253320	ENSG00000131002	TXLNGY	transcribed_unprocessed_pseudogene	-1.07	-2.09	2.57e-35	9.86e-34	-1
ENST00000253329	ENST00000253329	ENSG00000131013	PPIL4	protein_coding	0.05	1.04	0.118	0.167	0
ENST00000253339	ENST00000253339	ENSG00000131023	LATS1	protein_coding	0.03	1.02	0.915	0.935	0
ENST00000253363	ENST00000253363	ENSG00000131051	RBM39	protein_coding	-0.08	-1.05	0.392	0.47	0
ENST00000253382	ENST00000253382	ENSG00000131069	ACSS2	protein_coding	1.15	2.21	0.00734	0.0139	1
ENST00000253401	ENST00000253401	ENSG00000131089	ARHGEF9	protein_coding	-1.47	-2.78	1.05e-22	1.48e-21	-1
ENST00000253413	ENST00000253413	ENSG00000131100	ATP6V1E1	protein_coding	0.51	1.43	3.51e-11	1.93e-10	0
ENST00000253452	ENST00000253452	ENSG00000131143	COX4I1	protein_coding	-1.17	-2.26	1.46e-05	4.28e-05	-1
ENST00000253457	ENST00000253457	ENSG00000131148	EMC8	protein_coding	0.06	1.04	0.893	0.917	0
ENST00000253462	ENST00000253462	ENSG00000131153	GINS2	protein_coding	-0.36	-1.29	4.57e-05	0.000125	0
ENST00000253513	ENST00000253513	ENSG00000131203	IDO1	protein_coding	4.69	25.87	4.57e-25	7.71e-24	1
ENST00000253577	ENST00000253577	ENSG00000131269	ABCB7	protein_coding	-0.48	-1.39	0.000152	0.000384	0
ENST00000253673	ENST00000253673	ENSG00000131355	ADGRE3	protein_coding	-1.14	-2.2	8.49e-35	3.1e-33	-1
ENST00000253686	ENST00000253686	ENSG00000131368	MRPS25	protein_coding	-0.39	-1.31	3.65e-19	3.9e-18	0
ENST00000253692	ENST00000253692	ENSG00000131374	TBC1D5	protein_coding	-0.04	-1.03	0.248	0.319	0
ENST00000253693	ENST00000253693	ENSG00000131375	CAPN7	protein_coding	-0.33	-1.26	4.43e-18	4.33e-17	0
ENST00000253699	ENST00000253699	ENSG00000131381	RBSN	protein_coding	-0.02	-1.02	0.44	0.517	0
ENST00000253788	ENST00000253788	ENSG00000131469	RPL27	protein_coding	-1.36	-2.57	7.75e-43	5.79e-41	-1
ENST00000253794	ENST00000253794	ENSG00000131475	VPS25	protein_coding	-0.44	-1.36	0.00142	0.00307	0
ENST00000253799	ENST00000253799	ENSG00000131480	AOC2	protein_coding	-0.54	-1.45	0.0547	0.0847	0
ENST00000253801	ENST00000253801	ENSG00000131482	G6PC	protein_coding	0.4	1.32	3e-05	8.41e-05	0
ENST00000253803	ENST00000253803	ENSG00000275949	RP11-619A10.1	protein_coding	-0.33	-1.26	0.402	0.48	0
ENST00000253811	ENST00000253811	ENSG00000131504	DIAPH1	protein_coding	0.45	1.37	0.155	0.213	0
ENST00000253814	ENST00000253814	ENSG00000131507	NDFIP1	protein_coding	-0.12	-1.09	0.000106	0.000276	0
ENST00000253815	ENST00000253815	ENSG00000131508	UBE2D2	protein_coding	0.11	1.08	0.0814	0.121	0
ENST00000253861	ENST00000253861	ENSG00000131558	EXOC4	protein_coding	-0.35	-1.27	7.16e-15	5.4e-14	0
ENST00000253925	ENST00000253925	ENSG00000131626	PPFIA1	protein_coding	-0.25	-1.19	0.006	0.0115	0
ENST00000253934	ENST00000253934	ENSG00000131634	TMEM204	protein_coding	-1.59	-3.02	1.03e-29	2.54e-28	-1
ENST00000254029	ENST00000254029	ENSG00000131725	WDR44	protein_coding	0.39	1.31	3.75e-18	3.68e-17	0
ENST00000254035	ENST00000254035	ENSG00000131730	CKMT2	protein_coding	-0.44	-1.36	0.124	0.175	0
ENST00000254037	ENST00000254037	ENSG00000131732	ZCCHC9	protein_coding	-0.31	-1.24	2.89e-10	1.45e-09	0
ENST00000254090	ENST00000254090	ENSG00000131781	FMO5	protein_coding	-0.23	-1.17	2.38e-05	6.79e-05	0
ENST00000254101	ENST00000254101	ENSG00000131791	PRKAB2	protein_coding	-0.18	-1.13	5.33e-09	2.34e-08	0
ENST00000254108	ENST00000254108	ENSG00000089280	FUS	protein_coding	-0.08	-1.06	0.127	0.179	0
ENST00000254109	ENST00000254109	ENSG00000131797	CLUHP3	transcribed_unprocessed_pseudogene	-1.11	-2.15	7.86e-08	3.04e-07	-1
ENST00000254166	ENST00000254166	ENSG00000131849	ZNF132	protein_coding	-0.89	-1.85	8.06e-16	6.55e-15	0
ENST00000254182	ENST00000254182	ENSG00000121417	ZNF211	protein_coding	-0.4	-1.32	0.292	0.367	0
ENST00000254190	ENST00000254190	ENSG00000131873	CHSY1	protein_coding	1.34	2.53	1.92e-45	1.84e-43	1
ENST00000254193	ENST00000254193	ENSG00000131876	SNRPA1	protein_coding	0.8	1.75	0.000365	0.00087	0
ENST00000254231	ENST00000254231	ENSG00000131914	LIN28A	protein_coding	0.12	1.09	0.73	0.784	0
ENST00000254235	ENST00000254235	ENSG00000121281	ADCY7	protein_coding	1.14	2.2	1.93e-14	1.41e-13	1
ENST00000254250	ENST00000254250	ENSG00000131931	THAP1	protein_coding	0.18	1.14	7.48e-07	2.59e-06	0
ENST00000254260	ENST00000254260	ENSG00000131941	RHPN2	protein_coding	-0.1	-1.07	0.75	0.8	0
ENST00000254271	ENST00000254271	ENSG00000131951	LRRC9	protein_coding	-0.06	-1.04	0.872	0.901	0
ENST00000254286	ENST00000254286	ENSG00000131966	ACTR10	protein_coding	0.24	1.18	7.1e-06	2.17e-05	0
ENST00000254299	ENST00000254299	ENSG00000131979	GCH1	protein_coding	1.72	3.29	0.00717	0.0136	1
ENST00000254301	ENST00000254301	ENSG00000131981	LGALS3	protein_coding	0.07	1.05	0.488	0.565	0
ENST00000254321	ENST00000254321	ENSG00000196757	ZNF700	protein_coding	0	-1	0.967	0.975	0
ENST00000254322	ENST00000254322	ENSG00000132002	DNAJB1	protein_coding	0	-1	0.957	0.968	0
ENST00000254436	ENST00000254436	ENSG00000132109	TRIM21	protein_coding	1.51	2.85	5.37e-30	1.35e-28	1
ENST00000254442	ENST00000254442	ENSG00000091157	WDR7	protein_coding	-0.46	-1.37	5.68e-22	7.6e-21	0
ENST00000254480	ENST00000254480	ENSG00000173473	SMARCC1	protein_coding	-0.31	-1.24	2.42e-17	2.23e-16	0
ENST00000254508	ENST00000254508	ENSG00000132182	NUP210	protein_coding	-0.45	-1.37	1.5e-06	5.01e-06	0
ENST00000254521	ENST00000254521	ENSG00000132196	HSD17B7	protein_coding	0.09	1.06	0.615	0.682	0
ENST00000254528	ENST00000254528	ENSG00000132205	EMILIN2	protein_coding	0.85	1.8	4.52e-21	5.63e-20	0
ENST00000254584	ENST00000254584	ENSG00000132254	ARFIP2	protein_coding	-0.01	-1.01	0.977	0.983	0
ENST00000254605	ENST00000254605	ENSG00000132275	RRP8	protein_coding	-0.51	-1.42	2.59e-21	3.28e-20	0
ENST00000254616	ENST00000254616	ENSG00000132286	TIMM10B	protein_coding	-0.54	-1.46	1.16e-28	2.61e-27	0
ENST00000254624	ENST00000254624	ENSG00000132294	EFR3A	protein_coding	0.35	1.28	0.463	0.54	0
ENST00000254630	ENST00000254630	ENSG00000132300	PTCD3	protein_coding	-0.32	-1.25	1.85e-17	1.73e-16	0
ENST00000254636	ENST00000254636	ENSG00000132305	IMMT	protein_coding	-0.09	-1.07	0.816	0.856	0
ENST00000254654	ENST00000254654	ENSG00000132323	ILKAP	protein_coding	-0.1	-1.07	0.577	0.647	0
ENST00000254657	ENST00000254657	ENSG00000132326	PER2	protein_coding	-0.29	-1.22	5.12e-08	2.02e-07	0
ENST00000254691	ENST00000254691	ENSG00000132357	CARD6	protein_coding	1.28	2.43	3.06e-49	4.13e-47	1
ENST00000254695	ENST00000254695	ENSG00000132359	RAP1GAP2	protein_coding	0.23	1.17	0.632	0.698	0
ENST00000254719	ENST00000254719	ENSG00000132383	RPA1	protein_coding	-0.38	-1.3	1.91e-11	1.07e-10	0
ENST00000254722	ENST00000254722	ENSG00000132386	SERPINF1	protein_coding	-0.51	-1.42	0.0254	0.0426	0
ENST00000254724	ENST00000254724	ENSG00000227962	RP11-382D8.3	processed_pseudogene	-0.01	-1.01	0.86	0.891	0
ENST00000254742	ENST00000254742	ENSG00000132406	TMEM128	protein_coding	-0.37	-1.29	2.21e-08	9.09e-08	0
ENST00000254759	ENST00000254759	ENSG00000132423	COQ3	protein_coding	-0.65	-1.57	0.00177	0.00376	0
ENST00000254770	ENST00000254770	ENSG00000132434	LANCL2	protein_coding	-0.77	-1.71	4.77e-22	6.42e-21	0
ENST00000254799	ENST00000254799	ENSG00000132463	GRSF1	protein_coding	-0.25	-1.19	2.05e-12	1.25e-11	0
ENST00000254801	ENST00000254801	ENSG00000132465	JCHAIN	protein_coding	-0.54	-1.46	1.22e-05	3.61e-05	0
ENST00000254803	ENST00000254803	ENSG00000132467	UTP3	protein_coding	0.1	1.07	0.00644	0.0123	0
ENST00000254810	ENST00000254810	ENSG00000132475	H3F3B	protein_coding	1.2	2.3	1.41e-42	1.03e-40	1
ENST00000254821	ENST00000254821	ENSG00000132485	ZRANB2	protein_coding	0.29	1.22	3.86e-05	0.000107	0
ENST00000254846	ENST00000254846	ENSG00000132510	KDM6B	protein_coding	0.97	1.95	1.27e-07	4.83e-07	0
ENST00000254868	ENST00000254868	ENSG00000132514	CLEC10A	protein_coding	-0.04	-1.03	0.894	0.918	0
ENST00000254878	ENST00000254878	ENSG00000132541	RIDA	protein_coding	0.02	1.01	0.828	0.865	0
ENST00000254898	ENST00000254898	ENSG00000132561	MATN2	protein_coding	-0.73	-1.66	3.67e-09	1.64e-08	0
ENST00000254908	ENST00000254908	ENSG00000132570	PCBD2	protein_coding	-0.01	-1.01	0.864	0.894	0
ENST00000254928	ENST00000254928	ENSG00000132591	ERAL1	protein_coding	-0.71	-1.64	0.0312	0.0513	0
ENST00000254940	ENST00000254940	ENSG00000132603	NIP7	protein_coding	-0.35	-1.27	4.66e-06	1.46e-05	0
ENST00000254941	ENST00000254941	ENSG00000132603	NIP7	protein_coding	0.1	1.07	0.813	0.853	0
ENST00000254942	ENST00000254942	ENSG00000132604	TERF2	protein_coding	0.08	1.06	0.087	0.128	0
ENST00000254950	ENST00000254950	ENSG00000132612	VPS4A	protein_coding	-0.46	-1.37	5.26e-06	1.64e-05	0
ENST00000254958	ENST00000254958	ENSG00000101384	JAG1	protein_coding	0.55	1.46	4.68e-15	3.59e-14	0
ENST00000254977	ENST00000254977	ENSG00000132640	BTBD3	protein_coding	0.6	1.51	0.181	0.243	0
ENST00000254998	ENST00000254998	ENSG00000132661	NXT1	protein_coding	-0.32	-1.25	2.89e-05	8.13e-05	0
ENST00000255006	ENST00000255006	ENSG00000132669	RIN2	protein_coding	0.88	1.84	9.4e-27	1.81e-25	0
ENST00000255087	ENST00000255087	ENSG00000132749	TESMIN	protein_coding	0.13	1.1	0.557	0.629	0
ENST00000255108	ENST00000255108	ENSG00000132768	DPH2	protein_coding	-0.16	-1.12	0.501	0.577	0
ENST00000255152	ENST00000255152	ENSG00000132801	ZSWIM3	protein_coding	0.46	1.38	0.000306	0.000737	0
ENST00000255174	ENST00000255174	ENSG00000132823	OSER1	protein_coding	0.59	1.5	3.17e-15	2.46e-14	0
ENST00000255175	ENST00000255175	ENSG00000132824	SERINC3	protein_coding	0.88	1.83	0.0754	0.113	0
ENST00000255194	ENST00000255194	ENSG00000132842	AP3B1	protein_coding	0.09	1.06	0.0333	0.0544	0
ENST00000255198	ENST00000255198	ENSG00000132846	ZBED3	protein_coding	0.12	1.09	0.00169	0.00361	0
ENST00000255226	ENST00000255226	ENSG00000132874	SLC14A2	protein_coding	0.3	1.23	5.55e-05	0.00015	0
ENST00000255266	ENST00000255266	ENSG00000132915	PDE6A	protein_coding	0.17	1.13	0.591	0.66	0
ENST00000255304	ENST00000255304	ENSG00000132952	USPL1	protein_coding	0.71	1.63	3.37e-33	1.08e-31	0
ENST00000255305	ENST00000255305	ENSG00000132953	XPO4	protein_coding	-0.57	-1.49	1.85e-31	5.22e-30	0
ENST00000255320	ENST00000255320	ENSG00000132967	HMGB1P5	transcribed_processed_pseudogene	-1.02	-2.03	3.15e-06	1.01e-05	-1
ENST00000255324	ENST00000255324	ENSG00000132972	RNF17	protein_coding	0.42	1.34	0.206	0.272	0
ENST00000255325	ENST00000255325	ENSG00000132972	RNF17	protein_coding	0.75	1.69	0.0104	0.019	0
ENST00000255380	ENST00000255380	ENSG00000133019	CHRM3	protein_coding	-0.34	-1.27	0.0126	0.0227	0
ENST00000255381	ENST00000255381	ENSG00000264424	MYH4	protein_coding	0.46	1.38	0.00534	0.0104	0
ENST00000255390	ENST00000255390	ENSG00000133028	SCO1	protein_coding	-0.06	-1.04	0.028	0.0465	0
ENST00000255409	ENST00000255409	ENSG00000133048	CHI3L1	protein_coding	-0.21	-1.16	0.105	0.151	0
ENST00000255465	ENST00000255465	ENSG00000133101	CCNA1	protein_coding	1.39	2.63	7.45e-07	2.58e-06	1
ENST00000255476	ENST00000255476	ENSG00000133111	RFXAP	protein_coding	-0.63	-1.55	5.6e-22	7.49e-21	0
ENST00000255495	ENST00000255495	ENSG00000133131	MORC4	protein_coding	-0.86	-1.82	0.0351	0.0571	0
ENST00000255559	ENST00000255559	ENSG00000133195	SLC39A11	protein_coding	0.83	1.78	0.00015	0.000379	0
ENST00000255622	ENST00000255622	ENSG00000133256	PDE6B	protein_coding	-0.58	-1.5	5.13e-06	1.6e-05	0
ENST00000255641	ENST00000255641	ENSG00000133275	CSNK1G2	protein_coding	-0.09	-1.07	0.446	0.524	0
ENST00000255674	ENST00000255674	ENSG00000176225	RTTN	protein_coding	-0.75	-1.68	1.27e-33	4.19e-32	0
ENST00000255688	ENST00000255688	ENSG00000133321	RARRES3	protein_coding	0.07	1.05	0.631	0.698	0
ENST00000255759	ENST00000255759	ENSG00000133393	FOPNL	protein_coding	-0.12	-1.09	0.598	0.667	0
ENST00000255764	ENST00000255764	ENSG00000133398	MED10	protein_coding	0.11	1.08	0.0204	0.035	0
ENST00000255858	ENST00000255858	ENSG00000133488	SEC14L4	protein_coding	0.03	1.02	0.871	0.9	0
ENST00000255882	ENST00000255882	ENSG00000241973	PI4KA	protein_coding	-0.12	-1.08	0.409	0.487	0
ENST00000255945	ENST00000255945	ENSG00000133574	GIMAP4	protein_coding	1.09	2.13	2.24e-45	2.15e-43	1
ENST00000255977	ENST00000255977	ENSG00000133606	MKRN1	protein_coding	-0.65	-1.56	6.59e-14	4.59e-13	0
ENST00000256001	ENST00000256001	ENSG00000133627	ACTR3B	protein_coding	0.01	1	0.984	0.988	0
ENST00000256015	ENST00000256015	ENSG00000133639	BTG1	protein_coding	-0.26	-1.2	9.95e-10	4.73e-09	0
ENST00000256031	ENST00000256031	ENSG00000133657	ATP13A3	protein_coding	-0.45	-1.37	1.7e-23	2.52e-22	0
ENST00000256062	ENST00000256062	ENSG00000133687	TMTC1	protein_coding	0.52	1.44	0.000547	0.00127	0
ENST00000256078	ENST00000256078	ENSG00000133703	KRAS	protein_coding	0.28	1.21	0.000545	0.00126	0
ENST00000256079	ENST00000256079	ENSG00000133704	IPO8	protein_coding	0.09	1.07	0.000133	0.000339	0
ENST00000256103	ENST00000256103	ENSG00000147588	PMP2	protein_coding	0.24	1.18	0.00372	0.00744	0
ENST00000256108	ENST00000256108	ENSG00000133731	IMPA1	protein_coding	0.64	1.55	6.03e-30	1.51e-28	0
ENST00000256117	ENST00000256117	ENSG00000133740	E2F5	protein_coding	-0.41	-1.33	5.86e-20	6.65e-19	0
ENST00000256151	ENST00000256151	ENSG00000133773	CCDC59	protein_coding	-0.33	-1.26	2.03e-09	9.35e-09	0
ENST00000256178	ENST00000256178	ENSG00000133800	LYVE1	protein_coding	0.26	1.2	0.0218	0.0372	0
ENST00000256186	ENST00000256186	ENSG00000133808	MICALCL	protein_coding	-0.67	-1.59	3.57e-11	1.96e-10	0
ENST00000256190	ENST00000256190	ENSG00000133812	SBF2	protein_coding	0.87	1.83	4.42e-17	4e-16	0
ENST00000256194	ENST00000256194	ENSG00000133816	MICAL2	protein_coding	0.12	1.08	0.73	0.784	0
ENST00000256216	ENST00000256216	ENSG00000133835	HSD17B4	protein_coding	-1.16	-2.23	0.00125	0.00273	-1
ENST00000256246	ENST00000256246	ENSG00000133863	TEX15	protein_coding	0.59	1.5	3.86e-05	0.000107	0
ENST00000256255	ENST00000256255	ENSG00000133872	SARAF	protein_coding	-0.52	-1.44	3.85e-06	1.22e-05	0
ENST00000256257	ENST00000256257	ENSG00000133874	RNF122	protein_coding	0.19	1.14	0.0633	0.0964	0
ENST00000256319	ENST00000256319	ENSG00000133935	C14orf1	protein_coding	-0.2	-1.15	0.000944	0.00211	0
ENST00000256324	ENST00000256324	ENSG00000133943	C14orf159	protein_coding	0.64	1.56	5.74e-09	2.52e-08	0
ENST00000256343	ENST00000256343	ENSG00000133962	CATSPERB	protein_coding	-0.62	-1.54	0.109	0.156	0
ENST00000256362	ENST00000256362	ENSG00000133980	VRTN	protein_coding	0.24	1.18	0.206	0.271	0
ENST00000256366	ENST00000256366	ENSG00000213463	SYNJ2BP	protein_coding	-0.42	-1.33	4.39e-25	7.42e-24	0
ENST00000256367	ENST00000256367	ENSG00000133985	TTC9	protein_coding	-1.13	-2.2	6.02e-35	2.24e-33	-1
ENST00000256379	ENST00000256379	ENSG00000133997	MED6	protein_coding	-0.04	-1.03	0.454	0.531	0
ENST00000256383	ENST00000256383	ENSG00000134001	EIF2S1	protein_coding	-0.19	-1.14	6.38e-07	2.23e-06	0
ENST00000256389	ENST00000256389	ENSG00000134007	ADAM20	protein_coding	0.11	1.08	0.256	0.327	0
ENST00000256412	ENST00000256412	ENSG00000134028	ADAMDEC1	protein_coding	0.05	1.03	0.803	0.844	0
ENST00000256425	ENST00000256425	ENSG00000134042	MRO	protein_coding	0.11	1.08	0.409	0.487	0
ENST00000256429	ENST00000256429	ENSG00000134046	MBD2	protein_coding	0.3	1.23	1.86e-17	1.73e-16	0
ENST00000256433	ENST00000256433	ENSG00000134049	IER3IP1	protein_coding	-0.18	-1.13	0.000222	0.000547	0
ENST00000256441	ENST00000256441	ENSG00000134056	MRPS36	protein_coding	0.04	1.03	0.294	0.369	0
ENST00000256442	ENST00000256442	ENSG00000134057	CCNB1	protein_coding	-0.92	-1.89	6.99e-18	6.71e-17	0
ENST00000256443	ENST00000256443	ENSG00000134058	CDK7	protein_coding	-1.48	-2.78	0.00353	0.0071	-1
ENST00000256447	ENST00000256447	ENSG00000134061	CD180	protein_coding	-0.33	-1.26	4.36e-10	2.15e-09	0
ENST00000256452	ENST00000256452	ENSG00000091181	IL5RA	protein_coding	-1.98	-3.95	1.29e-08	5.44e-08	-1
ENST00000256458	ENST00000256458	ENSG00000134070	IRAK2	protein_coding	1.19	2.28	2.11e-38	1.05e-36	1
ENST00000256460	ENST00000256460	ENSG00000134072	CAMK1	protein_coding	0.63	1.55	0.0366	0.0592	0
ENST00000256474	ENST00000256474	ENSG00000134086	VHL	protein_coding	-0.13	-1.09	0.0957	0.139	0
ENST00000256495	ENST00000256495	ENSG00000134107	BHLHE40	protein_coding	-0.54	-1.45	1.66e-14	1.22e-13	0
ENST00000256497	ENST00000256497	ENSG00000134109	EDEM1	protein_coding	0.29	1.22	5.17e-11	2.79e-10	0
ENST00000256509	ENST00000256509	ENSG00000134121	CHL1	protein_coding	-0.28	-1.21	0.427	0.505	0
ENST00000256538	ENST00000256538	ENSG00000134146	DPH6	protein_coding	-0.76	-1.7	7.64e-35	2.8e-33	0
ENST00000256544	ENST00000256544	ENSG00000134152	KATNBL1	protein_coding	0.26	1.2	0.000133	0.000339	0
ENST00000256545	ENST00000256545	ENSG00000134153	EMC7	protein_coding	0.63	1.55	4.86e-26	8.86e-25	0
ENST00000256578	ENST00000256578	ENSG00000116337	AMPD2	protein_coding	-0.32	-1.25	0.25	0.321	0
ENST00000256594	ENST00000256594	ENSG00000134202	GSTM3	protein_coding	-0.61	-1.52	1.93e-12	1.18e-11	0
ENST00000256637	ENST00000256637	ENSG00000134243	SORT1	protein_coding	1.35	2.55	4.41e-38	2.15e-36	1
ENST00000256646	ENST00000256646	ENSG00000134250	NOTCH2	protein_coding	0.39	1.31	7.42e-15	5.59e-14	0
ENST00000256649	ENST00000256649	ENSG00000134253	TRIM45	protein_coding	0.1	1.07	0.745	0.796	0
ENST00000256652	ENST00000256652	ENSG00000134256	CD101	protein_coding	0.03	1.02	0.767	0.815	0
ENST00000256658	ENST00000256658	ENSG00000134262	AP4B1	protein_coding	-0.35	-1.27	0.00706	0.0134	0
ENST00000256678	ENST00000256678	ENSG00000134283	PPHLN1	protein_coding	-0.29	-1.22	0.229	0.298	0
ENST00000256682	ENST00000256682	ENSG00000134287	ARF3	protein_coding	0.38	1.3	3.27e-08	1.32e-07	0
ENST00000256686	ENST00000256686	ENSG00000134291	TMEM106C	protein_coding	-1.16	-2.23	3e-10	1.51e-09	-1
ENST00000256689	ENST00000256689	ENSG00000134294	SLC38A2	protein_coding	0.09	1.07	0.0143	0.0255	0
ENST00000256692	ENST00000256692	ENSG00000134297	PLEKHA8P1	transcribed_processed_pseudogene	-0.11	-1.08	0.0236	0.04	0
ENST00000256707	ENST00000256707	ENSG00000134313	KIDINS220	protein_coding	0.53	1.44	0.000452	0.00106	0
ENST00000256720	ENST00000256720	ENSG00000134324	LPIN1	protein_coding	-0.43	-1.34	1.92e-13	1.29e-12	0
ENST00000256722	ENST00000256722	ENSG00000134326	CMPK2	protein_coding	4.37	20.62	7.5e-52	1.34e-49	1
ENST00000256759	ENST00000256759	ENSG00000134363	FST	protein_coding	-0.11	-1.08	0.667	0.728	0
ENST00000256830	ENST00000256830	ENSG00000049759	NEDD4L	protein_coding	0.11	1.08	0.739	0.791	0
ENST00000256854	ENST00000256854	ENSG00000134440	NARS	protein_coding	-0.33	-1.25	7.93e-17	7.03e-16	0
ENST00000256858	ENST00000256858	ENSG00000134444	KIAA1468	protein_coding	-0.05	-1.03	0.0574	0.0885	0
ENST00000256897	ENST00000256897	ENSG00000134480	CCNH	protein_coding	0.07	1.05	0.131	0.183	0
ENST00000256906	ENST00000256906	ENSG00000134489	HRH4	protein_coding	-1.16	-2.24	1.45e-21	1.88e-20	-1
ENST00000256935	ENST00000256935	ENSG00000134516	DOCK2	protein_coding	0.1	1.07	0.0448	0.071	0
ENST00000256951	ENST00000256951	ENSG00000134531	EMP1	protein_coding	0.73	1.66	1.78e-22	2.47e-21	0
ENST00000256969	ENST00000256969	ENSG00000134548	SPX	protein_coding	-0.92	-1.9	0.00065	0.00149	0
ENST00000256996	ENST00000256996	ENSG00000134574	DDB2	protein_coding	1.12	2.18	4.59e-05	0.000125	1
ENST00000256997	ENST00000256997	ENSG00000134575	ACP2	protein_coding	1.71	3.27	6.99e-08	2.72e-07	1
ENST00000257017	ENST00000257017	ENSG00000134594	RAB33A	protein_coding	-1.31	-2.48	2.56e-12	1.55e-11	-1
ENST00000257075	ENST00000257075	ENSG00000134644	PUM1	protein_coding	0.34	1.27	0.358	0.435	0
ENST00000257177	ENST00000257177	ENSG00000134744	ZCCHC11	protein_coding	-0.81	-1.76	2.79e-07	1.02e-06	0
ENST00000257181	ENST00000257181	ENSG00000134748	PRPF38A	protein_coding	0	1	0.996	0.997	0
ENST00000257189	ENST00000257189	ENSG00000134757	DSG3	protein_coding	0.12	1.08	0.302	0.377	0
ENST00000257190	ENST00000257190	ENSG00000134758	RNF138	protein_coding	0.85	1.8	2.45e-26	4.58e-25	0
ENST00000257197	ENST00000257197	ENSG00000134765	DSC1	protein_coding	-2.35	-5.09	0.000228	0.000562	-1
ENST00000257198	ENST00000257198	ENSG00000134765	DSC1	protein_coding	-0.75	-1.68	0.0982	0.142	0
ENST00000257245	ENST00000257245	ENSG00000134809	TIMM10	protein_coding	1.14	2.2	6.85e-22	9.09e-21	1
ENST00000257248	ENST00000257248	ENSG00000134812	GIF	protein_coding	1.63	3.09	3.51e-10	1.75e-09	1
ENST00000257264	ENST00000257264	ENSG00000134827	TCN1	protein_coding	2	4.01	3.01e-45	2.83e-43	1
ENST00000257287	ENST00000257287	ENSG00000174799	CEP135	protein_coding	0.31	1.24	4.74e-13	3.07e-12	0
ENST00000257290	ENST00000257290	ENSG00000134853	PDGFRA	protein_coding	-0.4	-1.32	0.0015	0.00322	0
ENST00000257336	ENST00000257336	ENSG00000134897	BIVM	protein_coding	-0.94	-1.91	5.71e-27	1.11e-25	0
ENST00000257347	ENST00000257347	ENSG00000134905	CARS2	protein_coding	-0.35	-1.27	0.27	0.343	0
ENST00000257408	ENST00000257408	ENSG00000134962	KLB	protein_coding	-0.28	-1.21	7.01e-07	2.44e-06	0
ENST00000257414	ENST00000257414	ENSG00000092421	SEMA6A	protein_coding	-0.8	-1.74	0.000788	0.00178	0
ENST00000257430	ENST00000257430	ENSG00000134982	APC	protein_coding	0.13	1.1	0.00102	0.00227	0
ENST00000257435	ENST00000257435	ENSG00000134986	NREP	protein_coding	0.08	1.06	0.377	0.454	0
ENST00000257468	ENST00000257468	ENSG00000135018	UBQLN1	protein_coding	0.23	1.17	0.00249	0.00514	0
ENST00000257497	ENST00000257497	ENSG00000135046	ANXA1	protein_coding	0.47	1.38	1.7e-12	1.04e-11	0
ENST00000257527	ENST00000257527	ENSG00000135074	ADAM19	protein_coding	-0.99	-1.99	2.5e-27	5e-26	0
ENST00000257548	ENST00000257548	ENSG00000135093	USP30	protein_coding	0.38	1.3	0.315	0.391	0
ENST00000257570	ENST00000257570	ENSG00000135114	OASL	protein_coding	3.68	12.78	2.46e-58	9.62e-56	1
ENST00000257572	ENST00000257572	ENSG00000135116	HRK	protein_coding	-0.85	-1.81	1.62e-20	1.93e-19	0
ENST00000257575	ENST00000257575	ENSG00000135119	RNFT2	protein_coding	-0.22	-1.17	0.00308	0.00625	0
ENST00000257604	ENST00000257604	ENSG00000135148	TRAFD1	protein_coding	3.26	9.59	5.55e-29	1.28e-27	1
ENST00000257626	ENST00000257626	ENSG00000186088	GSAP	protein_coding	-0.18	-1.13	0.00012	0.000309	0
ENST00000257637	ENST00000257637	ENSG00000135185	TMEM243	protein_coding	-0.53	-1.45	2.07e-24	3.32e-23	0
ENST00000257659	ENST00000257659	ENSG00000105793	GTPBP10	protein_coding	-0.02	-1.01	0.847	0.881	0
ENST00000257663	ENST00000257663	ENSG00000135211	TMEM60	protein_coding	1.46	2.76	1.23e-63	1.33e-60	1
ENST00000257694	ENST00000257694	ENSG00000135241	PNPLA8	protein_coding	-0.18	-1.13	0.0026	0.00536	0
ENST00000257696	ENST00000257696	ENSG00000135245	HILPDA	protein_coding	-1.09	-2.13	0.000218	0.00054	-1
ENST00000257700	ENST00000257700	ENSG00000135249	RINT1	protein_coding	-0.24	-1.18	8.36e-07	2.88e-06	0
ENST00000257745	ENST00000257745	ENSG00000005483	KMT2E	protein_coding	0.56	1.47	2.2e-15	1.73e-14	0
ENST00000257749	ENST00000257749	ENSG00000112182	BACH2	protein_coding	-1.36	-2.57	4.96e-43	3.79e-41	-1
ENST00000257766	ENST00000257766	ENSG00000135315	CEP162	protein_coding	0.17	1.12	0.764	0.812	0
ENST00000257770	ENST00000257770	ENSG00000135318	NT5E	protein_coding	-1.76	-3.38	4.41e-29	1.03e-27	-1
ENST00000257776	ENST00000257776	ENSG00000135324	MRAP2	protein_coding	0.07	1.05	0.286	0.36	0
ENST00000257787	ENST00000257787	ENSG00000135334	AKIRIN2	protein_coding	1.67	3.18	6.66e-63	6.19e-60	1
ENST00000257789	ENST00000257789	ENSG00000135336	ORC3	protein_coding	0.22	1.16	0.00193	0.00407	0
ENST00000257818	ENST00000257818	ENSG00000135363	LMO2	protein_coding	2.73	6.65	6.15e-23	8.82e-22	1
ENST00000257829	ENST00000257829	ENSG00000135372	NAT10	protein_coding	-0.63	-1.55	6.82e-05	0.000182	0
ENST00000257831	ENST00000257831	ENSG00000135373	EHF	protein_coding	-1.36	-2.56	1.78e-06	5.89e-06	-1
ENST00000257836	ENST00000257836	ENSG00000135378	PRRG4	protein_coding	1.2	2.3	1.93e-32	5.85e-31	1
ENST00000257861	ENST00000257861	ENSG00000135407	AVIL	protein_coding	-0.14	-1.1	0.135	0.188	0
ENST00000257868	ENST00000257868	ENSG00000135414	GDF11	protein_coding	-0.55	-1.46	1.84e-25	3.2e-24	0
ENST00000257897	ENST00000257897	ENSG00000135439	AGAP2	protein_coding	0.24	1.18	0.0278	0.0462	0
ENST00000257904	ENST00000257904	ENSG00000135446	CDK4	protein_coding	-1.04	-2.06	0.000406	0.000961	-1
ENST00000257910	ENST00000257910	ENSG00000135452	TSPAN31	protein_coding	0.24	1.18	0.00024	0.000588	0
ENST00000257915	ENST00000257915	ENSG00000135457	TFCP2	protein_coding	0.04	1.03	0.288	0.362	0
ENST00000257940	ENST00000257940	ENSG00000135482	ZC3H10	protein_coding	-0.29	-1.22	3.57e-12	2.14e-11	0
ENST00000257963	ENST00000257963	ENSG00000135503	ACVR1B	protein_coding	1.12	2.17	1.38e-28	3.07e-27	1
ENST00000257966	ENST00000257966	ENSG00000135506	OS9	protein_coding	0.11	1.08	0.771	0.818	0
ENST00000258052	ENST00000258052	ENSG00000135587	SMPD2	protein_coding	-0.83	-1.78	0.000151	0.000382	0
ENST00000258062	ENST00000258062	ENSG00000135597	REPS1	protein_coding	-0.6	-1.52	0.0625	0.0954	0
ENST00000258091	ENST00000258091	ENSG00000135624	CCT7	protein_coding	-0.52	-1.43	0.0298	0.0493	0
ENST00000258104	ENST00000258104	ENSG00000135636	DYSF	protein_coding	3.27	9.63	2.19e-13	1.46e-12	1
ENST00000258105	ENST00000258105	ENSG00000204822	MRPL53	protein_coding	-0.36	-1.28	7.88e-08	3.05e-07	0
ENST00000258111	ENST00000258111	ENSG00000135643	KCNMB4	protein_coding	-0.68	-1.6	4.02e-14	2.85e-13	0
ENST00000258145	ENST00000258145	ENSG00000135677	GNS	protein_coding	1.01	2.01	0.0017	0.00362	1
ENST00000258148	ENST00000258148	ENSG00000135679	MDM2	protein_coding	1.17	2.25	0.00559	0.0108	1
ENST00000258149	ENST00000258149	ENSG00000135679	MDM2	protein_coding	-0.16	-1.12	0.000297	0.000718	0
ENST00000258169	ENST00000258169	ENSG00000135698	MPHOSPH6	protein_coding	-0.24	-1.18	4.9e-06	1.53e-05	0
ENST00000258173	ENST00000258173	ENSG00000205084	TMEM231	protein_coding	0.07	1.05	0.224	0.292	0
ENST00000258180	ENST00000258180	ENSG00000135709	KIAA0513	protein_coding	0.54	1.45	0.253	0.324	0
ENST00000258198	ENST00000258198	ENSG00000135720	DYNC1LI2	protein_coding	0.25	1.19	1.44e-20	1.72e-19	0
ENST00000258229	ENST00000258229	ENSG00000135749	PCNX2	protein_coding	-0.57	-1.49	1.9e-20	2.24e-19	0
ENST00000258243	ENST00000258243	ENSG00000135763	URB2	protein_coding	-0.41	-1.33	1.08e-12	6.75e-12	0
ENST00000258301	ENST00000258301	ENSG00000135823	STX6	protein_coding	-0.09	-1.07	0.00721	0.0136	0
ENST00000258317	ENST00000258317	ENSG00000135838	NPL	protein_coding	0.53	1.44	8.13e-13	5.15e-12	0
ENST00000258341	ENST00000258341	ENSG00000135862	LAMC1	protein_coding	-0.78	-1.72	3.15e-14	2.25e-13	0
ENST00000258349	ENST00000258349	ENSG00000135870	RC3H1	protein_coding	0.18	1.14	0.378	0.456	0
ENST00000258381	ENST00000258381	ENSG00000135899	SP110	protein_coding	1.52	2.87	1.22e-23	1.83e-22	1
ENST00000258382	ENST00000258382	ENSG00000135899	SP110	protein_coding	2.09	4.26	1.74e-11	9.81e-11	1
ENST00000258383	ENST00000258383	ENSG00000135900	MRPL44	protein_coding	1.02	2.02	2.79e-44	2.4e-42	1
ENST00000258390	ENST00000258390	ENSG00000135905	DOCK10	protein_coding	1.32	2.49	4.25e-06	1.34e-05	1
ENST00000258398	ENST00000258398	ENSG00000135912	TTLL4	protein_coding	-0.11	-1.08	0.74	0.792	0
ENST00000258399	ENST00000258399	ENSG00000135913	USP37	protein_coding	-0.25	-1.19	5.6e-08	2.2e-07	0
ENST00000258400	ENST00000258400	ENSG00000135914	HTR2B	protein_coding	-0.37	-1.29	3.3e-07	1.19e-06	0
ENST00000258405	ENST00000258405	ENSG00000135919	SERPINE2	protein_coding	-0.41	-1.33	0.213	0.28	0
ENST00000258412	ENST00000258412	ENSG00000135926	TMBIM1	protein_coding	0.32	1.25	0.000667	0.00152	0
ENST00000258416	ENST00000258416	ENSG00000135930	EIF4E2	protein_coding	-0.08	-1.06	0.447	0.525	0
ENST00000258418	ENST00000258418	ENSG00000135932	CAB39	protein_coding	-0.06	-1.05	0.0577	0.0888	0
ENST00000258424	ENST00000258424	ENSG00000135940	COX5B	protein_coding	0.37	1.29	0.000266	0.000647	0
ENST00000258428	ENST00000258428	ENSG00000135945	REV1	protein_coding	-0.63	-1.55	0.0855	0.126	0
ENST00000258436	ENST00000258436	ENSG00000135953	MFSD9	protein_coding	0.37	1.29	2.85e-10	1.43e-09	0
ENST00000258439	ENST00000258439	ENSG00000135956	TMEM127	protein_coding	0.2	1.15	1.11e-05	3.31e-05	0
ENST00000258443	ENST00000258443	ENSG00000135960	EDAR	protein_coding	-1.66	-3.17	1.17e-25	2.07e-24	-1
ENST00000258455	ENST00000258455	ENSG00000135972	MRPS9	protein_coding	-0.24	-1.18	1.82e-09	8.39e-09	0
ENST00000258457	ENST00000258457	ENSG00000135974	C2orf49	protein_coding	-0.25	-1.19	4.62e-16	3.84e-15	0
ENST00000258459	ENST00000258459	ENSG00000196912	ANKRD36B	protein_coding	1.04	2.05	0.00338	0.00683	1
ENST00000258484	ENST00000258484	ENSG00000135999	EPC2	protein_coding	0.13	1.09	2.3e-08	9.45e-08	0
ENST00000258494	ENST00000258494	ENSG00000136010	ALDH1L2	protein_coding	0.35	1.28	0.286	0.36	0
ENST00000258499	ENST00000258499	ENSG00000136014	USP44	protein_coding	-1.34	-2.54	2.12e-27	4.27e-26	-1
ENST00000258526	ENST00000258526	ENSG00000136040	PLXNC1	protein_coding	0.79	1.73	2.46e-32	7.38e-31	0
ENST00000258530	ENST00000258530	ENSG00000136044	APPL2	protein_coding	0.04	1.03	0.77	0.817	0
ENST00000258534	ENST00000258534	ENSG00000136048	DRAM1	protein_coding	0.99	1.99	6.96e-46	6.92e-44	0
ENST00000258538	ENST00000258538	ENSG00000136052	SLC41A2	protein_coding	-0.75	-1.68	3.66e-21	4.57e-20	0
ENST00000258607	ENST00000258607	ENSG00000136108	CKAP2	protein_coding	-0.14	-1.1	0.691	0.75	0
ENST00000258646	ENST00000258646	ENSG00000136144	RCBTB1	protein_coding	0.42	1.34	1.27e-16	1.1e-15	0
ENST00000258648	ENST00000258648	ENSG00000136146	MED4	protein_coding	0.04	1.03	0.277	0.351	0
ENST00000258662	ENST00000258662	ENSG00000136159	NUDT15	protein_coding	0.01	1.01	0.79	0.833	0
ENST00000258672	ENST00000258672	ENSG00000136169	SETDB2	protein_coding	0.14	1.1	0.00959	0.0177	0
ENST00000258679	ENST00000258679	ENSG00000106086	PLEKHA8	protein_coding	-0.53	-1.44	0.000205	0.000509	0
ENST00000258704	ENST00000258704	ENSG00000136206	SPDYE1	protein_coding	-0.16	-1.11	0.0156	0.0276	0
ENST00000258711	ENST00000258711	ENSG00000136213	CHST12	protein_coding	0.15	1.11	0.000866	0.00194	0
ENST00000258729	ENST00000258729	ENSG00000136231	IGF2BP3	protein_coding	0.04	1.03	0.879	0.906	0
ENST00000258738	ENST00000258738	ENSG00000004846	ABCB5	protein_coding	0.25	1.19	0.379	0.457	0
ENST00000258739	ENST00000258739	ENSG00000136240	KDELR2	protein_coding	-0.07	-1.05	0.0283	0.047	0
ENST00000258742	ENST00000258742	ENSG00000136243	NUPL2	protein_coding	0.05	1.03	0.432	0.51	0
ENST00000258761	ENST00000258761	ENSG00000136261	BZW2	protein_coding	-0.67	-1.59	0.0661	0.1	0
ENST00000258774	ENST00000258774	ENSG00000136273	HUS1	protein_coding	-0.12	-1.09	0.0219	0.0374	0
ENST00000258787	ENST00000258787	ENSG00000136286	MYO1G	protein_coding	0.63	1.55	0.0706	0.106	0
ENST00000258807	ENST00000258807	ENSG00000136305	CIDEB	protein_coding	-0.04	-1.03	0.897	0.92	0
ENST00000258821	ENST00000258821	ENSG00000136319	TTC5	protein_coding	-0.26	-1.2	4.98e-13	3.22e-12	0
ENST00000258873	ENST00000258873	ENSG00000103740	ACSBG1	protein_coding	0.04	1.03	0.318	0.394	0
ENST00000258874	ENST00000258874	ENSG00000136371	MTHFS	protein_coding	0.39	1.31	5.34e-11	2.88e-10	0
ENST00000258884	ENST00000258884	ENSG00000136379	ABHD17C	protein_coding	0.12	1.09	0.76	0.808	0
ENST00000258886	ENST00000258886	ENSG00000136381	IREB2	protein_coding	0.27	1.21	1.46e-15	1.16e-14	0
ENST00000258909	ENST00000258909	ENSG00000136404	TM6SF1	protein_coding	0.95	1.94	0.0236	0.0399	0
ENST00000258947	ENST00000258947	ENSG00000136436	CALCOCO2	protein_coding	0.66	1.58	4.51e-28	9.62e-27	0
ENST00000258955	ENST00000258955	ENSG00000136444	RSAD1	protein_coding	-0.51	-1.42	7.56e-16	6.16e-15	0
ENST00000258960	ENST00000258960	ENSG00000136448	NMT1	protein_coding	0.04	1.03	0.793	0.837	0
ENST00000258963	ENST00000258963	ENSG00000136451	VEZF1	protein_coding	0.24	1.18	1.86e-16	1.6e-15	0
ENST00000258975	ENST00000258975	ENSG00000136463	TACO1	protein_coding	0.14	1.1	0.249	0.32	0
ENST00000258991	ENST00000258991	ENSG00000136478	TEX2	protein_coding	-0.52	-1.44	2.04e-07	7.54e-07	0
ENST00000259006	ENST00000259006	ENSG00000136490	LIMD2	protein_coding	-0.22	-1.16	0.0972	0.141	0
ENST00000259008	ENST00000259008	ENSG00000136492	BRIP1	protein_coding	-0.07	-1.05	0.257	0.329	0
ENST00000259021	ENST00000259021	ENSG00000136504	KAT7	protein_coding	-0.19	-1.14	4.96e-08	1.96e-07	0
ENST00000259030	ENST00000259030	ENSG00000136514	RTP4	protein_coding	3.37	10.31	9.77e-67	2.44e-63	1
ENST00000259037	ENST00000259037	ENSG00000136521	NDUFB5	protein_coding	-0.16	-1.11	0.11	0.158	0
ENST00000259043	ENST00000259043	ENSG00000136527	TRA2B	protein_coding	-0.35	-1.28	0.0713	0.107	0
ENST00000259050	ENST00000259050	ENSG00000136536	43166	protein_coding	-0.52	-1.44	4.31e-19	4.58e-18	0
ENST00000259053	ENST00000259053	ENSG00000241399	CD302	protein_coding	-0.89	-1.85	2.07e-34	7.41e-33	0
ENST00000259056	ENST00000259056	ENSG00000136542	GALNT5	protein_coding	-0.1	-1.07	0.132	0.184	0
ENST00000259075	ENST00000259075	ENSG00000136560	TANK	protein_coding	1.54	2.92	3.39e-53	7.06e-51	1
ENST00000259089	ENST00000259089	ENSG00000136573	BLK	protein_coding	-1.27	-2.41	1.36e-09	6.38e-09	-1
ENST00000259119	ENST00000259119	ENSG00000136603	SKIL	protein_coding	1.58	2.99	0.00302	0.00615	1
ENST00000259154	ENST00000259154	ENSG00000136636	KCTD3	protein_coding	-0.2	-1.15	3.64e-05	0.000101	0
ENST00000259199	ENST00000259199	ENSG00000136682	CBWD2	protein_coding	0.91	1.88	9.24e-25	1.52e-23	0
ENST00000259206	ENST00000259206	ENSG00000136689	IL1RN	protein_coding	5.03	32.68	1.55e-26	2.92e-25	1
ENST00000259229	ENST00000259229	ENSG00000136710	CCDC115	protein_coding	-0.19	-1.14	5.02e-05	0.000136	0
ENST00000259234	ENST00000259234	ENSG00000136715	SAP130	protein_coding	-0.01	-1.01	0.974	0.98	0
ENST00000259235	ENST00000259235	ENSG00000136715	SAP130	protein_coding	-0.35	-1.28	0.392	0.47	0
ENST00000259241	ENST00000259241	ENSG00000136720	HS6ST1	protein_coding	0.1	1.07	0.421	0.499	0
ENST00000259253	ENST00000259253	ENSG00000136731	UGGT1	protein_coding	-0.45	-1.37	2.32e-25	4.01e-24	0
ENST00000259254	ENST00000259254	ENSG00000136732	GYPC	protein_coding	-1.01	-2.01	8.44e-09	3.64e-08	-1
ENST00000259335	ENST00000259335	ENSG00000136813	KIAA0368	protein_coding	1.83	3.55	0.000544	0.00126	1
ENST00000259339	ENST00000259339	ENSG00000136816	TOR1B	protein_coding	2.42	5.34	5.15e-61	3.57e-58	1
ENST00000259351	ENST00000259351	ENSG00000136828	RALGPS1	protein_coding	-0.43	-1.35	0.18	0.242	0
ENST00000259365	ENST00000259365	ENSG00000136842	TMOD1	protein_coding	-0.15	-1.11	0.735	0.787	0
ENST00000259392	ENST00000259392	ENSG00000136867	SLC31A2	protein_coding	0.34	1.26	0.327	0.404	0
ENST00000259395	ENST00000259395	ENSG00000136870	ZNF189	protein_coding	0.25	1.19	0.367	0.445	0
ENST00000259396	ENST00000259396	ENSG00000229314	ORM1	protein_coding	-1.58	-3	4.94e-09	2.18e-08	-1
ENST00000259400	ENST00000259400	ENSG00000136874	STX17	protein_coding	0.78	1.71	1.38e-52	2.7e-50	0
ENST00000259407	ENST00000259407	ENSG00000136881	BAAT	protein_coding	-0.9	-1.87	0.000428	0.00101	0
ENST00000259455	ENST00000259455	ENSG00000136928	GABBR2	protein_coding	0.14	1.1	0.0709	0.107	0
ENST00000259456	ENST00000259456	ENSG00000136929	HEMGN	protein_coding	0.54	1.46	1.01e-08	4.33e-08	0
ENST00000259457	ENST00000259457	ENSG00000136930	PSMB7	protein_coding	-0.13	-1.09	0.225	0.293	0
ENST00000259460	ENST00000259460	ENSG00000136933	RABEPK	protein_coding	0.05	1.03	0.908	0.929	0
ENST00000259467	ENST00000259467	ENSG00000136940	PDCL	protein_coding	-0.3	-1.23	6.25e-16	5.13e-15	0
ENST00000259477	ENST00000259477	ENSG00000136950	ARPC5L	protein_coding	-0.09	-1.07	0.101	0.145	0
ENST00000259486	ENST00000259486	ENSG00000136960	ENPP2	protein_coding	1.21	2.31	0.000185	0.000462	1
ENST00000259512	ENST00000259512	ENSG00000136986	DERL1	protein_coding	0.01	1.01	0.578	0.648	0
ENST00000259526	ENST00000259526	ENSG00000136999	NOV	protein_coding	-2.22	-4.66	2.67e-37	1.22e-35	-1
ENST00000259569	ENST00000259569	ENSG00000137040	RANBP6	protein_coding	-0.37	-1.29	7.61e-21	9.28e-20	0
ENST00000259605	ENST00000259605	ENSG00000137075	RNF38	protein_coding	0.27	1.2	0.108	0.154	0
ENST00000259608	ENST00000259608	ENSG00000137078	SIT1	protein_coding	-0.86	-1.81	9.75e-10	4.64e-09	0
ENST00000259632	ENST00000259632	ENSG00000137100	DCTN3	protein_coding	0.05	1.03	0.815	0.855	0
ENST00000259633	ENST00000259633	ENSG00000137101	CD72	protein_coding	-1.05	-2.08	0.00579	0.0112	-1
ENST00000259667	ENST00000259667	ENSG00000137133	HINT2	protein_coding	-1.09	-2.13	0.000284	0.000688	-1
ENST00000259698	ENST00000259698	ENSG00000111913	FAM65B	protein_coding	0.27	1.2	0.485	0.561	0
ENST00000259711	ENST00000259711	ENSG00000137177	KIF13A	protein_coding	0.08	1.06	0.683	0.743	0
ENST00000259727	ENST00000259727	ENSG00000137198	GMPR	protein_coding	-0.14	-1.1	0.18	0.242	0
ENST00000259746	ENST00000259746	ENSG00000137216	TMEM63B	protein_coding	-0.06	-1.04	0.858	0.89	0
ENST00000259803	ENST00000259803	ENSG00000137270	GCM1	protein_coding	0.05	1.04	0.416	0.494	0
ENST00000259808	ENST00000259808	ENSG00000137275	RIPK1	protein_coding	0.75	1.68	3.01e-10	1.51e-09	0
ENST00000259873	ENST00000259873	ENSG00000204568	MRPS18B	protein_coding	-0.88	-1.84	0.0028	0.00573	0
ENST00000259883	ENST00000259883	ENSG00000137338	PGBD1	protein_coding	-0.94	-1.92	7.87e-16	6.4e-15	0
ENST00000259939	ENST00000259939	ENSG00000137393	RNF144B	protein_coding	0.57	1.49	2.8e-19	3.03e-18	0
ENST00000259941	ENST00000259941	ENSG00000137394	TRIM10	protein_coding	0.38	1.3	0.22	0.287	0
ENST00000259963	ENST00000259963	ENSG00000137414	FAM8A1	protein_coding	1.51	2.84	5.44e-50	7.92e-48	1
ENST00000259989	ENST00000259989	ENSG00000137441	FGFBP2	protein_coding	-1.02	-2.02	3.88e-16	3.25e-15	-1
ENST00000259997	ENST00000259997	ENSG00000137449	CPEB2	protein_coding	1.12	2.17	2.76e-31	7.69e-30	1
ENST00000260008	ENST00000260008	ENSG00000137460	FHDC1	protein_coding	-0.25	-1.19	0.535	0.609	0
ENST00000260010	ENST00000260010	ENSG00000137462	TLR2	protein_coding	1.39	2.61	6.51e-55	1.64e-52	1
ENST00000260045	ENST00000260045	ENSG00000137492	THAP12	protein_coding	-0.6	-1.51	4.1e-36	1.67e-34	0
ENST00000260054	ENST00000260054	ENSG00000137500	CCDC90B	protein_coding	0.23	1.17	0.19	0.253	0
ENST00000260102	ENST00000260102	ENSG00000137547	MRPL15	protein_coding	-0.05	-1.04	0.506	0.581	0
ENST00000260113	ENST00000260113	ENSG00000137558	PI15	protein_coding	-0.01	-1	0.973	0.98	0
ENST00000260116	ENST00000260116	ENSG00000137561	TTPA	protein_coding	0.29	1.23	0.0123	0.0221	0
ENST00000260118	ENST00000260118	ENSG00000137563	GGH	protein_coding	-0.54	-1.46	6.09e-09	2.66e-08	0
ENST00000260126	ENST00000260126	ENSG00000137571	SLCO5A1	protein_coding	-0.32	-1.24	0.00118	0.00259	0
ENST00000260129	ENST00000260129	ENSG00000137574	TGS1	protein_coding	-0.04	-1.02	0.353	0.43	0
ENST00000260130	ENST00000260130	ENSG00000137575	SDCBP	protein_coding	1.14	2.2	8.64e-43	6.43e-41	1
ENST00000260184	ENST00000260184	ENSG00000181381	DDX60L	protein_coding	2.77	6.82	1.22e-60	7.67e-58	1
ENST00000260191	ENST00000260191	ENSG00000149305	HTR3B	protein_coding	0.17	1.12	0.113	0.161	0
ENST00000260197	ENST00000260197	ENSG00000137642	SORL1	protein_coding	-0.3	-1.23	1.7e-06	5.64e-06	0
ENST00000260210	ENST00000260210	ENSG00000137656	BUD13	protein_coding	0.12	1.09	0.096	0.14	0
ENST00000260247	ENST00000260247	ENSG00000137692	DCUN1D5	protein_coding	0.01	1.01	0.883	0.91	0
ENST00000260257	ENST00000260257	ENSG00000255561	FDXACB1	protein_coding	-0.25	-1.19	2.42e-06	7.86e-06	0
ENST00000260264	ENST00000260264	ENSG00000137709	POU2F3	protein_coding	0.12	1.09	0.346	0.423	0
ENST00000260270	ENST00000260270	ENSG00000137714	FDX1	protein_coding	0.01	1	0.788	0.833	0
ENST00000260276	ENST00000260276	ENSG00000137720	C11orf1	protein_coding	0.43	1.35	2.14e-18	2.14e-17	0
ENST00000260315	ENST00000260315	ENSG00000137757	CASP5	protein_coding	5.56	47.05	5.77e-41	3.63e-39	1
ENST00000260318	ENST00000260318	ENSG00000137760	ALKBH8	protein_coding	-1.07	-2.1	2.78e-07	1.01e-06	-1
ENST00000260323	ENST00000260323	ENSG00000137766	UNC13C	protein_coding	0.69	1.61	1.47e-22	2.05e-21	0
ENST00000260324	ENST00000260324	ENSG00000137767	SQRDL	protein_coding	1.78	3.44	5.15e-20	5.86e-19	1
ENST00000260327	ENST00000260327	ENSG00000137770	CTDSPL2	protein_coding	-0.35	-1.27	8.44e-14	5.82e-13	0
ENST00000260356	ENST00000260356	ENSG00000137801	THBS1	protein_coding	-0.88	-1.84	1.99e-17	1.85e-16	0
ENST00000260359	ENST00000260359	ENSG00000137804	NUSAP1	protein_coding	-0.51	-1.42	0.0983	0.143	0
ENST00000260361	ENST00000260361	ENSG00000137806	NDUFAF1	protein_coding	0.35	1.28	1.93e-13	1.29e-12	0
ENST00000260363	ENST00000260363	ENSG00000137807	KIF23	protein_coding	1.19	2.28	0.000322	0.000773	1
ENST00000260372	ENST00000260372	ENSG00000137814	HAUS2	protein_coding	-0.22	-1.17	1.05e-07	4e-07	0
ENST00000260379	ENST00000260379	ENSG00000137818	RPLP1	protein_coding	-0.73	-1.66	5.38e-18	5.22e-17	0
ENST00000260402	ENST00000260402	ENSG00000137841	PLCB2	protein_coding	0.14	1.1	0.735	0.788	0
ENST00000260403	ENST00000260403	ENSG00000137842	TMEM62	protein_coding	1.33	2.51	2.12e-41	1.4e-39	1
ENST00000260408	ENST00000260408	ENSG00000137845	ADAM10	protein_coding	-0.02	-1.01	0.674	0.735	0
ENST00000260443	ENST00000260443	ENSG00000137876	RSL24D1	protein_coding	-0.21	-1.16	9.88e-05	0.000257	0
ENST00000260453	ENST00000260453	ENSG00000138587	MNS1	protein_coding	0.32	1.25	0.0178	0.031	0
ENST00000260505	ENST00000260505	ENSG00000137941	TTLL7	protein_coding	-1.32	-2.5	0.00192	0.00405	-1
ENST00000260506	ENST00000260506	ENSG00000137942	FNBP1L	protein_coding	-0.01	-1.01	0.846	0.88	0
ENST00000260526	ENST00000260526	ENSG00000137962	ARHGAP29	protein_coding	0.34	1.27	5.17e-08	2.04e-07	0
ENST00000260563	ENST00000260563	ENSG00000137996	RTCA	protein_coding	0.47	1.38	9.64e-32	2.77e-30	0
ENST00000260569	ENST00000260569	ENSG00000011523	CEP68	protein_coding	0.15	1.11	0.000178	0.000445	0
ENST00000260570	ENST00000260570	ENSG00000138002	IFT172	protein_coding	-1.02	-2.03	0.00109	0.00241	-1
ENST00000260585	ENST00000260585	ENSG00000138018	SELENOI	protein_coding	0.17	1.12	6.72e-07	2.34e-06	0
ENST00000260604	ENST00000260604	ENSG00000138035	PNPT1	protein_coding	2.81	7.01	5.66e-29	1.3e-27	1
ENST00000260605	ENST00000260605	ENSG00000138036	DYNC2LI1	protein_coding	-0.51	-1.43	0.0539	0.0837	0
ENST00000260641	ENST00000260641	ENSG00000138071	ACTR2	protein_coding	0.07	1.05	0.0662	0.1	0
ENST00000260643	ENST00000260643	ENSG00000138073	PREB	protein_coding	0.27	1.21	0.374	0.452	0
ENST00000260648	ENST00000260648	ENSG00000138078	PREPL	protein_coding	1.06	2.09	0.027	0.045	1
ENST00000260653	ENST00000260653	ENSG00000138083	SIX3	protein_coding	0	-1	0.964	0.973	0
ENST00000260662	ENST00000260662	ENSG00000138092	CENPO	protein_coding	-0.44	-1.35	0.0735	0.11	0
ENST00000260665	ENST00000260665	ENSG00000138095	LRPPRC	protein_coding	-0.76	-1.7	2.53e-48	3.15e-46	0
ENST00000260702	ENST00000260702	ENSG00000138131	LOXL4	protein_coding	0.14	1.1	0.157	0.215	0
ENST00000260731	ENST00000260731	ENSG00000138160	KIF11	protein_coding	-0.16	-1.11	0.00485	0.0095	0
ENST00000260746	ENST00000260746	ENSG00000138175	ARL3	protein_coding	-0.31	-1.24	8e-08	3.1e-07	0
ENST00000260753	ENST00000260753	ENSG00000138182	KIF20B	protein_coding	-0.19	-1.14	0.000987	0.00219	0
ENST00000260762	ENST00000260762	ENSG00000138190	EXOC6	protein_coding	0.31	1.24	0.279	0.353	0
ENST00000260803	ENST00000260803	ENSG00000138231	DBR1	protein_coding	0.19	1.14	5.67e-09	2.48e-08	0
ENST00000260810	ENST00000260810	ENSG00000163781	TOPBP1	protein_coding	-0.02	-1.01	0.532	0.606	0
ENST00000260818	ENST00000260818	ENSG00000138246	DNAJC13	protein_coding	1.15	2.22	1.19e-58	4.83e-56	1
ENST00000260908	ENST00000260908	ENSG00000205045	SLFN12L	protein_coding	-0.08	-1.05	0.0651	0.0989	0
ENST00000260926	ENST00000260926	ENSG00000119042	SATB2	protein_coding	-0.07	-1.05	0.825	0.862	0
ENST00000260947	ENST00000260947	ENSG00000138376	BARD1	protein_coding	0.37	1.29	2.02e-12	1.23e-11	0
ENST00000260952	ENST00000260952	ENSG00000138381	ASNSD1	protein_coding	-0.3	-1.23	4.7e-09	2.08e-08	0
ENST00000260953	ENST00000260953	ENSG00000138382	METTL5	protein_coding	-0.51	-1.42	0.044	0.0699	0
ENST00000260956	ENST00000260956	ENSG00000138385	SSB	protein_coding	1.21	2.31	3.78e-42	2.65e-40	1
ENST00000260970	ENST00000260970	ENSG00000138398	PPIG	protein_coding	-0.34	-1.27	5.76e-12	3.38e-11	0
ENST00000260983	ENST00000260983	ENSG00000138411	HECW2	protein_coding	0.76	1.69	5.18e-18	5.03e-17	0
ENST00000261015	ENST00000261015	ENSG00000138442	WDR12	protein_coding	-0.35	-1.28	2.32e-17	2.14e-16	0
ENST00000261016	ENST00000261016	ENSG00000138443	ABI2	protein_coding	-0.94	-1.92	0.00149	0.00322	0
ENST00000261017	ENST00000261017	ENSG00000138443	ABI2	protein_coding	-1.15	-2.22	2.93e-12	1.76e-11	-1
ENST00000261018	ENST00000261018	ENSG00000138443	ABI2	protein_coding	-0.01	-1.01	0.977	0.983	0
ENST00000261023	ENST00000261023	ENSG00000138448	ITGAV	protein_coding	0.13	1.09	0.00163	0.00349	0
ENST00000261024	ENST00000261024	ENSG00000138449	SLC40A1	protein_coding	0.52	1.43	8.05e-14	5.57e-13	0
ENST00000261034	ENST00000261034	ENSG00000138459	SLC35A5	protein_coding	1.14	2.21	8.9e-21	1.08e-19	1
ENST00000261037	ENST00000261037	ENSG00000144810	COL8A1	protein_coding	0.42	1.33	0.00716	0.0135	0
ENST00000261038	ENST00000261038	ENSG00000138463	DIRC2	protein_coding	-0.37	-1.29	1.63e-11	9.22e-11	0
ENST00000261070	ENST00000261070	ENSG00000138495	COX17	protein_coding	0.19	1.14	0.00107	0.00237	0
ENST00000261167	ENST00000261167	ENSG00000084463	WBP11	protein_coding	-0.33	-1.26	2.71e-14	1.95e-13	0
ENST00000261168	ENST00000261168	ENSG00000171681	ATF7IP	protein_coding	-0.09	-1.06	0.0202	0.0346	0
ENST00000261170	ENST00000261170	ENSG00000070019	GUCY2C	protein_coding	0.24	1.18	0.000325	0.00078	0
ENST00000261173	ENST00000261173	ENSG00000070961	ATP2B1	protein_coding	-0.11	-1.08	0.0343	0.0559	0
ENST00000261178	ENST00000261178	ENSG00000029153	ARNTL2	protein_coding	0.19	1.14	0.577	0.648	0
ENST00000261180	ENST00000261180	ENSG00000072657	TRHDE	protein_coding	0.43	1.35	1.26e-08	5.32e-08	0
ENST00000261182	ENST00000261182	ENSG00000187109	NAP1L1	protein_coding	-0.75	-1.69	6.42e-31	1.73e-29	0
ENST00000261183	ENST00000261183	ENSG00000091039	OSBPL8	protein_coding	-0.55	-1.46	1.1e-11	6.3e-11	0
ENST00000261187	ENST00000261187	ENSG00000118596	SLC16A7	protein_coding	-0.68	-1.6	1.33e-28	2.97e-27	0
ENST00000261191	ENST00000261191	ENSG00000064102	ASUN	protein_coding	-0.29	-1.22	6.47e-10	3.14e-09	0
ENST00000261192	ENST00000261192	ENSG00000060982	BCAT1	protein_coding	0.01	1.01	0.841	0.876	0
ENST00000261195	ENST00000261195	ENSG00000111713	GYS2	protein_coding	-0.11	-1.08	0.395	0.473	0
ENST00000261200	ENST00000261200	ENSG00000069431	ABCC9	protein_coding	0.31	1.24	2.58e-12	1.56e-11	0
ENST00000261203	ENST00000261203	ENSG00000111052	LIN7A	protein_coding	0.73	1.66	3.66e-10	1.82e-09	0
ENST00000261207	ENST00000261207	ENSG00000058272	PPP1R12A	protein_coding	0.37	1.29	1.06e-16	9.28e-16	0
ENST00000261208	ENST00000261208	ENSG00000084110	HAL	protein_coding	0.8	1.74	7.51e-19	7.84e-18	0
ENST00000261210	ENST00000261210	ENSG00000120802	TMPO	protein_coding	-0.33	-1.26	2.81e-08	1.14e-07	0
ENST00000261211	ENST00000261211	ENSG00000059758	CDK17	protein_coding	0.97	1.96	4.25e-38	2.08e-36	0
ENST00000261219	ENST00000261219	ENSG00000028203	VEZT	protein_coding	-0.51	-1.43	0.0506	0.0791	0
ENST00000261220	ENST00000261220	ENSG00000111142	METAP2	protein_coding	-0.04	-1.03	0.721	0.776	0
ENST00000261226	ENST00000261226	ENSG00000057704	TMCC3	protein_coding	0.31	1.24	4.87e-08	1.93e-07	0
ENST00000261233	ENST00000261233	ENSG00000090376	IRAK3	protein_coding	0.28	1.21	1.78e-07	6.65e-07	0
ENST00000261234	ENST00000261234	ENSG00000118600	TMEM5	protein_coding	-0.03	-1.02	0.954	0.965	0
ENST00000261244	ENST00000261244	ENSG00000100578	KIAA0586	protein_coding	-0.41	-1.33	5.85e-18	5.66e-17	0
ENST00000261245	ENST00000261245	ENSG00000020426	MNAT1	protein_coding	-0.66	-1.58	2.25e-12	1.37e-11	0
ENST00000261247	ENST00000261247	ENSG00000050130	JKAMP	protein_coding	0.57	1.48	0.0177	0.0309	0
ENST00000261249	ENST00000261249	ENSG00000126814	TRMT5	protein_coding	-0.23	-1.18	7.79e-11	4.14e-10	0
ENST00000261250	ENST00000261250	ENSG00000047621	C12orf4	protein_coding	0.11	1.08	0.00304	0.00618	0
ENST00000261254	ENST00000261254	ENSG00000118971	CCND2	protein_coding	-0.62	-1.54	8.04e-27	1.55e-25	0
ENST00000261263	ENST00000261263	ENSG00000080371	RAB21	protein_coding	0.45	1.36	6.24e-28	1.32e-26	0
ENST00000261267	ENST00000261267	ENSG00000090382	LYZ	protein_coding	0.05	1.04	0.441	0.519	0
ENST00000261292	ENST00000261292	ENSG00000101670	LIPG	protein_coding	0.22	1.17	2.21e-05	6.31e-05	0
ENST00000261296	ENST00000261296	ENSG00000088451	TGDS	protein_coding	-0.24	-1.18	2.59e-07	9.5e-07	0
ENST00000261303	ENST00000261303	ENSG00000100764	PSMC1	protein_coding	0.64	1.56	0.0622	0.095	0
ENST00000261304	ENST00000261304	ENSG00000054983	GALC	protein_coding	0.49	1.41	1.43e-32	4.37e-31	0
ENST00000261308	ENST00000261308	ENSG00000113593	PPWD1	protein_coding	-0.29	-1.22	3.96e-15	3.05e-14	0
ENST00000261313	ENST00000261313	ENSG00000089220	PEBP1	protein_coding	-0.96	-1.94	2.47e-41	1.62e-39	0
ENST00000261318	ENST00000261318	ENSG00000111412	C12orf49	protein_coding	-0.62	-1.53	3.12e-51	5.23e-49	0
ENST00000261326	ENST00000261326	ENSG00000075643	MOCOS	protein_coding	0.02	1.01	0.857	0.889	0
ENST00000261332	ENST00000261332	ENSG00000172466	ZNF24	protein_coding	-0.17	-1.12	0.0857	0.126	0
ENST00000261336	ENST00000261336	ENSG00000126838	PZP	protein_coding	-1.37	-2.58	2.89e-21	3.64e-20	-1
ENST00000261339	ENST00000261339	ENSG00000069493	CLEC2D	protein_coding	-1.32	-2.49	0.0012	0.00263	-1
ENST00000261340	ENST00000261340	ENSG00000069493	CLEC2D	protein_coding	-0.13	-1.1	0.044	0.0699	0
ENST00000261349	ENST00000261349	ENSG00000070018	LRP6	protein_coding	-1.15	-2.22	3.5e-16	2.94e-15	-1
ENST00000261353	ENST00000261353	ENSG00000119801	YPEL5	protein_coding	0.15	1.11	9.96e-05	0.000259	0
ENST00000261366	ENST00000261366	ENSG00000113368	LMNB1	protein_coding	2.54	5.8	4.58e-56	1.33e-53	1
ENST00000261369	ENST00000261369	ENSG00000064652	SNX24	protein_coding	0.17	1.13	0.123	0.173	0
ENST00000261377	ENST00000261377	ENSG00000005189	AC004381.6	protein_coding	0.72	1.64	0.0402	0.0645	0
ENST00000261381	ENST00000261381	ENSG00000103489	XYLT1	protein_coding	-0.91	-1.88	7.64e-38	3.63e-36	0
ENST00000261383	ENST00000261383	ENSG00000158486	DNAH3	protein_coding	0.6	1.52	0.00441	0.0087	0
ENST00000261388	ENST00000261388	ENSG00000011638	TMEM159	protein_coding	0.24	1.18	0.127	0.179	0
ENST00000261396	ENST00000261396	ENSG00000069248	NUP133	protein_coding	-0.52	-1.43	4.34e-38	2.12e-36	0
ENST00000261401	ENST00000261401	ENSG00000110880	CORO1C	protein_coding	-0.12	-1.09	0.00525	0.0102	0
ENST00000261402	ENST00000261402	ENSG00000074590	NUAK1	protein_coding	-0.15	-1.11	0.304	0.38	0
ENST00000261406	ENST00000261406	ENSG00000268439	EMG1	protein_coding	-0.36	-1.28	1.05e-05	3.15e-05	0
ENST00000261407	ENST00000261407	ENSG00000111684	LPCAT3	protein_coding	0.38	1.3	0.0124	0.0223	0
ENST00000261413	ENST00000261413	ENSG00000113048	MRPS27	protein_coding	-1.39	-2.62	2.92e-12	1.76e-11	-1
ENST00000261415	ENST00000261415	ENSG00000113163	COL4A3BP	protein_coding	0.26	1.2	9.83e-09	4.21e-08	0
ENST00000261416	ENST00000261416	ENSG00000049860	HEXB	protein_coding	0.55	1.47	2.26e-24	3.6e-23	0
ENST00000261425	ENST00000261425	ENSG00000109790	KLHL5	protein_coding	-0.11	-1.08	0.0364	0.059	0
ENST00000261427	ENST00000261427	ENSG00000078140	UBE2K	protein_coding	-0.15	-1.11	0.000218	0.000538	0
ENST00000261434	ENST00000261434	ENSG00000121897	LIAS	protein_coding	-0.38	-1.31	9.56e-07	3.27e-06	0
ENST00000261435	ENST00000261435	ENSG00000078177	N4BP2	protein_coding	-0.93	-1.91	4.02e-27	7.95e-26	0
ENST00000261438	ENST00000261438	ENSG00000109787	KLF3	protein_coding	-0.33	-1.26	5.39e-16	4.45e-15	0
ENST00000261439	ENST00000261439	ENSG00000065882	TBC1D1	protein_coding	0.19	1.14	0.000899	0.00201	0
ENST00000261441	ENST00000261441	ENSG00000081019	RSBN1	protein_coding	-0.06	-1.04	0.786	0.831	0
ENST00000261443	ENST00000261443	ENSG00000009307	CSDE1	protein_coding	-0.99	-1.99	0.00218	0.00456	0
ENST00000261454	ENST00000261454	ENSG00000117707	PROX1	protein_coding	-0.13	-1.1	0.628	0.694	0
ENST00000261455	ENST00000261455	ENSG00000065600	TMEM206	protein_coding	0.01	1.01	0.803	0.845	0
ENST00000261461	ENST00000261461	ENSG00000066027	PPP2R5A	protein_coding	0.27	1.21	7.78e-09	3.36e-08	0
ENST00000261464	ENST00000261464	ENSG00000082512	TRAF5	protein_coding	-1.69	-3.22	9.95e-12	5.73e-11	-1
ENST00000261475	ENST00000261475	ENSG00000092020	PPP2R3C	protein_coding	0.58	1.49	2.42e-24	3.85e-23	0
ENST00000261479	ENST00000261479	ENSG00000100902	PSMA6	protein_coding	0.6	1.52	1.21e-15	9.72e-15	0
ENST00000261483	ENST00000261483	ENSG00000112893	MAN2A1	protein_coding	-0.19	-1.14	5.87e-08	2.31e-07	0
ENST00000261488	ENST00000261488	ENSG00000120658	ENOX1	protein_coding	0.12	1.08	0.174	0.235	0
ENST00000261489	ENST00000261489	ENSG00000102804	TSC22D1	protein_coding	0.44	1.36	1.09e-07	4.16e-07	0
ENST00000261491	ENST00000261491	ENSG00000102780	DGKH	protein_coding	-0.09	-1.07	0.062	0.0948	0
ENST00000261497	ENST00000261497	ENSG00000124422	USP22	protein_coding	-0.12	-1.09	0.761	0.81	0
ENST00000261503	ENST00000261503	ENSG00000128487	SPECC1	protein_coding	0.33	1.26	0.275	0.349	0
ENST00000261507	ENST00000261507	ENSG00000052802	MSMO1	protein_coding	0.15	1.11	0.00322	0.00652	0
ENST00000261509	ENST00000261509	ENSG00000129116	PALLD	protein_coding	-0.7	-1.63	0.0171	0.0299	0
ENST00000261520	ENST00000261520	ENSG00000128915	ICE2	protein_coding	-0.68	-1.6	0.000112	0.000288	0
ENST00000261523	ENST00000261523	ENSG00000069667	RORA	protein_coding	-0.61	-1.53	2.3e-10	1.17e-09	0
ENST00000261530	ENST00000261530	ENSG00000089916	GPATCH2L	protein_coding	-0.19	-1.14	2.96e-10	1.49e-09	0
ENST00000261531	ENST00000261531	ENSG00000100603	SNW1	protein_coding	0.31	1.24	4.27e-05	0.000117	0
ENST00000261535	ENST00000261535	ENSG00000134318	ROCK2	protein_coding	1.71	3.27	6.32e-13	4.05e-12	1
ENST00000261537	ENST00000261537	ENSG00000101752	MIB1	protein_coding	-0.29	-1.22	1.27e-14	9.43e-14	0
ENST00000261556	ENST00000261556	ENSG00000070269	TMEM260	protein_coding	0.81	1.75	1.04e-33	3.47e-32	0
ENST00000261558	ENST00000261558	ENSG00000053770	AP5M1	protein_coding	0.05	1.04	0.0936	0.137	0
ENST00000261560	ENST00000261560	ENSG00000118620	ZNF430	protein_coding	0.09	1.06	0.0109	0.0198	0
ENST00000261569	ENST00000261569	ENSG00000069020	MAST4	protein_coding	-1.23	-2.35	8.63e-11	4.56e-10	-1
ENST00000261574	ENST00000261574	ENSG00000065150	IPO5	protein_coding	-0.73	-1.66	9.68e-36	3.83e-34	0
ENST00000261584	ENST00000261584	ENSG00000083093	PALB2	protein_coding	-0.68	-1.6	0.12	0.17	0
ENST00000261588	ENST00000261588	ENSG00000047578	KIAA0556	protein_coding	0.49	1.41	0.000631	0.00145	0
ENST00000261590	ENST00000261590	ENSG00000046604	DSG2	protein_coding	-0.12	-1.08	0.219	0.287	0
ENST00000261593	ENST00000261593	ENSG00000134758	RNF138	protein_coding	0.64	1.56	1.16e-25	2.06e-24	0
ENST00000261596	ENST00000261596	ENSG00000101577	LPIN2	protein_coding	0.86	1.81	4.52e-31	1.24e-29	0
ENST00000261597	ENST00000261597	ENSG00000080986	NDC80	protein_coding	1.08	2.12	7.55e-43	5.66e-41	1
ENST00000261600	ENST00000261600	ENSG00000079134	THOC1	protein_coding	0.33	1.26	0.095	0.138	0
ENST00000261601	ENST00000261601	ENSG00000101557	USP14	protein_coding	-0.51	-1.43	6.64e-25	1.11e-23	0
ENST00000261606	ENST00000261606	ENSG00000101605	MYOM1	protein_coding	1	2	0.00427	0.00846	0
ENST00000261609	ENST00000261609	ENSG00000128731	HERC2	protein_coding	-0.52	-1.44	9.5e-20	1.06e-18	0
ENST00000261636	ENST00000261636	ENSG00000120805	ARL1	protein_coding	-0.37	-1.3	1.54e-17	1.44e-16	0
ENST00000261637	ENST00000261637	ENSG00000120800	UTP20	protein_coding	-0.68	-1.6	1.07e-40	6.53e-39	0
ENST00000261643	ENST00000261643	ENSG00000006695	COX10	protein_coding	-0.27	-1.21	0.000327	0.000785	0
ENST00000261647	ENST00000261647	ENSG00000011295	TTC19	protein_coding	-0.48	-1.4	2.49e-11	1.39e-10	0
ENST00000261652	ENST00000261652	ENSG00000240505	TNFRSF13B	protein_coding	0.25	1.19	0.0454	0.0719	0
ENST00000261653	ENST00000261653	ENSG00000111450	STX2	protein_coding	-0.49	-1.4	8.24e-17	7.29e-16	0
ENST00000261655	ENST00000261655	ENSG00000060709	RIMBP2	protein_coding	0.27	1.21	0.203	0.269	0
ENST00000261657	ENST00000261657	ENSG00000038532	CLEC16A	protein_coding	0.03	1.02	0.919	0.938	0
ENST00000261658	ENST00000261658	ENSG00000103429	BFAR	protein_coding	0.15	1.11	0.00132	0.00287	0
ENST00000261660	ENST00000261660	ENSG00000103381	CPPED1	protein_coding	-0.11	-1.08	0.0207	0.0354	0
ENST00000261667	ENST00000261667	ENSG00000102753	KPNA3	protein_coding	-0.16	-1.12	1.03e-06	3.52e-06	0
ENST00000261674	ENST00000261674	ENSG00000061936	SFSWAP	protein_coding	0.15	1.11	0.64	0.705	0
ENST00000261681	ENST00000261681	ENSG00000072415	MPP5	protein_coding	-1.08	-2.12	0.0046	0.00905	-1
ENST00000261700	ENST00000261700	ENSG00000087302	C14orf166	protein_coding	-0.28	-1.22	5.55e-21	6.86e-20	0
ENST00000261707	ENST00000261707	ENSG00000108576	SLC6A4	protein_coding	0.08	1.06	0.776	0.822	0
ENST00000261708	ENST00000261708	ENSG00000108651	UTP6	protein_coding	-0.25	-1.19	9.36e-07	3.21e-06	0
ENST00000261712	ENST00000261712	ENSG00000108671	PSMD11	protein_coding	0.06	1.04	0.157	0.214	0
ENST00000261714	ENST00000261714	ENSG00000108578	BLMH	protein_coding	-2.11	-4.32	4.02e-22	5.43e-21	-1
ENST00000261716	ENST00000261716	ENSG00000160551	TAOK1	protein_coding	0.02	1.02	0.385	0.463	0
ENST00000261721	ENST00000261721	ENSG00000064726	BTBD1	protein_coding	-0.33	-1.25	2.33e-15	1.83e-14	0
ENST00000261733	ENST00000261733	ENSG00000111275	ALDH2	protein_coding	-0.07	-1.05	0.018	0.0314	0
ENST00000261735	ENST00000261735	ENSG00000089248	ERP29	protein_coding	0.57	1.49	6.81e-13	4.34e-12	0
ENST00000261739	ENST00000261739	ENSG00000076513	ANKRD13A	protein_coding	0.33	1.26	4.29e-07	1.53e-06	0
ENST00000261745	ENST00000261745	ENSG00000111300	NAA25	protein_coding	-0.11	-1.08	0.000562	0.0013	0
ENST00000261749	ENST00000261749	ENSG00000086666	ZFAND6	protein_coding	-0.49	-1.4	3.93e-07	1.41e-06	0
ENST00000261758	ENST00000261758	ENSG00000117899	MESDC2	protein_coding	0.08	1.05	0.0144	0.0255	0
ENST00000261769	ENST00000261769	ENSG00000039068	CDH1	protein_coding	-0.01	-1.01	0.976	0.982	0
ENST00000261772	ENST00000261772	ENSG00000090861	AARS	protein_coding	0.05	1.04	0.595	0.664	0
ENST00000261778	ENST00000261778	ENSG00000103047	TANGO6	protein_coding	-0.2	-1.15	0.000811	0.00183	0
ENST00000261783	ENST00000261783	ENSG00000081181	ARG2	protein_coding	-0.46	-1.38	6.81e-08	2.66e-07	0
ENST00000261789	ENST00000261789	ENSG00000100926	TM9SF1	protein_coding	0.79	1.73	0.0527	0.082	0
ENST00000261797	ENST00000261797	ENSG00000070614	NDST1	protein_coding	0.42	1.34	5.98e-07	2.1e-06	0
ENST00000261798	ENST00000261798	ENSG00000113712	CSNK1A1	protein_coding	0.64	1.56	6.17e-41	3.87e-39	0
ENST00000261800	ENST00000261800	ENSG00000086570	FAT2	protein_coding	0.13	1.09	0.378	0.456	0
ENST00000261811	ENST00000261811	ENSG00000120306	CYSTM1	protein_coding	2.44	5.44	3.08e-43	2.4e-41	1
ENST00000261813	ENST00000261813	ENSG00000113068	PFDN1	protein_coding	0.29	1.22	0.00345	0.00694	0
ENST00000261817	ENST00000261817	ENSG00000110801	PSMD9	protein_coding	0.26	1.2	0.344	0.421	0
ENST00000261819	ENST00000261819	ENSG00000089053	ANAPC5	protein_coding	-1.03	-2.04	0.023	0.0391	-1
ENST00000261834	ENST00000261834	ENSG00000066739	ATG2B	protein_coding	-0.96	-1.94	2.75e-06	8.88e-06	0
ENST00000261837	ENST00000261837	ENSG00000069966	GNB5	protein_coding	-0.37	-1.29	1.74e-14	1.28e-13	0
ENST00000261839	ENST00000261839	ENSG00000128833	MYO5C	protein_coding	-0.73	-1.65	8.62e-06	2.61e-05	0
ENST00000261842	ENST00000261842	ENSG00000081014	AP4E1	protein_coding	-0.12	-1.09	0.315	0.391	0
ENST00000261844	ENST00000261844	ENSG00000047346	FAM214A	protein_coding	-0.2	-1.15	0.703	0.76	0
ENST00000261845	ENST00000261845	ENSG00000069956	MAPK6	protein_coding	-0.06	-1.04	0.0573	0.0884	0
ENST00000261847	ENST00000261847	ENSG00000138593	SECISBP2L	protein_coding	-0.04	-1.03	0.754	0.804	0
ENST00000261854	ENST00000261854	ENSG00000138600	SPPL2A	protein_coding	0.81	1.75	1.08e-46	1.17e-44	0
ENST00000261858	ENST00000261858	ENSG00000138604	GLCE	protein_coding	-0.3	-1.23	0.000248	0.000606	0
ENST00000261866	ENST00000261866	ENSG00000104133	SPG11	protein_coding	0.86	1.81	4.16e-52	7.67e-50	0
ENST00000261867	ENST00000261867	ENSG00000104154	SLC30A4	protein_coding	-0.55	-1.46	2.48e-27	4.96e-26	0
ENST00000261868	ENST00000261868	ENSG00000104131	EIF3J	protein_coding	-0.02	-1.02	0.593	0.662	0
ENST00000261875	ENST00000261875	ENSG00000074696	HACD3	protein_coding	-0.51	-1.42	1.11e-20	1.34e-19	0
ENST00000261879	ENST00000261879	ENSG00000138613	APH1B	protein_coding	0.3	1.23	1.4e-13	9.5e-13	0
ENST00000261880	ENST00000261880	ENSG00000103591	AAGAB	protein_coding	0.1	1.07	0.101	0.146	0
ENST00000261881	ENST00000261881	ENSG00000075131	TIPIN	protein_coding	-0.2	-1.15	0.37	0.447	0
ENST00000261884	ENST00000261884	ENSG00000103671	TRIP4	protein_coding	0.71	1.63	6e-32	1.75e-30	0
ENST00000261888	ENST00000261888	ENSG00000138617	PARP16	protein_coding	-1.36	-2.56	3.27e-06	1.05e-05	-1
ENST00000261889	ENST00000261889	ENSG00000028528	SNX1	protein_coding	-0.36	-1.28	0.233	0.302	0
ENST00000261890	ENST00000261890	ENSG00000103769	RAB11A	protein_coding	0.14	1.1	0.000101	0.000262	0
ENST00000261891	ENST00000261891	ENSG00000035664	DAPK2	protein_coding	0.09	1.06	0.81	0.85	0
ENST00000261892	ENST00000261892	ENSG00000074621	SLC24A1	protein_coding	4.17	18	4.09e-07	1.46e-06	1
ENST00000261893	ENST00000261893	ENSG00000103642	LACTB	protein_coding	0.86	1.82	3.67e-32	1.08e-30	0
ENST00000261900	ENST00000261900	ENSG00000129315	CCNT1	protein_coding	0.02	1.01	0.742	0.793	0
ENST00000261908	ENST00000261908	ENSG00000067141	NEO1	protein_coding	-0.03	-1.02	0.914	0.934	0
ENST00000261942	ENST00000261942	ENSG00000113194	FAF2	protein_coding	-0.18	-1.13	1.35e-05	3.97e-05	0
ENST00000261947	ENST00000261947	ENSG00000113269	RNF130	protein_coding	-0.12	-1.09	0.709	0.765	0
ENST00000261951	ENST00000261951	ENSG00000113300	CNOT6	protein_coding	-0.25	-1.19	9.6e-06	2.89e-05	0
ENST00000261965	ENST00000261965	ENSG00000126216	TUBGCP3	protein_coding	-0.06	-1.04	0.184	0.247	0
ENST00000261973	ENST00000261973	ENSG00000119707	RBM25	protein_coding	-0.23	-1.17	9.54e-09	4.08e-08	0
ENST00000261978	ENST00000261978	ENSG00000119681	LTBP2	protein_coding	-0.54	-1.45	9.88e-22	1.3e-20	0
ENST00000261994	ENST00000261994	ENSG00000140093	SERPINA10	protein_coding	-0.41	-1.33	0.0283	0.0469	0
ENST00000262013	ENST00000262013	ENSG00000008294	SPAG9	protein_coding	0.03	1.02	0.524	0.598	0
ENST00000262027	ENST00000262027	ENSG00000166986	MARS	protein_coding	0.02	1.01	0.947	0.96	0
ENST00000262030	ENST00000262030	ENSG00000110955	ATP5B	protein_coding	-0.19	-1.14	0.0295	0.0487	0
ENST00000262031	ENST00000262031	ENSG00000076067	RBMS2	protein_coding	0.37	1.29	1.55e-10	8.02e-10	0
ENST00000262033	ENST00000262033	ENSG00000110958	PTGES3	protein_coding	0.28	1.21	5.68e-08	2.24e-07	0
ENST00000262039	ENST00000262039	ENSG00000078142	PIK3C3	protein_coding	-0.17	-1.12	9.23e-16	7.47e-15	0
ENST00000262043	ENST00000262043	ENSG00000118482	PHF3	protein_coding	-0.1	-1.07	0.0279	0.0464	0
ENST00000262051	ENST00000262051	ENSG00000110911	SLC11A2	protein_coding	-0.31	-1.24	7.28e-14	5.05e-13	0
ENST00000262052	ENST00000262052	ENSG00000110911	SLC11A2	protein_coding	-0.22	-1.16	0.331	0.408	0
ENST00000262053	ENST00000262053	ENSG00000123268	ATF1	protein_coding	-0.21	-1.16	1.4e-06	4.71e-06	0
ENST00000262055	ENST00000262055	ENSG00000050426	LETMD1	protein_coding	-0.3	-1.23	6.97e-05	0.000186	0
ENST00000262056	ENST00000262056	ENSG00000063046	EIF4B	protein_coding	-1.52	-2.87	1.97e-77	1.06e-72	-1
ENST00000262059	ENST00000262059	ENSG00000012822	CALCOCO1	protein_coding	-0.35	-1.28	0.0951	0.138	0
ENST00000262061	ENST00000262061	ENSG00000111481	COPZ1	protein_coding	-0.78	-1.72	3.25e-35	1.24e-33	0
ENST00000262065	ENST00000262065	ENSG00000108960	MMD	protein_coding	0.05	1.03	0.501	0.577	0
ENST00000262067	ENST00000262067	ENSG00000106537	TSPAN13	protein_coding	-0.37	-1.3	5.56e-09	2.44e-08	0
ENST00000262077	ENST00000262077	ENSG00000124789	NUP153	protein_coding	-0.07	-1.05	0.0105	0.0192	0
ENST00000262093	ENST00000262093	ENSG00000066926	FECH	protein_coding	-0.94	-1.91	8.49e-20	9.51e-19	0
ENST00000262094	ENST00000262094	ENSG00000041353	RAB27B	protein_coding	0.05	1.03	0.569	0.64	0
ENST00000262096	ENST00000262096	ENSG00000104219	ZDHHC2	protein_coding	-0.36	-1.28	6.33e-17	5.65e-16	0
ENST00000262097	ENST00000262097	ENSG00000104763	ASAH1	protein_coding	0.73	1.66	3.03e-10	1.52e-09	0
ENST00000262101	ENST00000262101	ENSG00000038945	MSR1	protein_coding	4.59	24.08	2.19e-23	3.24e-22	1
ENST00000262109	ENST00000262109	ENSG00000104714	ERICH1	protein_coding	0.27	1.21	9.54e-07	3.27e-06	0
ENST00000262120	ENST00000262120	ENSG00000128791	TWSG1	protein_coding	-0.21	-1.16	5.12e-05	0.000139	0
ENST00000262124	ENST00000262124	ENSG00000085415	SEH1L	protein_coding	-0.82	-1.77	3.16e-27	6.28e-26	0
ENST00000262126	ENST00000262126	ENSG00000101745	ANKRD12	protein_coding	-0.26	-1.2	7.12e-10	3.44e-09	0
ENST00000262127	ENST00000262127	ENSG00000101624	CEP76	protein_coding	-0.67	-1.59	4.78e-22	6.43e-21	0
ENST00000262133	ENST00000262133	ENSG00000103479	RBL2	protein_coding	-0.62	-1.54	4.33e-31	1.19e-29	0
ENST00000262134	ENST00000262134	ENSG00000087253	LPCAT2	protein_coding	0.66	1.58	8.01e-17	7.1e-16	0
ENST00000262135	ENST00000262135	ENSG00000103494	RPGRIP1L	protein_coding	-0.87	-1.83	8.44e-12	4.89e-11	0
ENST00000262139	ENST00000262139	ENSG00000070540	WIPI1	protein_coding	0.07	1.05	0.357	0.435	0
ENST00000262144	ENST00000262144	ENSG00000103091	WDR59	protein_coding	-0.29	-1.22	1.27e-05	3.74e-05	0
ENST00000262146	ENST00000262146	ENSG00000066855	MTFR1	protein_coding	1.05	2.07	0.0108	0.0197	1
ENST00000262158	ENST00000262158	ENSG00000101665	SMAD7	protein_coding	-0.38	-1.3	0.0302	0.0498	0
ENST00000262160	ENST00000262160	ENSG00000175387	SMAD2	protein_coding	-0.24	-1.18	8.71e-18	8.31e-17	0
ENST00000262177	ENST00000262177	ENSG00000105993	DNAJB6	protein_coding	0.05	1.03	0.371	0.449	0
ENST00000262187	ENST00000262187	ENSG00000106615	RHEB	protein_coding	0.66	1.58	3.64e-28	7.81e-27	0
ENST00000262189	ENST00000262189	ENSG00000055609	KMT2C	protein_coding	0.05	1.03	0.251	0.322	0
ENST00000262193	ENST00000262193	ENSG00000008018	PSMB1	protein_coding	-0.17	-1.12	5.75e-05	0.000155	0
ENST00000262198	ENST00000262198	ENSG00000101544	ADNP2	protein_coding	-0.03	-1.02	0.467	0.543	0
ENST00000262209	ENST00000262209	ENSG00000104321	TRPA1	protein_coding	0.19	1.14	0.343	0.42	0
ENST00000262210	ENST00000262210	ENSG00000104218	CSPP1	protein_coding	-0.09	-1.07	0.0335	0.0547	0
ENST00000262213	ENST00000262213	ENSG00000067167	TRAM1	protein_coding	-0.12	-1.08	0.00405	0.00805	0
ENST00000262215	ENST00000262215	ENSG00000066777	ARFGEF1	protein_coding	-0.14	-1.1	2.85e-08	1.16e-07	0
ENST00000262225	ENST00000262225	ENSG00000086598	TMED2	protein_coding	-0.19	-1.14	3.29e-08	1.33e-07	0
ENST00000262227	ENST00000262227	ENSG00000088756	ARHGAP28	protein_coding	0.22	1.16	1.08e-08	4.59e-08	0
ENST00000262238	ENST00000262238	ENSG00000100811	YY1	protein_coding	-0.29	-1.22	1.12e-28	2.52e-27	0
ENST00000262241	ENST00000262241	ENSG00000089902	RCOR1	protein_coding	0.17	1.12	1.71e-06	5.67e-06	0
ENST00000262244	ENST00000262244	ENSG00000120162	MOB3B	protein_coding	-1.03	-2.04	3.57e-32	1.06e-30	-1
ENST00000262259	ENST00000262259	ENSG00000105497	ZNF175	protein_coding	-0.29	-1.22	7.25e-14	5.03e-13	0
ENST00000262262	ENST00000262262	ENSG00000105383	CD33	protein_coding	0.05	1.04	0.759	0.808	0
ENST00000262288	ENST00000262288	ENSG00000121064	SCPEP1	protein_coding	0.63	1.55	1.61e-08	6.72e-08	0
ENST00000262291	ENST00000262291	ENSG00000062716	VMP1	protein_coding	0.06	1.04	0.273	0.347	0
ENST00000262293	ENST00000262293	ENSG00000068489	PRR11	protein_coding	0.15	1.11	0.0271	0.0452	0
ENST00000262294	ENST00000262294	ENSG00000108395	TRIM37	protein_coding	-0.38	-1.3	1.51e-10	7.79e-10	0
ENST00000262305	ENST00000262305	ENSG00000090565	RAB11FIP3	protein_coding	0.22	1.17	0.253	0.324	0
ENST00000262345	ENST00000262345	ENSG00000081985	IL12RB2	protein_coding	0.59	1.51	0.144	0.199	0
ENST00000262346	ENST00000262346	ENSG00000118454	ANKRD13C	protein_coding	-0.08	-1.06	0.19	0.253	0
ENST00000262348	ENST00000262348	ENSG00000116729	WLS	protein_coding	-0.65	-1.57	4.9e-12	2.89e-11	0
ENST00000262352	ENST00000262352	ENSG00000106688	SLC1A1	protein_coding	-0.12	-1.09	0.408	0.486	0
ENST00000262367	ENST00000262367	ENSG00000005339	CREBBP	protein_coding	0.21	1.16	1.69e-08	7.03e-08	0
ENST00000262370	ENST00000262370	ENSG00000102858	MGRN1	protein_coding	-0.74	-1.67	0.000671	0.00153	0
ENST00000262374	ENST00000262374	ENSG00000033011	ALG1	protein_coding	-0.27	-1.2	0.359	0.436	0
ENST00000262376	ENST00000262376	ENSG00000118900	UBN1	protein_coding	0.59	1.51	0.0332	0.0542	0
ENST00000262384	ENST00000262384	ENSG00000102921	N4BP1	protein_coding	1.55	2.93	3.35e-53	7.01e-51	1
ENST00000262394	ENST00000262394	ENSG00000109046	WSB1	protein_coding	1.36	2.57	5.62e-56	1.61e-53	1
ENST00000262395	ENST00000262395	ENSG00000076604	TRAF4	protein_coding	-0.26	-1.2	0.12	0.17	0
ENST00000262407	ENST00000262407	ENSG00000005961	ITGA2B	protein_coding	-0.55	-1.46	0.0409	0.0655	0
ENST00000262415	ENST00000262415	ENSG00000067596	DHX8	protein_coding	0.2	1.15	0.0796	0.118	0
ENST00000262418	ENST00000262418	ENSG00000004939	SLC4A1	protein_coding	-0.68	-1.6	1.97e-05	5.67e-05	0
ENST00000262424	ENST00000262424	ENSG00000103196	CRISPLD2	protein_coding	0.09	1.06	0.324	0.4	0
ENST00000262428	ENST00000262428	ENSG00000103187	COTL1	protein_coding	0.11	1.08	0.216	0.283	0
ENST00000262430	ENST00000262430	ENSG00000103150	MLYCD	protein_coding	0.02	1.02	0.698	0.756	0
ENST00000262432	ENST00000262432	ENSG00000165055	METTL2B	protein_coding	-0.77	-1.7	0.000116	0.000298	0
ENST00000262435	ENST00000262435	ENSG00000108854	SMURF2	protein_coding	-0.24	-1.18	9.12e-05	0.000238	0
ENST00000262442	ENST00000262442	ENSG00000007174	DNAH9	protein_coding	0.04	1.03	0.904	0.926	0
ENST00000262455	ENST00000262455	ENSG00000023318	ERP44	protein_coding	0.78	1.71	1.72e-50	2.69e-48	0
ENST00000262456	ENST00000262456	ENSG00000119509	INVS	protein_coding	-0.93	-1.9	0.00123	0.00268	0
ENST00000262457	ENST00000262457	ENSG00000119509	INVS	protein_coding	-0.11	-1.08	0.104	0.15	0
ENST00000262460	ENST00000262460	ENSG00000101003	GINS1	protein_coding	0.13	1.1	0.0114	0.0207	0
ENST00000262461	ENST00000262461	ENSG00000064651	SLC12A2	protein_coding	-0.82	-1.77	7.81e-28	1.63e-26	0
ENST00000262464	ENST00000262464	ENSG00000138829	FBN2	protein_coding	-0.14	-1.11	0.433	0.51	0
ENST00000262467	ENST00000262467	ENSG00000091592	NLRP1	protein_coding	-0.58	-1.5	6.2e-10	3.02e-09	0
ENST00000262482	ENST00000262482	ENSG00000108523	RNF167	protein_coding	0.44	1.35	0.171	0.231	0
ENST00000262483	ENST00000262483	ENSG00000091622	PITPNM3	protein_coding	-0.02	-1.01	0.937	0.952	0
ENST00000262498	ENST00000262498	ENSG00000070761	CFAP20	protein_coding	-0.52	-1.43	1.86e-12	1.14e-11	0
ENST00000262506	ENST00000262506	ENSG00000070770	CSNK2A2	protein_coding	0.18	1.13	0.143	0.197	0
ENST00000262518	ENST00000262518	ENSG00000080603	SRCAP	protein_coding	-0.29	-1.23	0.0171	0.03	0
ENST00000262525	ENST00000262525	ENSG00000102870	ZNF629	protein_coding	-0.05	-1.03	0.687	0.746	0
ENST00000262551	ENST00000262551	ENSG00000106809	OGN	protein_coding	-0.53	-1.44	0.0784	0.117	0
ENST00000262554	ENST00000262554	ENSG00000090054	SPTLC1	protein_coding	0.29	1.23	3.68e-16	3.09e-15	0
ENST00000262570	ENST00000262570	ENSG00000106554	CHCHD3	protein_coding	-0.27	-1.2	3.7e-07	1.33e-06	0
ENST00000262605	ENST00000262605	ENSG00000124120	TTPAL	protein_coding	1.22	2.33	0.0261	0.0437	1
ENST00000262607	ENST00000262607	ENSG00000093072	CECR1	protein_coding	0.38	1.3	5.1e-05	0.000139	0
ENST00000262613	ENST00000262613	ENSG00000109062	SLC9A3R1	protein_coding	-0.51	-1.42	0.0692	0.104	0
ENST00000262629	ENST00000262629	ENSG00000011600	TYROBP	protein_coding	1.06	2.08	0.000673	0.00154	1
ENST00000262640	ENST00000262640	ENSG00000124333	VAMP7	protein_coding	0.42	1.34	0.00555	0.0107	0
ENST00000262644	ENST00000262644	ENSG00000104331	IMPAD1	protein_coding	-0.36	-1.28	3.73e-20	4.31e-19	0
ENST00000262646	ENST00000262646	ENSG00000104388	RAB2A	protein_coding	0.26	1.2	4.4e-09	1.95e-08	0
ENST00000262648	ENST00000262648	ENSG00000011201	ANOS1	protein_coding	0.22	1.16	0.00134	0.00291	0
ENST00000262650	ENST00000262650	ENSG00000078747	ITCH	protein_coding	0.09	1.06	0.0917	0.134	0
ENST00000262651	ENST00000262651	ENSG00000101336	HCK	protein_coding	0.86	1.81	4.08e-11	2.22e-10	0
ENST00000262676	ENST00000262676	ENSG00000085831	TTC39A	protein_coding	0.24	1.18	0.0373	0.0603	0
ENST00000262713	ENST00000262713	ENSG00000129474	AJUBA	protein_coding	0.23	1.17	0.409	0.487	0
ENST00000262715	ENST00000262715	ENSG00000129566	TEP1	protein_coding	0.66	1.58	3.01e-14	2.16e-13	0
[truncated: 51,979 more rows]
