# Supplementary material for: Comprehensive innate immune profiling of chikungunya virus infection in pediatric cases
Source: Mol Syst Biol. 2018 Aug 27;14(8):e7862. doi: 10.15252/msb.20177862 (PMC6110311; doi:10.15252/msb.20177862)
Supplement: Supplementary file 6 — Table EV5 [file MSB-14-e7862-s006.xlsx]

## Sheet: tab_S5_BigTab.AcuteTiter.AllGen
Table EV5. Transcript-based analysis to measure association with CHIKV titers measured at the acute timepoint
coef slope for the titer covariate
pvals: p values
fdr: FDR-adjusted p values
target_id	ens_gene	ext_gene	gene_biotype	coef_Titer.S	pvals_Titer.S	fdrs_Titer.S
ENST00000203001	ENSG00000089195	TRMT6	protein_coding	0	0.999	1
ENST00000237283	ENSG00000189007	ADAT2	protein_coding	0	0.999	1
ENST00000244519	ENSG00000111801	BTN3A3	protein_coding	0	0.999	1
ENST00000258530	ENSG00000136044	APPL2	protein_coding	0	1	1
ENST00000262919	ENSG00000088812	ATRN	protein_coding	0	1	1
ENST00000287761	ENSG00000157107	FCHO2	protein_coding	0	0.999	1
ENST00000292176	ENSG00000160685	ZBTB7B	protein_coding	0	0.999	1
ENST00000303665	ENSG00000140750	ARHGAP17	protein_coding	0	1	1
ENST00000308268	ENSG00000154611	PSMA8	protein_coding	0	0.999	1
ENST00000314970	ENSG00000164306	PRIMPOL	protein_coding	0	0.998	1
ENST00000315585	ENSG00000072609	CHFR	protein_coding	0	0.999	1
ENST00000322357	ENSG00000178951	ZBTB7A	protein_coding	0	0.999	1
ENST00000328299	ENSG00000184005	ST6GALNAC3	protein_coding	0	1	1
ENST00000332211	ENSG00000165637	VDAC2	protein_coding	0	0.998	1
ENST00000342136	ENSG00000159110	IFNAR2	protein_coding	0	0.999	1
ENST00000348022	ENSG00000122257	RBBP6	protein_coding	0	0.998	1
ENST00000367688	ENSG00000152061	RABGAP1L	protein_coding	0	0.999	1
ENST00000369066	ENSG00000112297	AIM1	protein_coding	0	0.999	1
ENST00000370207	ENSG00000117525	F3	protein_coding	0	0.999	1
ENST00000374466	ENSG00000169826	CSGALNACT2	protein_coding	0	0.999	1
ENST00000376088	ENSG00000171365	CLCN5	protein_coding	0	0.999	1
ENST00000378702	ENSG00000198947	DMD	protein_coding	0	0.999	1
ENST00000396439	ENSG00000205810	KLRC3	protein_coding	0	0.998	1
ENST00000398988	ENSG00000141068	KSR1	protein_coding	0	0.998	1
ENST00000403951	ENSG00000136267	DGKB	protein_coding	0	0.999	1
ENST00000418781	ENSG00000130023	ERMARD	protein_coding	0	0.999	1
ENST00000420072	ENSG00000205758	CRYZL1	protein_coding	0	0.999	1
ENST00000421484	ENSG00000175193	PARL	protein_coding	0	1	1
ENST00000426362	ENSG00000140830	TXNL4B	protein_coding	0	1	1
ENST00000429703	ENSG00000048991	R3HDM1	protein_coding	0	1	1
ENST00000431821	ENSG00000003509	NDUFAF7	protein_coding	0	0.999	1
ENST00000448743	ENSG00000138029	HADHB	protein_coding	0	0.999	1
ENST00000449366	ENSG00000004866	ST7	protein_coding	0	0.998	1
ENST00000451949	ENSG00000113648	H2AFY	protein_coding	0	1	1
ENST00000461980	ENSG00000058673	ZC3H11A	protein_coding	0	0.999	1
ENST00000463216	ENSG00000182670	TTC3	protein_coding	0	0.999	1
ENST00000463390	ENSG00000155849	ELMO1	protein_coding	0	1	1
ENST00000464463	ENSG00000046651	OFD1	protein_coding	0	0.999	1
ENST00000469939	ENSG00000182670	TTC3	protein_coding	0	1	1
ENST00000472948	ENSG00000102710	SUPT20H	protein_coding	0	0.998	1
ENST00000483972	ENSG00000227507	LTB	protein_coding	0	0.998	1
ENST00000485012	ENSG00000149970	CNKSR2	protein_coding	0	1	1
ENST00000486249	ENSG00000064225	ST3GAL6	protein_coding	0	1	1
ENST00000488303	ENSG00000162236	STX5	protein_coding	0	0.999	1
ENST00000494069	ENSG00000186001	LRCH3	protein_coding	0	0.999	1
ENST00000502887	ENSG00000151470	C4orf33	protein_coding	0	0.999	1
ENST00000509408	ENSG00000152495	CAMK4	protein_coding	0	1	1
ENST00000512118	ENSG00000250329	KDELC1P1	processed_pseudogene	0	0.999	1
ENST00000513534	ENSG00000145703	IQGAP2	protein_coding	0	0.999	1
ENST00000527864	ENSG00000116729	WLS	protein_coding	0	0.999	1
ENST00000530903	ENSG00000165526	RPUSD4	protein_coding	0	0.999	1
ENST00000532035	ENSG00000011405	PIK3C2A	protein_coding	0	0.999	1
ENST00000534053	ENSG00000149084	HSD17B12	protein_coding	0	1	1
ENST00000541600	ENSG00000116106	EPHA4	protein_coding	0	0.999	1
ENST00000554700	ENSG00000066455	GOLGA5	protein_coding	0	0.999	1
ENST00000555057	ENSG00000165533	TTC8	protein_coding	0	0.999	1
ENST00000556018	ENSG00000165929	TC2N	protein_coding	0	0.999	1
ENST00000558635	ENSG00000041357	PSMA4	protein_coding	0	0.999	1
ENST00000561136	ENSG00000138594	TMOD3	protein_coding	0	0.998	1
ENST00000567478	ENSG00000103534	TMC5	protein_coding	0	0.999	1
ENST00000573318	ENSG00000228782	CTD-2026D20.3	transcribed_unprocessed_pseudogene	0	1	1
ENST00000584699	ENSG00000121101	TEX14	protein_coding	0	0.999	1
ENST00000601421	ENSG00000170949	ZNF160	protein_coding	0	0.999	1
ENST00000611694	ENSG00000276187	ERMARD	protein_coding	0	0.999	1
ENST00000613537	ENSG00000011007	TCEB3	protein_coding	0	0.999	1
ENST00000615940	ENSG00000184154	LRTOMT	protein_coding	0	0.999	1
ENST00000616081	ENSG00000115211	EIF2B4	protein_coding	0	1	1
ENST00000623354	ENSG00000204131	NHSL2	protein_coding	0	0.998	1
ENST00000260926	ENSG00000119042	SATB2	protein_coding	0	0.998	0.999
ENST00000288532	ENSG00000110871	COQ5	protein_coding	0	0.997	0.999
ENST00000296092	ENSG00000169981	ZNF35	protein_coding	0	0.995	0.999
ENST00000310452	ENSG00000133138	TBC1D8B	protein_coding	0	0.996	0.999
ENST00000310823	ENSG00000151694	ADAM17	protein_coding	0	0.996	0.999
ENST00000311066	ENSG00000116731	PRDM2	protein_coding	0	0.997	0.999
ENST00000320330	ENSG00000280789	PAGR1	protein_coding	0	0.995	0.999
ENST00000323372	ENSG00000179761	PIPOX	protein_coding	0	0.996	0.999
ENST00000329043	ENSG00000170448	NFXL1	protein_coding	0	0.996	0.999
ENST00000331569	ENSG00000183779	ZNF703	protein_coding	0	0.997	0.999
ENST00000352393	ENSG00000214078	CPNE1	protein_coding	0	0.997	0.999
ENST00000353245	ENSG00000164924	YWHAZ	protein_coding	0	0.998	0.999
ENST00000358491	ENSG00000197013	ZNF429	protein_coding	0	0.995	0.999
ENST00000360135	ENSG00000168781	PPIP5K1	protein_coding	0	0.996	0.999
ENST00000361293	ENSG00000131778	CHD1L	protein_coding	0	0.997	0.999
ENST00000362025	ENSG00000127328	RAB3IP	protein_coding	0	0.996	0.999
ENST00000367081	ENSG00000164674	SYTL3	protein_coding	0	0.996	0.999
ENST00000369099	ENSG00000118292	C1orf54	protein_coding	0	0.997	0.999
ENST00000369251	ENSG00000146263	MMS22L	protein_coding	0	0.996	0.999
ENST00000371927	ENSG00000138134	STAMBPL1	protein_coding	0	0.997	0.999
ENST00000372600	ENSG00000136802	LRRC8A	protein_coding	0	0.996	0.999
ENST00000373433	ENSG00000101413	RPRD1B	protein_coding	0	0.996	0.999
ENST00000374394	ENSG00000101019	UQCC1	protein_coding	0	0.997	0.999
ENST00000374861	ENSG00000136870	ZNF189	protein_coding	0	0.996	0.999
ENST00000376525	ENSG00000106829	TLE4	protein_coding	0	0.998	0.999
ENST00000376802	ENSG00000206503	HLA-A	protein_coding	0	0.997	0.999
ENST00000377499	ENSG00000136153	LMO7	protein_coding	0	0.995	0.999
ENST00000378054	ENSG00000112312	GMNN	protein_coding	0	0.995	0.999
ENST00000378952	ENSG00000165609	NUDT5	protein_coding	0	0.995	0.999
ENST00000379704	ENSG00000107262	BAG1	protein_coding	0	0.997	0.999
ENST00000392190	ENSG00000158793	NIT1	protein_coding	0	0.996	0.999
ENST00000393473	ENSG00000144182	LIPT1	protein_coding	0	0.998	0.999
ENST00000393483	ENSG00000135951	TSGA10	protein_coding	0	0.998	0.999
ENST00000397282	ENSG00000133627	ACTR3B	protein_coding	0	0.996	0.999
ENST00000397901	ENSG00000131165	CHMP1A	protein_coding	0	0.998	0.999
ENST00000406934	ENSG00000100129	EIF3L	protein_coding	0	0.995	0.999
ENST00000412501	ENSG00000188712	OR13D3P	unprocessed_pseudogene	0	0.995	0.999
ENST00000413623	ENSG00000115594	IL1R1	protein_coding	0	0.996	0.999
ENST00000421388	ENSG00000235711	ANKRD34C	protein_coding	0	0.995	0.999
ENST00000423159	ENSG00000152689	RASGRP3	protein_coding	0	0.995	0.999
ENST00000425248	ENSG00000158623	COPG2	protein_coding	0	0.998	0.999
ENST00000430092	ENSG00000185842	DNAH14	protein_coding	0	0.995	0.999
ENST00000431742	ENSG00000176102	CSTF3	protein_coding	0	0.995	0.999
ENST00000438782	ENSG00000173421	CCDC36	protein_coding	0	0.997	0.999
ENST00000441405	ENSG00000224941	TCF19	protein_coding	0	0.996	0.999
ENST00000442190	ENSG00000224472	TCF19	protein_coding	0	0.996	0.999
ENST00000445855	ENSG00000048991	R3HDM1	protein_coding	0	0.995	0.999
ENST00000445943	ENSG00000128512	DOCK4	protein_coding	0	0.995	0.999
ENST00000446330	ENSG00000106603	COA1	protein_coding	0	0.997	0.999
ENST00000448282	ENSG00000111850	SMIM8	protein_coding	0	0.996	0.999
ENST00000454189	ENSG00000046653	GPM6B	protein_coding	0	0.997	0.999
ENST00000455452	ENSG00000068308	OTUD5	protein_coding	0	0.996	0.999
ENST00000455879	ENSG00000155849	ELMO1	protein_coding	0	0.995	0.999
ENST00000456057	ENSG00000124593	PRICKLE4	protein_coding	0	0.998	0.999
ENST00000456500	ENSG00000225402	AC010878.3	processed_pseudogene	0	0.997	0.999
ENST00000456595	ENSG00000100416	TRMU	protein_coding	0	0.998	0.999
ENST00000463666	ENSG00000151657	KIN	protein_coding	0	0.995	0.999
ENST00000465036	ENSG00000127481	UBR4	protein_coding	0	0.998	0.999
ENST00000467810	ENSG00000047410	TPR	protein_coding	0	0.998	0.999
ENST00000467821	ENSG00000165124	SVEP1	protein_coding	0	0.995	0.999
ENST00000468147	ENSG00000163412	EIF4E3	protein_coding	0	0.996	0.999
ENST00000469255	ENSG00000159208	CIART	protein_coding	0	0.998	0.999
ENST00000470723	ENSG00000197157	SND1	protein_coding	0	0.998	0.999
ENST00000471706	ENSG00000121851	POLR3GL	protein_coding	0	0.997	0.999
ENST00000478866	ENSG00000158864	NDUFS2	protein_coding	0	0.998	0.999
ENST00000478987	ENSG00000102763	VWA8	protein_coding	0	0.996	0.999
ENST00000480119	ENSG00000174891	RSRC1	protein_coding	0	0.997	0.999
ENST00000481729	ENSG00000135968	GCC2	protein_coding	0	0.995	0.999
ENST00000483903	ENSG00000122033	MTIF3	protein_coding	0	0.996	0.999
ENST00000485889	ENSG00000076242	MLH1	protein_coding	0	0.998	0.999
ENST00000487029	ENSG00000124380	SNRNP27	protein_coding	0	0.995	0.999
ENST00000487244	ENSG00000130939	UBE4B	protein_coding	0	0.995	0.999
ENST00000488238	ENSG00000124596	OARD1	protein_coding	0	0.997	0.999
ENST00000488770	ENSG00000050393	MCUR1	protein_coding	0	0.998	0.999
ENST00000489671	ENSG00000114126	TFDP2	protein_coding	0	0.997	0.999
ENST00000490751	ENSG00000198728	LDB1	protein_coding	0	0.998	0.999
ENST00000490893	ENSG00000171469	ZNF561	protein_coding	0	0.995	0.999
ENST00000494114	ENSG00000131236	CAP1	protein_coding	0	0.997	0.999
ENST00000495020	ENSG00000169764	UGP2	protein_coding	0	0.998	0.999
ENST00000495849	ENSG00000138378	STAT4	protein_coding	0	0.998	0.999
ENST00000498183	ENSG00000178075	GRAMD1C	protein_coding	0	0.996	0.999
ENST00000502404	ENSG00000109332	UBE2D3	protein_coding	0	0.998	0.999
ENST00000504779	ENSG00000169045	HNRNPH1	protein_coding	0	0.995	0.999
ENST00000506815	ENSG00000138777	PPA2	protein_coding	0	0.996	0.999
ENST00000507163	ENSG00000013561	RNF14	protein_coding	0	0.996	0.999
ENST00000509013	ENSG00000145687	SSBP2	protein_coding	0	0.995	0.999
ENST00000509044	ENSG00000138678	GPAT3	protein_coding	0	0.997	0.999
ENST00000512994	ENSG00000131127	ZNF141	protein_coding	0	0.996	0.999
ENST00000514429	ENSG00000197603	C5orf42	protein_coding	0	0.995	0.999
ENST00000515289	ENSG00000113971	NPHP3	protein_coding	0	0.995	0.999
ENST00000518995	ENSG00000147677	EIF3H	protein_coding	0	0.997	0.999
ENST00000519920	ENSG00000132294	EFR3A	protein_coding	0	0.998	0.999
ENST00000520817	ENSG00000147533	GOLGA7	protein_coding	0	0.995	0.999
ENST00000522431	ENSG00000105483	CARD8	protein_coding	0	0.998	0.999
ENST00000524922	ENSG00000026508	CD44	protein_coding	0	0.997	0.999
ENST00000525037	ENSG00000141279	NPEPPS	protein_coding	0	0.996	0.999
ENST00000525289	ENSG00000112303	VNN2	protein_coding	0	0.996	0.999
ENST00000525391	ENSG00000166261	ZNF202	protein_coding	0	0.996	0.999
ENST00000525660	ENSG00000149313	AASDHPPT	protein_coding	0	0.997	0.999
ENST00000526119	ENSG00000075239	ACAT1	protein_coding	0	0.996	0.999
ENST00000526579	ENSG00000120451	SNX19	protein_coding	0	0.998	0.999
ENST00000527222	ENSG00000196922	ZNF252P	transcribed_unitary_pseudogene	0	0.997	0.999
ENST00000529183	ENSG00000196954	CASP4	protein_coding	0	0.998	0.999
ENST00000529869	ENSG00000167257	RNF214	protein_coding	0	0.996	0.999
ENST00000530609	ENSG00000186104	CYP2R1	protein_coding	0	0.996	0.999
ENST00000532436	ENSG00000173120	KDM2A	protein_coding	0	0.995	0.999
ENST00000532586	ENSG00000185475	TMEM179B	protein_coding	0	0.996	0.999
ENST00000536906	ENSG00000183735	TBK1	protein_coding	0	0.996	0.999
ENST00000538204	ENSG00000076770	MBNL3	protein_coding	0	0.996	0.999
ENST00000538212	ENSG00000196511	TPK1	protein_coding	0	0.997	0.999
ENST00000539416	ENSG00000119408	NEK6	protein_coding	0	0.996	0.999
ENST00000539642	ENSG00000069943	PIGB	protein_coding	0	0.995	0.999
ENST00000547098	ENSG00000198015	MRPL42	protein_coding	0	0.995	0.999
ENST00000549569	ENSG00000013503	POLR3B	protein_coding	0	0.996	0.999
ENST00000549757	ENSG00000139613	SMARCC2	protein_coding	0	0.998	0.999
ENST00000553502	ENSG00000100462	PRMT5	protein_coding	0	0.995	0.999
ENST00000553691	ENSG00000151445	VIPAS39	protein_coding	0	0.998	0.999
ENST00000556878	ENSG00000154001	PPP2R5E	protein_coding	0	0.995	0.999
ENST00000557048	ENSG00000259066	RP11-371E8.4	protein_coding	0	0.997	0.999
ENST00000558399	ENSG00000156958	GALK2	protein_coding	0	0.997	0.999
ENST00000560365	ENSG00000213928	IRF9	protein_coding	0	0.996	0.999
ENST00000560809	ENSG00000128833	MYO5C	protein_coding	0	0.995	0.999
ENST00000561346	ENSG00000140262	TCF12	protein_coding	0	0.997	0.999
ENST00000563099	ENSG00000166548	TK2	protein_coding	0	0.997	0.999
ENST00000570007	ENSG00000169180	XPO6	protein_coding	0	0.995	0.999
ENST00000586335	ENSG00000168259	DNAJC7	protein_coding	0	0.998	0.999
ENST00000588917	ENSG00000099622	CIRBP	protein_coding	0	0.997	0.999
ENST00000595883	ENSG00000269404	SPIB	protein_coding	0	0.995	0.999
ENST00000598381	ENSG00000198521	ZNF43	protein_coding	0	0.995	0.999
ENST00000612409	ENSG00000204188	GGNBP1	transcribed_unitary_pseudogene	0	0.996	0.999
ENST00000614414	ENSG00000278530	CHMP1B2P	transcribed_unitary_pseudogene	0	0.997	0.999
ENST00000615003	ENSG00000159496	RGL4	protein_coding	0	0.997	0.999
ENST00000618084	ENSG00000133706	LARS	protein_coding	0	0.995	0.999
ENST00000619947	ENSG00000119608	PROX2	protein_coding	0	0.997	0.999
ENST00000621840	ENSG00000083544	TDRD3	protein_coding	0	0.998	0.999
ENST00000621843	ENSG00000275746	KLF13	protein_coding	0	0.995	0.999
ENST00000622429	ENSG00000179361	ARID3B	protein_coding	0	0.996	0.999
ENST00000622934	ENSG00000273590	SMIM11B	protein_coding	0	0.996	0.999
ENST00000629532	ENSG00000281306	ZNF35	protein_coding	0	0.995	0.999
ENST00000630645	ENSG00000281847	RP11-371E8.4	protein_coding	0	0.997	0.999
ENST00000198939	ENSG00000085872	CHERP	protein_coding	0	0.993	0.998
ENST00000205636	ENSG00000091317	CMTM6	protein_coding	0	0.993	0.998
ENST00000263734	ENSG00000116016	EPAS1	protein_coding	0	0.993	0.998
ENST00000263981	ENSG00000109670	FBXW7	protein_coding	0	0.992	0.998
ENST00000272732	ENSG00000144306	SCRN3	protein_coding	0	0.994	0.998
ENST00000290431	ENSG00000078795	PKD2L2	protein_coding	0	0.993	0.998
ENST00000297661	ENSG00000165006	UBAP1	protein_coding	0	0.992	0.998
ENST00000302424	ENSG00000171206	TRIM8	protein_coding	0	0.994	0.998
ENST00000323460	ENSG00000119231	SENP5	protein_coding	0	0.993	0.998
ENST00000334075	ENSG00000186448	ZNF197	protein_coding	0	0.995	0.998
ENST00000338356	ENSG00000135678	CPM	protein_coding	0	0.992	0.998
ENST00000338458	ENSG00000163947	ARHGEF3	protein_coding	0	0.992	0.998
ENST00000343684	ENSG00000189134	NKAPL	protein_coding	0	0.992	0.998
ENST00000344532	ENSG00000136161	RCBTB2	protein_coding	0	0.992	0.998
ENST00000354959	ENSG00000198521	ZNF43	protein_coding	0	0.994	0.998
ENST00000357479	ENSG00000196792	STRN3	protein_coding	0	0.993	0.998
ENST00000361418	ENSG00000139116	KIF21A	protein_coding	0	0.992	0.998
ENST00000366615	ENSG00000168275	COA6	protein_coding	0	0.994	0.998
ENST00000366669	ENSG00000135775	COG2	protein_coding	0	0.994	0.998
ENST00000366766	ENSG00000143776	CDC42BPA	protein_coding	0	0.992	0.998
ENST00000369530	ENSG00000009307	CSDE1	protein_coding	0	0.995	0.998
ENST00000370032	ENSG00000162639	HENMT1	protein_coding	0	0.993	0.998
ENST00000370598	ENSG00000135298	ADGRB3	protein_coding	0	0.994	0.998
ENST00000372797	ENSG00000131236	CAP1	protein_coding	0	0.994	0.998
ENST00000376723	ENSG00000136731	UGGT1	protein_coding	0	0.995	0.998
ENST00000382185	ENSG00000080503	SMARCA2	protein_coding	0	0.992	0.998
ENST00000390497	ENSG00000211849	TRAJ40	TR_J_gene	0	0.993	0.998
ENST00000393832	ENSG00000164116	GUCY1A3	protein_coding	0	0.993	0.998
ENST00000397807	ENSG00000173588	CEP83	protein_coding	0	0.994	0.998
ENST00000399264	ENSG00000170160	CCDC144A	protein_coding	0	0.992	0.998
ENST00000409372	ENSG00000239306	RBM14	protein_coding	0	0.993	0.998
ENST00000413761	ENSG00000236287	ZBED5	protein_coding	0	0.994	0.998
ENST00000416695	ENSG00000188167	TMPPE	protein_coding	0	0.993	0.998
ENST00000416719	ENSG00000115947	ORC4	protein_coding	0	0.994	0.998
ENST00000419349	ENSG00000233276	GPX1	protein_coding	0	0.994	0.998
ENST00000419367	ENSG00000157181	C1orf27	protein_coding	0	0.993	0.998
ENST00000420155	ENSG00000114982	KANSL3	protein_coding	0	0.992	0.998
ENST00000421839	ENSG00000119782	FKBP1B	protein_coding	0	0.994	0.998
ENST00000424120	ENSG00000048342	CC2D2A	protein_coding	0	0.992	0.998
ENST00000429860	ENSG00000198408	MGEA5	protein_coding	0	0.993	0.998
ENST00000431467	ENSG00000071243	ING3	protein_coding	0	0.992	0.998
ENST00000434358	ENSG00000172673	THEMIS	protein_coding	0	0.994	0.998
ENST00000435711	ENSG00000170144	HNRNPA3	protein_coding	0	0.994	0.998
ENST00000436100	ENSG00000232230	TPM4P1	processed_pseudogene	0	0.993	0.998
ENST00000441514	ENSG00000187257	RSBN1L	protein_coding	0	0.993	0.998
ENST00000443616	ENSG00000236804	RPS3AP12	processed_pseudogene	0	0.995	0.998
ENST00000457903	ENSG00000225691	HLA-C	protein_coding	0	0.994	0.998
ENST00000458269	ENSG00000082146	STRADB	protein_coding	0	0.994	0.998
ENST00000459889	ENSG00000105993	DNAJB6	protein_coding	0	0.994	0.998
ENST00000460490	ENSG00000088832	FKBP1A	protein_coding	0	0.993	0.998
ENST00000460724	ENSG00000141127	PRPSAP2	protein_coding	0	0.993	0.998
ENST00000461139	ENSG00000163931	TKT	protein_coding	0	0.993	0.998
ENST00000461329	ENSG00000102595	UGGT2	protein_coding	0	0.994	0.998
ENST00000462400	ENSG00000090905	TNRC6A	protein_coding	0	0.994	0.998
ENST00000463175	ENSG00000198087	CD2AP	protein_coding	0	0.994	0.998
ENST00000464050	ENSG00000188243	COMMD6	protein_coding	0	0.993	0.998
ENST00000465634	ENSG00000132256	TRIM5	protein_coding	0	0.992	0.998
ENST00000467058	ENSG00000138095	LRPPRC	protein_coding	0	0.994	0.998
ENST00000468552	ENSG00000186976	EFCAB6	protein_coding	0	0.994	0.998
ENST00000472106	ENSG00000083307	GRHL2	protein_coding	0	0.994	0.998
ENST00000474449	ENSG00000090924	PLEKHG2	protein_coding	0	0.993	0.998
ENST00000474805	ENSG00000204977	TRIM13	protein_coding	0	0.993	0.998
ENST00000475519	ENSG00000100342	APOL1	protein_coding	0	0.994	0.998
ENST00000477657	ENSG00000240038	AMY2B	protein_coding	0	0.994	0.998
ENST00000477896	ENSG00000166913	YWHAB	protein_coding	0	0.992	0.998
ENST00000481210	ENSG00000058262	SEC61A1	protein_coding	0	0.994	0.998
ENST00000481300	ENSG00000122565	CBX3	protein_coding	0	0.994	0.998
ENST00000483958	ENSG00000117868	ESYT2	protein_coding	0	0.992	0.998
ENST00000485156	ENSG00000163946	FAM208A	protein_coding	0	0.994	0.998
ENST00000485479	ENSG00000137074	APTX	protein_coding	0	0.992	0.998
ENST00000486585	ENSG00000120265	PCMT1	protein_coding	0	0.993	0.998
ENST00000487096	ENSG00000116221	MRPL37	protein_coding	0	0.994	0.998
ENST00000488192	ENSG00000239218	RPS20P22	transcribed_processed_pseudogene	0	0.993	0.998
ENST00000489169	ENSG00000151893	CACUL1	protein_coding	0	0.995	0.998
ENST00000491297	ENSG00000152763	WDR78	protein_coding	0	0.992	0.998
ENST00000493106	ENSG00000115827	DCAF17	protein_coding	0	0.994	0.998
ENST00000495403	ENSG00000080200	CRYBG3	protein_coding	0	0.993	0.998
ENST00000497881	ENSG00000184012	TMPRSS2	protein_coding	0	0.994	0.998
ENST00000498545	ENSG00000211460	TSN	protein_coding	0	0.994	0.998
ENST00000503018	ENSG00000124343	XG	protein_coding	0	0.992	0.998
ENST00000504058	ENSG00000133398	MED10	protein_coding	0	0.994	0.998
ENST00000504113	ENSG00000109184	DCUN1D4	protein_coding	0	0.993	0.998
ENST00000504904	ENSG00000198046	ZNF667	protein_coding	0	0.992	0.998
ENST00000510253	ENSG00000109756	RAPGEF2	protein_coding	0	0.992	0.998
ENST00000510776	ENSG00000109771	LRP2BP	protein_coding	0	0.994	0.998
ENST00000511306	ENSG00000183206	POTEC	protein_coding	0	0.992	0.998
ENST00000514179	ENSG00000158987	RAPGEF6	protein_coding	0	0.994	0.998
ENST00000515187	ENSG00000138698	RAP1GDS1	protein_coding	0	0.993	0.998
ENST00000524082	ENSG00000113643	RARS	protein_coding	0	0.993	0.998
ENST00000525961	ENSG00000151498	ACAD8	protein_coding	0	0.992	0.998
ENST00000526355	ENSG00000152402	GUCY1A2	protein_coding	0	0.993	0.998
ENST00000528609	ENSG00000165923	AGBL2	protein_coding	0	0.994	0.998
ENST00000529434	ENSG00000166199	ALKBH3	protein_coding	0	0.993	0.998
ENST00000531678	ENSG00000255374	TAS2R43	protein_coding	0	0.993	0.998
ENST00000532556	ENSG00000048649	RSF1	protein_coding	0	0.993	0.998
ENST00000542008	ENSG00000121417	ZNF211	protein_coding	0	0.991	0.998
ENST00000543766	ENSG00000048707	VPS13D	protein_coding	0	0.993	0.998
ENST00000544392	ENSG00000151893	CACUL1	protein_coding	0	0.994	0.998
ENST00000549268	ENSG00000135655	USP15	protein_coding	0	0.994	0.998
ENST00000549298	ENSG00000123352	SPATS2	protein_coding	0	0.993	0.998
ENST00000549970	ENSG00000111237	VPS29	protein_coding	0	0.994	0.998
ENST00000550316	ENSG00000166225	FRS2	protein_coding	0	0.992	0.998
ENST00000553892	ENSG00000174373	RALGAPA1	protein_coding	0	0.992	0.998
ENST00000556861	ENSG00000198252	STYX	protein_coding	0	0.993	0.998
ENST00000559016	ENSG00000166200	COPS2	protein_coding	0	0.993	0.998
ENST00000559934	ENSG00000041357	PSMA4	protein_coding	0	0.991	0.998
ENST00000562615	ENSG00000187555	USP7	protein_coding	0	0.995	0.998
ENST00000565455	ENSG00000187555	USP7	protein_coding	0	0.994	0.998
ENST00000566078	ENSG00000102974	CTCF	protein_coding	0	0.993	0.998
ENST00000568459	ENSG00000067225	PKM	protein_coding	0	0.994	0.998
ENST00000573502	ENSG00000004897	CDC27	protein_coding	0	0.992	0.998
ENST00000583149	ENSG00000134352	IL6ST	protein_coding	0	0.993	0.998
ENST00000599256	ENSG00000221983	UBA52	protein_coding	0	0.994	0.998
ENST00000603173	ENSG00000274114	CTC-281F24.3	transcribed_unprocessed_pseudogene	0	0.992	0.998
ENST00000612147	ENSG00000115919	KYNU	protein_coding	0	0.993	0.998
ENST00000614012	ENSG00000153029	MR1	protein_coding	0	0.993	0.998
ENST00000614960	ENSG00000118193	KIF14	protein_coding	0	0.992	0.998
ENST00000616656	ENSG00000248302	BNIP3P41	transcribed_processed_pseudogene	0	0.994	0.998
ENST00000626111	ENSG00000275122	THEMIS	protein_coding	0	0.994	0.998
ENST00000627858	ENSG00000281709	ZNF197	protein_coding	0	0.995	0.998
ENST00000630992	ENSG00000088387	DOCK9	protein_coding	0	0.994	0.998
ENST00000181383	ENSG00000080618	CPB2	protein_coding	0	0.989	0.997
ENST00000264370	ENSG00000138658	ZGRF1	protein_coding	0	0.991	0.997
ENST00000265379	ENSG00000172752	COL6A5	protein_coding	0	0.991	0.997
ENST00000291232	ENSG00000159958	TNFRSF13C	protein_coding	0	0.988	0.997
ENST00000296522	ENSG00000164120	HPGD	protein_coding	0	0.99	0.997
ENST00000300215	ENSG00000166947	EPB42	protein_coding	0	0.99	0.997
ENST00000309558	ENSG00000173705	SUSD5	protein_coding	0	0.989	0.997
ENST00000311916	ENSG00000107815	TWNK	protein_coding	0	0.989	0.997
ENST00000317977	ENSG00000154025	SLC5A10	protein_coding	0	0.99	0.997
ENST00000319545	ENSG00000037757	MRI1	protein_coding	0	0.989	0.997
ENST00000321424	ENSG00000105366	SIGLEC8	protein_coding	0	0.989	0.997
ENST00000329285	ENSG00000153896	ZNF599	protein_coding	0	0.991	0.997
ENST00000331161	ENSG00000151023	ENKUR	protein_coding	0	0.99	0.997
ENST00000334528	ENSG00000248905	FMN1	protein_coding	0	0.99	0.997
ENST00000357186	ENSG00000115204	MPV17	protein_coding	0	0.99	0.997
ENST00000358338	ENSG00000198216	CACNA1E	protein_coding	0	0.989	0.997
ENST00000359727	ENSG00000140157	NIPA2	protein_coding	0	0.99	0.997
ENST00000361059	ENSG00000280987	MATR3	protein_coding	0	0.991	0.997
ENST00000367565	ENSG00000203730	TEDDM1	protein_coding	0	0.989	0.997
ENST00000370165	ENSG00000162688	AGL	protein_coding	0	0.991	0.997
ENST00000371627	ENSG00000107854	TNKS2	protein_coding	0	0.988	0.997
ENST00000372455	ENSG00000159479	MED8	protein_coding	0	0.99	0.997
ENST00000377208	ENSG00000152192	POU4F1	protein_coding	0	0.991	0.997
ENST00000378719	ENSG00000164402	43351	protein_coding	0	0.988	0.997
ENST00000379520	ENSG00000119801	YPEL5	protein_coding	0	0.99	0.997
ENST00000394363	ENSG00000165675	ENOX2	protein_coding	0	0.991	0.997
ENST00000394815	ENSG00000167767	KRT80	protein_coding	0	0.989	0.997
ENST00000395557	ENSG00000164221	CCDC112	protein_coding	0	0.99	0.997
ENST00000398529	ENSG00000138069	RAB1A	protein_coding	0	0.99	0.997
ENST00000406396	ENSG00000119537	KDSR	protein_coding	0	0.989	0.997
ENST00000409545	ENSG00000187699	C2orf88	protein_coding	0	0.989	0.997
ENST00000409882	ENSG00000115339	GALNT3	protein_coding	0	0.988	0.997
ENST00000421374	ENSG00000100014	SPECC1L	protein_coding	0	0.989	0.997
ENST00000422685	ENSG00000155229	MMS19	protein_coding	0	0.989	0.997
ENST00000422851	ENSG00000196588	MKL1	protein_coding	0	0.989	0.997
ENST00000425848	ENSG00000223532	HLA-B	protein_coding	0	0.989	0.997
ENST00000427101	ENSG00000067066	SP100	protein_coding	0	0.988	0.997
ENST00000427191	ENSG00000163629	PTPN13	protein_coding	0	0.989	0.997
ENST00000428559	ENSG00000023697	DERA	protein_coding	0	0.989	0.997
ENST00000429526	ENSG00000227557	MTND3P9	processed_pseudogene	0	0.991	0.997
ENST00000434230	ENSG00000123562	MORF4L2	protein_coding	0	0.99	0.997
ENST00000438014	ENSG00000048991	R3HDM1	protein_coding	0	0.988	0.997
ENST00000438248	ENSG00000223820	CFL1P1	transcribed_unprocessed_pseudogene	0	0.99	0.997
ENST00000440647	ENSG00000124177	CHD6	protein_coding	0	0.991	0.997
ENST00000445922	ENSG00000166170	BAG5	protein_coding	0	0.991	0.997
ENST00000449853	ENSG00000219481	NBPF1	protein_coding	0	0.989	0.997
ENST00000450955	ENSG00000075711	DLG1	protein_coding	0	0.99	0.997
ENST00000458570	ENSG00000166432	ZMAT1	protein_coding	0	0.99	0.997
ENST00000459690	ENSG00000138032	PPM1B	protein_coding	0	0.989	0.997
ENST00000460891	ENSG00000089091	DZANK1	protein_coding	0	0.991	0.997
ENST00000462800	ENSG00000187257	RSBN1L	protein_coding	0	0.989	0.997
ENST00000463237	ENSG00000211456	SACM1L	protein_coding	0	0.991	0.997
ENST00000465515	ENSG00000169764	UGP2	protein_coding	0	0.991	0.997
ENST00000466630	ENSG00000178665	ZNF713	protein_coding	0	0.991	0.997
ENST00000467571	ENSG00000170266	GLB1	protein_coding	0	0.989	0.997
ENST00000468611	ENSG00000106263	EIF3B	protein_coding	0	0.991	0.997
ENST00000470332	ENSG00000226173	TAP1	protein_coding	0	0.99	0.997
ENST00000472304	ENSG00000136869	TLR4	protein_coding	0	0.988	0.997
ENST00000473132	ENSG00000173726	TOMM20	protein_coding	0	0.989	0.997
ENST00000475603	ENSG00000133104	SPG20	protein_coding	0	0.988	0.997
ENST00000479177	ENSG00000090686	USP48	protein_coding	0	0.988	0.997
ENST00000481344	ENSG00000180370	PAK2	protein_coding	0	0.991	0.997
ENST00000481525	ENSG00000163412	EIF4E3	protein_coding	0	0.989	0.997
ENST00000482891	ENSG00000003393	ALS2	protein_coding	0	0.988	0.997
ENST00000483115	ENSG00000069509	FUNDC1	protein_coding	0	0.991	0.997
ENST00000483197	ENSG00000240375	VPS26AP1	processed_pseudogene	0	0.988	0.997
ENST00000483394	ENSG00000122674	CCZ1	protein_coding	0	0.99	0.997
ENST00000484821	ENSG00000047315	POLR2B	protein_coding	0	0.99	0.997
ENST00000486594	ENSG00000243438	LARP1BP2	processed_pseudogene	0	0.989	0.997
ENST00000491939	ENSG00000184470	TXNRD2	protein_coding	0	0.991	0.997
ENST00000493421	ENSG00000206297	TAP1	protein_coding	0	0.99	0.997
ENST00000494190	ENSG00000158417	EIF5B	protein_coding	0	0.989	0.997
ENST00000495550	ENSG00000213047	DENND1B	protein_coding	0	0.991	0.997
ENST00000498242	ENSG00000135930	EIF4E2	protein_coding	0	0.99	0.997
ENST00000504331	ENSG00000164164	OTUD4	protein_coding	0	0.99	0.997
ENST00000504837	ENSG00000118564	FBXL5	protein_coding	0	0.989	0.997
ENST00000505571	ENSG00000164329	PAPD4	protein_coding	0	0.989	0.997
ENST00000506597	ENSG00000153130	SCOC	protein_coding	0	0.99	0.997
ENST00000506783	ENSG00000118482	PHF3	protein_coding	0	0.99	0.997
ENST00000507070	ENSG00000109458	GAB1	protein_coding	0	0.989	0.997
ENST00000509818	ENSG00000150961	SEC24D	protein_coding	0	0.991	0.997
ENST00000510047	ENSG00000150756	FAM173B	protein_coding	0	0.99	0.997
ENST00000510968	ENSG00000182552	RWDD4	protein_coding	0	0.99	0.997
ENST00000511416	ENSG00000047365	ARAP2	protein_coding	0	0.991	0.997
ENST00000511829	ENSG00000039319	ZFYVE16	protein_coding	0	0.988	0.997
ENST00000512212	ENSG00000135535	CD164	protein_coding	0	0.989	0.997
ENST00000512972	ENSG00000164300	SERINC5	protein_coding	0	0.991	0.997
ENST00000513246	ENSG00000127022	CANX	protein_coding	0	0.99	0.997
ENST00000513444	ENSG00000250227	TRIM60P14	processed_pseudogene	0	0.991	0.997
ENST00000514639	ENSG00000109458	GAB1	protein_coding	0	0.991	0.997
ENST00000515171	ENSG00000173210	ABLIM3	protein_coding	0	0.989	0.997
ENST00000515359	ENSG00000173402	DAG1	protein_coding	0	0.99	0.997
ENST00000517651	ENSG00000147408	CSGALNACT1	protein_coding	0	0.99	0.997
ENST00000518578	ENSG00000180815	MAP3K15	protein_coding	0	0.99	0.997
ENST00000519735	ENSG00000104365	IKBKB	protein_coding	0	0.99	0.997
ENST00000520709	ENSG00000155099	TMEM55A	protein_coding	0	0.99	0.997
ENST00000522919	ENSG00000198363	ASPH	protein_coding	0	0.991	0.997
ENST00000529117	ENSG00000086205	FOLH1	protein_coding	0	0.991	0.997
ENST00000529828	ENSG00000081237	PTPRC	protein_coding	0	0.99	0.997
ENST00000530026	ENSG00000149100	EIF3M	protein_coding	0	0.99	0.997
ENST00000530181	ENSG00000166387	PPFIBP2	protein_coding	0	0.99	0.997
ENST00000535237	ENSG00000047932	GOPC	protein_coding	0	0.99	0.997
ENST00000542322	ENSG00000155324	GRAMD3	protein_coding	0	0.99	0.997
ENST00000545420	ENSG00000149483	TMEM138	protein_coding	0	0.988	0.997
ENST00000546932	ENSG00000121749	TBC1D15	protein_coding	0	0.991	0.997
ENST00000551092	ENSG00000120805	ARL1	protein_coding	0	0.991	0.997
ENST00000558281	ENSG00000041357	PSMA4	protein_coding	0	0.989	0.997
ENST00000561371	ENSG00000134152	KATNBL1	protein_coding	0	0.989	0.997
ENST00000564084	ENSG00000087253	LPCAT2	protein_coding	0	0.991	0.997
ENST00000570451	ENSG00000132383	RPA1	protein_coding	0	0.989	0.997
ENST00000572931	ENSG00000158486	DNAH3	protein_coding	0	0.991	0.997
ENST00000573126	ENSG00000129197	RPAIN	protein_coding	0	0.991	0.997
ENST00000577324	ENSG00000010244	ZNF207	protein_coding	0	0.99	0.997
ENST00000587353	ENSG00000175387	SMAD2	protein_coding	0	0.991	0.997
ENST00000591120	ENSG00000130254	SAFB2	protein_coding	0	0.989	0.997
ENST00000602631	ENSG00000229052	RP11-386I23.1	transcribed_processed_pseudogene	0	0.991	0.997
ENST00000605859	ENSG00000271454	RP11-290L7.5	processed_pseudogene	0	0.991	0.997
ENST00000607788	ENSG00000108963	DPH1	protein_coding	0	0.99	0.997
ENST00000610798	ENSG00000275700	AATF	protein_coding	0	0.99	0.997
ENST00000613645	ENSG00000172794	RAB37	protein_coding	0	0.99	0.997
ENST00000613950	ENSG00000160336	ZNF761	protein_coding	0	0.99	0.997
ENST00000614949	ENSG00000015475	BID	protein_coding	0	0.991	0.997
ENST00000622612	ENSG00000153094	BCL2L11	protein_coding	0	0.988	0.997
ENST00000217893	ENSG00000273841	TAF9	protein_coding	0	0.987	0.996
ENST00000223076	ENSG00000184414	IRS3P	processed_pseudogene	0	0.985	0.996
ENST00000233699	ENSG00000115350	POLE4	protein_coding	0	0.988	0.996
ENST00000259254	ENSG00000136732	GYPC	protein_coding	0	0.985	0.996
ENST00000261244	ENSG00000100578	KIAA0586	protein_coding	0	0.985	0.996
ENST00000265036	ENSG00000035499	DEPDC1B	protein_coding	0	0.986	0.996
ENST00000274400	ENSG00000145736	GTF2H2	protein_coding	0	0.985	0.996
ENST00000299783	ENSG00000235945	AC002543.2	processed_pseudogene	0	0.986	0.996
ENST00000304568	ENSG00000168955	TM4SF20	protein_coding	0	0.988	0.996
ENST00000305364	ENSG00000104228	TRIM35	protein_coding	0	0.986	0.996
ENST00000307367	ENSG00000171365	CLCN5	protein_coding	0	0.986	0.996
ENST00000317118	ENSG00000113448	PDE4D	protein_coding	0	0.988	0.996
ENST00000320005	ENSG00000170289	CNGB3	protein_coding	0	0.986	0.996
ENST00000338008	ENSG00000039319	ZFYVE16	protein_coding	0	0.987	0.996
ENST00000342983	ENSG00000123728	RAP2C	protein_coding	0	0.987	0.996
ENST00000354670	ENSG00000104081	BMF	protein_coding	0	0.985	0.996
ENST00000355632	ENSG00000186812	ZNF397	protein_coding	0	0.986	0.996
ENST00000356450	ENSG00000122824	NUDT10	protein_coding	0	0.985	0.996
ENST00000357457	ENSG00000113163	COL4A3BP	protein_coding	0	0.986	0.996
ENST00000361428	ENSG00000171467	ZNF318	protein_coding	0	0.986	0.996
ENST00000362031	ENSG00000129515	SNX6	protein_coding	0	0.985	0.996
ENST00000367383	ENSG00000151414	NEK7	protein_coding	0	0.986	0.996
ENST00000368916	ENSG00000143458	GABPB2	protein_coding	0	0.988	0.996
ENST00000368985	ENSG00000163131	CTSS	protein_coding	0	0.987	0.996
ENST00000372904	ENSG00000124120	TTPAL	protein_coding	0	0.988	0.996
ENST00000376588	ENSG00000135069	PSAT1	protein_coding	0	0.987	0.996
ENST00000379160	ENSG00000132646	PCNA	protein_coding	0	0.987	0.996
ENST00000380918	ENSG00000153914	SREK1	protein_coding	0	0.987	0.996
ENST00000381732	ENSG00000120158	RCL1	protein_coding	0	0.986	0.996
ENST00000381774	ENSG00000103381	CPPED1	protein_coding	0	0.986	0.996
ENST00000390483	ENSG00000211835	TRAJ56	TR_J_gene	0	0.988	0.996
ENST00000393259	ENSG00000166012	TAF1D	protein_coding	0	0.987	0.996
ENST00000396368	ENSG00000166783	KIAA0430	protein_coding	-0.01	0.987	0.996
ENST00000397378	ENSG00000111859	NEDD9	protein_coding	0	0.986	0.996
ENST00000399411	ENSG00000214998	CCNB2P1	processed_pseudogene	0	0.987	0.996
ENST00000409790	ENSG00000038532	CLEC16A	protein_coding	0	0.986	0.996
ENST00000410081	ENSG00000138078	PREPL	protein_coding	0	0.986	0.996
ENST00000412080	ENSG00000196083	IL1RAP	protein_coding	0	0.988	0.996
ENST00000417128	ENSG00000163681	SLMAP	protein_coding	0	0.987	0.996
ENST00000417207	ENSG00000105793	GTPBP10	protein_coding	0	0.986	0.996
ENST00000419102	ENSG00000162769	FLVCR1	protein_coding	0	0.985	0.996
ENST00000422237	ENSG00000141127	PRPSAP2	protein_coding	0	0.986	0.996
ENST00000424034	ENSG00000093217	XYLB	protein_coding	0	0.986	0.996
ENST00000424947	ENSG00000112701	SENP6	protein_coding	0	0.986	0.996
ENST00000425546	ENSG00000062598	ELMO2	protein_coding	0	0.988	0.996
ENST00000426621	ENSG00000185022	MAFF	protein_coding	0	0.987	0.996
ENST00000429851	ENSG00000135837	CEP350	protein_coding	0	0.988	0.996
ENST00000431612	ENSG00000032219	ARID4A	protein_coding	0	0.986	0.996
ENST00000435014	ENSG00000101457	DNTTIP1	protein_coding	0	0.987	0.996
ENST00000437184	ENSG00000152689	RASGRP3	protein_coding	0	0.987	0.996
ENST00000438918	ENSG00000213925	NPM1P33	processed_pseudogene	0	0.988	0.996
ENST00000440155	ENSG00000197008	ZNF138	protein_coding	0	0.985	0.996
ENST00000446116	ENSG00000163492	CCDC141	protein_coding	0	0.986	0.996
ENST00000446547	ENSG00000144566	RAB5A	protein_coding	0	0.987	0.996
ENST00000447887	ENSG00000117859	OSBPL9	protein_coding	0	0.988	0.996
ENST00000457696	ENSG00000152061	RABGAP1L	protein_coding	0	0.987	0.996
ENST00000460448	ENSG00000174776	WDR49	protein_coding	0	0.988	0.996
ENST00000462669	ENSG00000143633	C1orf131	protein_coding	0	0.986	0.996
ENST00000468371	ENSG00000144736	SHQ1	protein_coding	0	0.987	0.996
ENST00000472078	ENSG00000171824	EXOSC10	protein_coding	0	0.985	0.996
ENST00000473202	ENSG00000135919	SERPINE2	protein_coding	0	0.986	0.996
ENST00000474273	ENSG00000138385	SSB	protein_coding	0	0.987	0.996
ENST00000474872	ENSG00000134321	RSAD2	protein_coding	0	0.988	0.996
ENST00000475969	ENSG00000169598	DFFB	protein_coding	0	0.988	0.996
ENST00000477177	ENSG00000136521	NDUFB5	protein_coding	0	0.986	0.996
ENST00000481686	ENSG00000169914	OTUD3	protein_coding	0	0.987	0.996
ENST00000482511	ENSG00000177984	LCN15	protein_coding	0	0.987	0.996
ENST00000482751	ENSG00000084072	PPIE	protein_coding	0	0.987	0.996
ENST00000483221	ENSG00000140350	ANP32A	protein_coding	0	0.986	0.996
ENST00000483398	ENSG00000143514	TP53BP2	protein_coding	0	0.986	0.996
ENST00000484006	ENSG00000134077	THUMPD3	protein_coding	0	0.986	0.996
ENST00000484210	ENSG00000095951	HIVEP1	protein_coding	0	0.986	0.996
ENST00000484954	ENSG00000004766	VPS50	protein_coding	0	0.987	0.996
ENST00000485707	ENSG00000117322	CR2	protein_coding	0	0.986	0.996
ENST00000486708	ENSG00000198089	SFI1	protein_coding	0	0.986	0.996
ENST00000491681	ENSG00000075785	RAB7A	protein_coding	0	0.988	0.996
ENST00000493277	ENSG00000197343	ZNF655	protein_coding	0	0.987	0.996
ENST00000495822	ENSG00000135047	CTSL	protein_coding	0	0.987	0.996
ENST00000497244	ENSG00000087589	CASS4	protein_coding	0	0.987	0.996
ENST00000498166	ENSG00000120370	GORAB	protein_coding	0	0.988	0.996
ENST00000498777	ENSG00000129103	SUMF2	protein_coding	0	0.988	0.996
ENST00000502983	ENSG00000081189	MEF2C	protein_coding	0	0.985	0.996
ENST00000503392	ENSG00000138798	EGF	protein_coding	0	0.988	0.996
ENST00000503430	ENSG00000250979	RP11-656G20.1	unprocessed_pseudogene	0	0.987	0.996
ENST00000504866	ENSG00000082213	C5orf22	protein_coding	0	0.986	0.996
ENST00000509122	ENSG00000109180	OCIAD1	protein_coding	0	0.986	0.996
ENST00000512066	ENSG00000118564	FBXL5	protein_coding	0	0.986	0.996
ENST00000512339	ENSG00000138640	FAM13A	protein_coding	0	0.985	0.996
ENST00000513013	ENSG00000113387	SUB1	protein_coding	0	0.987	0.996
ENST00000513996	ENSG00000148634	HERC4	protein_coding	0	0.986	0.996
ENST00000518208	ENSG00000221914	PPP2R2A	protein_coding	0	0.987	0.996
ENST00000527794	ENSG00000137501	SYTL2	protein_coding	0	0.987	0.996
ENST00000528105	ENSG00000171202	TMEM126A	protein_coding	0	0.987	0.996
ENST00000528363	ENSG00000205531	NAP1L4	protein_coding	0	0.987	0.996
ENST00000531035	ENSG00000136874	STX17	protein_coding	0	0.986	0.996
ENST00000544991	ENSG00000133961	NUMB	protein_coding	0	0.988	0.996
ENST00000546072	ENSG00000111790	FGFR1OP2	protein_coding	0	0.986	0.996
ENST00000546557	ENSG00000028203	VEZT	protein_coding	0	0.987	0.996
ENST00000551079	ENSG00000111231	GPN3	protein_coding	0	0.986	0.996
ENST00000552160	ENSG00000151746	BICD1	protein_coding	0	0.988	0.996
ENST00000554708	ENSG00000100813	ACIN1	protein_coding	0	0.986	0.996
ENST00000560410	ENSG00000100911	PSME2	protein_coding	0	0.987	0.996
ENST00000560883	ENSG00000184277	TM2D3	protein_coding	0	0.986	0.996
ENST00000561857	ENSG00000197471	SPN	protein_coding	0	0.987	0.996
ENST00000563128	ENSG00000166947	EPB42	protein_coding	0	0.986	0.996
ENST00000563996	ENSG00000033800	PIAS1	protein_coding	0	0.986	0.996
ENST00000565788	ENSG00000140941	MAP1LC3B	protein_coding	0	0.985	0.996
ENST00000582343	ENSG00000232859	LYRM9	protein_coding	0	0.987	0.996
ENST00000584912	ENSG00000125691	RPL23	protein_coding	0	0.987	0.996
ENST00000585669	ENSG00000091157	WDR7	protein_coding	0	0.986	0.996
ENST00000588374	ENSG00000108883	EFTUD2	protein_coding	0	0.986	0.996
ENST00000591497	ENSG00000175354	PTPN2	protein_coding	0	0.987	0.996
ENST00000605197	ENSG00000270647	TAF15	protein_coding	0	0.986	0.996
ENST00000609267	ENSG00000089091	DZANK1	protein_coding	0	0.985	0.996
ENST00000612611	ENSG00000164054	SHISA5	protein_coding	0	0.987	0.996
ENST00000613131	ENSG00000278279	LILRB4	protein_coding	0	0.987	0.996
ENST00000613488	ENSG00000275993	CH507-42P11.8	protein_coding	0	0.986	0.996
ENST00000617893	ENSG00000276463	TAF9	protein_coding	0	0.987	0.996
ENST00000254231	ENSG00000131914	LIN28A	protein_coding	0	0.983	0.995
ENST00000255325	ENSG00000132972	RNF17	protein_coding	0	0.984	0.995
ENST00000263063	ENSG00000107951	MTPAP	protein_coding	0	0.983	0.995
ENST00000277874	ENSG00000148680	HTR7	protein_coding	0	0.983	0.995
ENST00000296444	ENSG00000164054	SHISA5	protein_coding	-0.01	0.983	0.995
ENST00000301391	ENSG00000167740	CYB5D2	protein_coding	0	0.984	0.995
ENST00000319980	ENSG00000032742	IFT88	protein_coding	0	0.984	0.995
ENST00000325589	ENSG00000152061	RABGAP1L	protein_coding	0	0.983	0.995
ENST00000338946	ENSG00000172943	PHF8	protein_coding	0	0.984	0.995
ENST00000340077	ENSG00000148498	PARD3	protein_coding	0	0.984	0.995
ENST00000342316	ENSG00000178662	CSRNP3	protein_coding	0	0.984	0.995
ENST00000348943	ENSG00000099783	HNRNPM	protein_coding	-0.01	0.982	0.995
ENST00000356311	ENSG00000165698	SPACA9	protein_coding	0	0.983	0.995
ENST00000357115	ENSG00000198589	LRBA	protein_coding	0	0.982	0.995
ENST00000357947	ENSG00000095587	TLL2	protein_coding	0	0.984	0.995
ENST00000360357	ENSG00000197808	ZNF461	protein_coding	0	0.983	0.995
ENST00000360380	ENSG00000123473	STIL	protein_coding	0	0.982	0.995
ENST00000361203	ENSG00000151914	DST	protein_coding	0	0.985	0.995
ENST00000361704	ENSG00000158019	BRE	protein_coding	0	0.982	0.995
ENST00000367739	ENSG00000027697	IFNGR1	protein_coding	0	0.981	0.995
ENST00000367796	ENSG00000198734	F5	protein_coding	-0.01	0.984	0.995
ENST00000368850	ENSG00000112394	SLC16A10	protein_coding	0	0.981	0.995
ENST00000372735	ENSG00000198908	BHLHB9	protein_coding	0	0.982	0.995
ENST00000374098	ENSG00000204152	TIMM23B	protein_coding	0	0.983	0.995
ENST00000378653	ENSG00000165164	CFAP47	protein_coding	0	0.982	0.995
ENST00000378787	ENSG00000102445	RUBCNL	protein_coding	0	0.985	0.995
ENST00000380084	ENSG00000102054	RBBP7	protein_coding	0	0.983	0.995
ENST00000381298	ENSG00000134352	IL6ST	protein_coding	0	0.985	0.995
ENST00000383779	ENSG00000131373	HACL1	protein_coding	0	0.982	0.995
ENST00000389924	ENSG00000198231	DDX42	protein_coding	0	0.983	0.995
ENST00000393119	ENSG00000011143	MKS1	protein_coding	0	0.985	0.995
ENST00000396110	ENSG00000213754	RP11-284B18.3	processed_pseudogene	0	0.985	0.995
ENST00000397042	ENSG00000170471	RALGAPB	protein_coding	0	0.982	0.995
ENST00000400320	ENSG00000139734	DIAPH3	protein_coding	0	0.984	0.995
ENST00000400654	ENSG00000206501	PPP1R11	protein_coding	0	0.983	0.995
ENST00000400952	ENSG00000185842	DNAH14	protein_coding	0	0.982	0.995
ENST00000402802	ENSG00000197461	PDGFA	protein_coding	0	0.984	0.995
ENST00000405094	ENSG00000057935	MTA3	protein_coding	0	0.985	0.995
ENST00000411955	ENSG00000177409	SAMD9L	protein_coding	0	0.984	0.995
ENST00000416848	ENSG00000129317	PUS7L	protein_coding	0	0.984	0.995
ENST00000417142	ENSG00000152818	UTRN	protein_coding	0	0.981	0.995
ENST00000420996	ENSG00000234709	UPF3AP3	transcribed_processed_pseudogene	0	0.983	0.995
ENST00000423670	ENSG00000000457	SCYL3	protein_coding	0	0.985	0.995
ENST00000424441	ENSG00000185658	BRWD1	protein_coding	0	0.982	0.995
ENST00000426880	ENSG00000134489	HRH4	protein_coding	0	0.984	0.995
ENST00000428257	ENSG00000151092	NGLY1	protein_coding	0	0.985	0.995
ENST00000429001	ENSG00000161813	LARP4	protein_coding	0	0.984	0.995
ENST00000431815	ENSG00000151090	THRB	protein_coding	0	0.984	0.995
ENST00000438012	ENSG00000136243	NUPL2	protein_coding	0	0.982	0.995
ENST00000438709	ENSG00000196912	ANKRD36B	protein_coding	0	0.985	0.995
ENST00000441511	ENSG00000236478	AC012513.4	processed_pseudogene	0	0.982	0.995
ENST00000442857	ENSG00000115841	RMDN2	protein_coding	0	0.984	0.995
ENST00000447325	ENSG00000114503	NCBP2	protein_coding	0	0.984	0.995
ENST00000448020	ENSG00000133019	CHRM3	protein_coding	0	0.983	0.995
ENST00000448563	ENSG00000164815	ORC5	protein_coding	0	0.985	0.995
ENST00000448811	ENSG00000138386	NAB1	protein_coding	0	0.983	0.995
ENST00000449165	ENSG00000157617	C2CD2	protein_coding	0	0.982	0.995
ENST00000455467	ENSG00000079335	CDC14A	protein_coding	0	0.982	0.995
ENST00000456986	ENSG00000049759	NEDD4L	protein_coding	-0.01	0.983	0.995
ENST00000459916	ENSG00000270898	GPR75-ASB3	protein_coding	0	0.981	0.995
ENST00000461127	ENSG00000177302	TOP3A	protein_coding	0	0.985	0.995
ENST00000463109	ENSG00000083544	TDRD3	protein_coding	0	0.981	0.995
ENST00000463483	ENSG00000163219	ARHGAP25	protein_coding	0	0.984	0.995
ENST00000463726	ENSG00000163162	RNF149	protein_coding	0	0.984	0.995
ENST00000465175	ENSG00000163714	U2SURP	protein_coding	0	0.983	0.995
ENST00000465763	ENSG00000163848	ZNF148	protein_coding	0	0.984	0.995
ENST00000466784	ENSG00000102786	INTS6	protein_coding	0	0.984	0.995
ENST00000467188	ENSG00000129007	CALML4	protein_coding	0	0.984	0.995
ENST00000470621	ENSG00000138385	SSB	protein_coding	0	0.984	0.995
ENST00000473027	ENSG00000239570	SETP11	processed_pseudogene	0	0.985	0.995
ENST00000473218	ENSG00000144468	RHBDD1	protein_coding	0	0.984	0.995
ENST00000477230	ENSG00000234043	NUDT9P1	processed_pseudogene	0	0.982	0.995
ENST00000478275	ENSG00000123685	BATF3	protein_coding	0	0.984	0.995
ENST00000479035	ENSG00000125691	RPL23	protein_coding	0	0.984	0.995
ENST00000479537	ENSG00000157764	BRAF	protein_coding	0	0.985	0.995
ENST00000479672	ENSG00000114354	TFG	protein_coding	0	0.984	0.995
ENST00000480546	ENSG00000180764	PIPSL	transcribed_processed_pseudogene	0	0.984	0.995
ENST00000483056	ENSG00000188938	FAM120AOS	protein_coding	0	0.982	0.995
ENST00000484909	ENSG00000152689	RASGRP3	protein_coding	0	0.982	0.995
ENST00000487318	ENSG00000115425	PECR	protein_coding	0	0.983	0.995
ENST00000492409	ENSG00000114796	KLHL24	protein_coding	0	0.984	0.995
ENST00000495554	ENSG00000160679	CHTOP	protein_coding	0	0.985	0.995
ENST00000497369	ENSG00000116580	GON4L	protein_coding	0	0.982	0.995
ENST00000502363	ENSG00000118762	PKD2	protein_coding	0	0.983	0.995
ENST00000503046	ENSG00000151883	PARP8	protein_coding	0	0.983	0.995
ENST00000503936	ENSG00000113638	TTC33	protein_coding	0	0.985	0.995
ENST00000508624	ENSG00000134982	APC	protein_coding	0	0.981	0.995
ENST00000510051	ENSG00000163138	PACRGL	protein_coding	0	0.982	0.995
ENST00000510186	ENSG00000237765	FAM200B	protein_coding	0	0.982	0.995
ENST00000510635	ENSG00000038002	AGA	protein_coding	0	0.982	0.995
ENST00000511920	ENSG00000058729	RIOK2	protein_coding	0	0.985	0.995
ENST00000513252	ENSG00000081189	MEF2C	protein_coding	0	0.982	0.995
ENST00000514515	ENSG00000134986	NREP	protein_coding	0	0.985	0.995
ENST00000518251	ENSG00000028310	BRD9	protein_coding	0	0.982	0.995
ENST00000518296	ENSG00000133872	SARAF	protein_coding	0	0.985	0.995
ENST00000519076	ENSG00000104447	TRPS1	protein_coding	0	0.982	0.995
ENST00000519106	ENSG00000253958	CLDN23	protein_coding	0	0.981	0.995
ENST00000522061	ENSG00000040341	STAU2	protein_coding	0	0.983	0.995
ENST00000522840	ENSG00000131203	IDO1	protein_coding	0	0.983	0.995
ENST00000522994	ENSG00000134516	DOCK2	protein_coding	0	0.983	0.995
ENST00000523418	ENSG00000172748	ZNF596	protein_coding	0	0.982	0.995
ENST00000524495	ENSG00000166387	PPFIBP2	protein_coding	0	0.981	0.995
ENST00000528592	ENSG00000149269	PAK1	protein_coding	0	0.983	0.995
ENST00000529543	ENSG00000154144	TBRG1	protein_coding	0	0.984	0.995
ENST00000530739	ENSG00000143156	NME7	protein_coding	0	0.982	0.995
ENST00000533077	ENSG00000173020	GRK2	protein_coding	0	0.982	0.995
ENST00000533628	ENSG00000165526	RPUSD4	protein_coding	0	0.982	0.995
ENST00000533723	ENSG00000166471	TMEM41B	protein_coding	0	0.983	0.995
ENST00000536323	ENSG00000141127	PRPSAP2	protein_coding	-0.01	0.983	0.995
ENST00000538183	ENSG00000112096	SOD2	protein_coding	0	0.983	0.995
ENST00000538366	ENSG00000075945	KIFAP3	protein_coding	0	0.983	0.995
ENST00000539068	ENSG00000096060	FKBP5	protein_coding	0	0.983	0.995
ENST00000542104	ENSG00000153179	RASSF3	protein_coding	0	0.985	0.995
ENST00000544246	ENSG00000184226	PCDH9	protein_coding	0	0.983	0.995
ENST00000546636	ENSG00000110911	SLC11A2	protein_coding	0	0.982	0.995
ENST00000546720	ENSG00000196510	ANAPC7	protein_coding	0	0.982	0.995
ENST00000548403	ENSG00000151239	TWF1	protein_coding	0	0.982	0.995
ENST00000550497	ENSG00000179088	C12orf42	protein_coding	0	0.984	0.995
ENST00000550559	ENSG00000123297	TSFM	protein_coding	0	0.983	0.995
ENST00000551407	ENSG00000186908	ZDHHC17	protein_coding	0	0.982	0.995
ENST00000554027	ENSG00000092148	HECTD1	protein_coding	0	0.983	0.995
ENST00000554173	ENSG00000140093	SERPINA10	protein_coding	0	0.982	0.995
ENST00000554304	ENSG00000139974	SLC38A6	protein_coding	0	0.984	0.995
ENST00000555179	ENSG00000054983	GALC	protein_coding	0	0.985	0.995
ENST00000555749	ENSG00000070367	EXOC5	protein_coding	0	0.985	0.995
ENST00000557517	ENSG00000100519	PSMC6	protein_coding	0	0.982	0.995
ENST00000558414	ENSG00000138600	SPPL2A	protein_coding	0	0.984	0.995
ENST00000564903	ENSG00000131143	COX4I1	protein_coding	0	0.985	0.995
ENST00000567200	ENSG00000102893	PHKB	protein_coding	0	0.981	0.995
ENST00000570047	ENSG00000102893	PHKB	protein_coding	0	0.982	0.995
ENST00000571253	ENSG00000170296	GABARAP	protein_coding	0	0.983	0.995
ENST00000577510	ENSG00000101608	MYL12A	protein_coding	0	0.983	0.995
ENST00000580583	ENSG00000154845	PPP4R1	protein_coding	0	0.984	0.995
ENST00000583772	ENSG00000167862	MRPL58	protein_coding	0	0.984	0.995
ENST00000587169	ENSG00000099622	CIRBP	protein_coding	0	0.984	0.995
ENST00000588488	ENSG00000129657	SEC14L1	protein_coding	0	0.984	0.995
ENST00000589724	ENSG00000237732	AC010980.2	transcribed_unprocessed_pseudogene	0	0.984	0.995
ENST00000590875	ENSG00000141873	SLC39A3	protein_coding	0	0.985	0.995
ENST00000591780	ENSG00000256616	RP11-815J4.6	transcribed_processed_pseudogene	0	0.982	0.995
ENST00000597089	ENSG00000104823	ECH1	protein_coding	0	0.982	0.995
ENST00000601365	ENSG00000197124	ZNF682	protein_coding	0	0.983	0.995
ENST00000602682	ENSG00000015171	ZMYND11	protein_coding	0	0.983	0.995
ENST00000609084	ENSG00000100058	CRYBB2P1	transcribed_unprocessed_pseudogene	0	0.983	0.995
ENST00000611119	ENSG00000269556	TMEM185A	protein_coding	0	0.983	0.995
ENST00000611208	ENSG00000134108	ARL8B	protein_coding	0	0.985	0.995
ENST00000611932	ENSG00000153048	CARHSP1	protein_coding	0	0.983	0.995
ENST00000612719	ENSG00000251247	ZNF345	protein_coding	0	0.982	0.995
ENST00000613386	ENSG00000276550	HERC2P2	transcribed_unprocessed_pseudogene	0	0.982	0.995
ENST00000614444	ENSG00000086848	ALG9	protein_coding	-0.01	0.982	0.995
ENST00000616944	ENSG00000172785	CBWD1	protein_coding	0	0.982	0.995
ENST00000619794	ENSG00000276486	RP11-210K20.6	processed_pseudogene	0	0.983	0.995
ENST00000620443	ENSG00000125675	GRIA3	protein_coding	0	0.983	0.995
ENST00000621217	ENSG00000125447	GGA3	protein_coding	0	0.983	0.995
ENST00000622570	ENSG00000275679	PRH2	protein_coding	0	0.982	0.995
ENST00000630259	ENSG00000147687	TATDN1	protein_coding	0	0.984	0.995
ENST00000223084	ENSG00000106355	LSM5	protein_coding	0	0.981	0.994
ENST00000264474	ENSG00000121552	CSTA	protein_coding	0	0.98	0.994
ENST00000265523	ENSG00000106605	BLVRA	protein_coding	0	0.98	0.994
ENST00000273317	ENSG00000144791	LIMD1	protein_coding	0	0.979	0.994
ENST00000277942	ENSG00000148734	NPFFR1	protein_coding	0	0.979	0.994
ENST00000284049	ENSG00000153922	CHD1	protein_coding	0	0.98	0.994
ENST00000299468	ENSG00000203880	PCMTD2	protein_coding	0	0.98	0.994
ENST00000308031	ENSG00000196263	ZNF471	protein_coding	0	0.979	0.994
ENST00000315286	ENSG00000180329	CCDC43	protein_coding	0	0.98	0.994
ENST00000325542	ENSG00000166037	CEP57	protein_coding	0	0.981	0.994
ENST00000341952	ENSG00000130783	CCDC62	protein_coding	-0.01	0.981	0.994
ENST00000342056	ENSG00000185760	KCNQ5	protein_coding	0.01	0.979	0.994
ENST00000354266	ENSG00000126858	RHOT1	protein_coding	0	0.98	0.994
ENST00000354791	ENSG00000173698	ADGRG2	protein_coding	0	0.979	0.994
ENST00000360060	ENSG00000152952	PLOD2	protein_coding	0	0.979	0.994
ENST00000367450	ENSG00000116750	UCHL5	protein_coding	0	0.979	0.994
ENST00000370788	ENSG00000151914	DST	protein_coding	0	0.98	0.994
ENST00000370798	ENSG00000036549	ZZZ3	protein_coding	0	0.979	0.994
ENST00000370870	ENSG00000116791	CRYZ	protein_coding	0	0.979	0.994
ENST00000372187	ENSG00000122378	FAM213A	protein_coding	0	0.98	0.994
ENST00000372281	ENSG00000133678	TMEM254	protein_coding	0.01	0.98	0.994
ENST00000372514	ENSG00000164010	ERMAP	protein_coding	0	0.979	0.994
ENST00000372725	ENSG00000156650	KAT6B	protein_coding	0.01	0.98	0.994
ENST00000378138	ENSG00000171659	GPR34	protein_coding	0	0.979	0.994
ENST00000378673	ENSG00000164404	GDF9	protein_coding	0	0.979	0.994
ENST00000379221	ENSG00000120675	DNAJC15	protein_coding	0	0.98	0.994
ENST00000379589	ENSG00000183722	LHFP	protein_coding	0	0.98	0.994
ENST00000380045	ENSG00000047634	SCML1	protein_coding	0.01	0.981	0.994
ENST00000409588	ENSG00000196290	NIF3L1	protein_coding	0.01	0.98	0.994
ENST00000419281	ENSG00000115216	NRBP1	protein_coding	0	0.978	0.994
ENST00000420513	ENSG00000219481	NBPF1	protein_coding	0	0.979	0.994
ENST00000420999	ENSG00000183690	EFHC2	protein_coding	0	0.981	0.994
ENST00000446813	ENSG00000196313	POM121	protein_coding	0	0.98	0.994
ENST00000447313	ENSG00000171804	WDR87	protein_coding	0	0.98	0.994
ENST00000452474	ENSG00000118260	CREB1	protein_coding	0	0.979	0.994
ENST00000453956	ENSG00000115365	LANCL1	protein_coding	0	0.98	0.994
ENST00000461213	ENSG00000068885	IFT80	protein_coding	0	0.979	0.994
ENST00000465883	ENSG00000001629	ANKIB1	protein_coding	0	0.981	0.994
ENST00000465923	ENSG00000158864	NDUFS2	protein_coding	0	0.979	0.994
ENST00000470178	ENSG00000003402	CFLAR	protein_coding	0	0.98	0.994
ENST00000471433	ENSG00000124782	RREB1	protein_coding	0	0.978	0.994
ENST00000479557	ENSG00000160294	MCM3AP	protein_coding	0	0.981	0.994
ENST00000481540	ENSG00000187607	ZNF286A	protein_coding	0	0.981	0.994
ENST00000483572	ENSG00000156502	SUPV3L1	protein_coding	0	0.979	0.994
ENST00000483711	ENSG00000065154	OAT	protein_coding	0	0.981	0.994
ENST00000484562	ENSG00000132849	PATJ	protein_coding	0	0.98	0.994
ENST00000484641	ENSG00000126226	PCID2	protein_coding	0	0.98	0.994
ENST00000486257	ENSG00000181847	TIGIT	protein_coding	0	0.98	0.994
ENST00000486967	ENSG00000219626	FAM228B	protein_coding	0	0.979	0.994
ENST00000487195	ENSG00000102445	RUBCNL	protein_coding	0	0.98	0.994
ENST00000491680	ENSG00000172954	LCLAT1	protein_coding	0	0.979	0.994
ENST00000495471	ENSG00000163660	CCNL1	protein_coding	0	0.981	0.994
ENST00000496253	ENSG00000135953	MFSD9	protein_coding	0	0.98	0.994
ENST00000498663	ENSG00000265241	RBM8A	protein_coding	0	0.98	0.994
ENST00000506699	ENSG00000120708	TGFBI	protein_coding	0	0.981	0.994
ENST00000508436	ENSG00000223519	KIF28P	unitary_pseudogene	0	0.98	0.994
ENST00000511401	ENSG00000168214	RBPJ	protein_coding	0	0.979	0.994
ENST00000511529	ENSG00000174720	LARP7	protein_coding	0	0.98	0.994
ENST00000513775	ENSG00000151806	GUF1	protein_coding	0	0.981	0.994
ENST00000519551	ENSG00000175606	TMEM70	protein_coding	0	0.979	0.994
ENST00000520198	ENSG00000198363	ASPH	protein_coding	0	0.979	0.994
ENST00000521948	ENSG00000156467	UQCRB	protein_coding	0	0.981	0.994
ENST00000525579	ENSG00000136874	STX17	protein_coding	0	0.979	0.994
ENST00000525976	ENSG00000105397	TYK2	protein_coding	0	0.979	0.994
ENST00000527356	ENSG00000186166	CCDC84	protein_coding	0	0.979	0.994
ENST00000530469	ENSG00000052841	TTC17	protein_coding	0	0.981	0.994
ENST00000532166	ENSG00000133816	MICAL2	protein_coding	0	0.98	0.994
ENST00000533264	ENSG00000255185	PDXDC2P	transcribed_unprocessed_pseudogene	0	0.979	0.994
ENST00000541335	ENSG00000073614	KDM5A	protein_coding	0	0.98	0.994
ENST00000543956	ENSG00000102468	HTR2A	protein_coding	0	0.98	0.994
ENST00000544931	ENSG00000111247	RAD51AP1	protein_coding	0	0.98	0.994
ENST00000550224	ENSG00000198056	PRIM1	protein_coding	0	0.981	0.994
ENST00000551191	ENSG00000058272	PPP1R12A	protein_coding	0	0.979	0.994
ENST00000551215	ENSG00000110911	SLC11A2	protein_coding	0	0.98	0.994
ENST00000551592	ENSG00000079387	SENP1	protein_coding	0	0.979	0.994
ENST00000552352	ENSG00000089169	RPH3A	protein_coding	0	0.979	0.994
ENST00000553077	ENSG00000072736	NFATC3	protein_coding	-0.01	0.98	0.994
ENST00000553428	ENSG00000100731	PCNX1	protein_coding	0	0.98	0.994
ENST00000556758	ENSG00000066629	EML1	protein_coding	0	0.979	0.994
ENST00000561693	ENSG00000140400	MAN2C1	protein_coding	0	0.981	0.994
ENST00000564009	ENSG00000033800	PIAS1	protein_coding	0	0.979	0.994
ENST00000566231	ENSG00000103121	CMC2	protein_coding	0	0.98	0.994
ENST00000570330	ENSG00000129235	TXNDC17	protein_coding	0	0.981	0.994
ENST00000573578	ENSG00000006194	ZNF263	protein_coding	0	0.981	0.994
ENST00000581268	ENSG00000263309	KRT23	protein_coding	0	0.981	0.994
ENST00000584517	ENSG00000108244	KRT23	protein_coding	0	0.981	0.994
ENST00000586718	ENSG00000141458	NPC1	protein_coding	0	0.98	0.994
ENST00000592325	ENSG00000166750	SLFN5	protein_coding	0	0.979	0.994
ENST00000592462	ENSG00000005961	ITGA2B	protein_coding	0	0.98	0.994
ENST00000605011	ENSG00000150867	PIP4K2A	protein_coding	0	0.979	0.994
ENST00000613863	ENSG00000119397	CNTRL	protein_coding	0	0.979	0.994
ENST00000613919	ENSG00000127922	SHFM1	protein_coding	0	0.98	0.994
ENST00000617575	ENSG00000278570	NR2E3	protein_coding	0	0.979	0.994
ENST00000629233	ENSG00000281813	KAT6B	protein_coding	0.01	0.98	0.994
ENST00000630855	ENSG00000280975	CCDC84	protein_coding	0	0.979	0.994
ENST00000075503	ENSG00000060140	STYK1	protein_coding	0	0.976	0.993
ENST00000261584	ENSG00000083093	PALB2	protein_coding	0.01	0.978	0.993
ENST00000261880	ENSG00000103591	AAGAB	protein_coding	0	0.976	0.993
ENST00000262455	ENSG00000023318	ERP44	protein_coding	0	0.975	0.993
ENST00000262735	ENSG00000186951	PPARA	protein_coding	-0.01	0.976	0.993
ENST00000266589	ENSG00000139218	SCAF11	protein_coding	0	0.978	0.993
ENST00000271690	ENSG00000143420	ENSA	protein_coding	0	0.978	0.993
ENST00000273037	ENSG00000144559	TAMM41	protein_coding	0	0.978	0.993
ENST00000276201	ENSG00000125351	UPF3B	protein_coding	0	0.978	0.993
ENST00000292644	ENSG00000161057	PSMC2	protein_coding	0	0.976	0.993
ENST00000327331	ENSG00000134690	CDCA8	protein_coding	0	0.976	0.993
ENST00000332018	ENSG00000240654	C1QTNF9	protein_coding	0	0.975	0.993
ENST00000340652	ENSG00000188730	VWC2	protein_coding	0	0.976	0.993
ENST00000354289	ENSG00000105835	NAMPT	protein_coding	0	0.976	0.993
ENST00000354919	ENSG00000152455	SUV39H2	protein_coding	0	0.977	0.993
ENST00000355898	ENSG00000168813	ZNF507	protein_coding	0	0.976	0.993
ENST00000356309	ENSG00000146918	NCAPG2	protein_coding	-0.01	0.978	0.993
ENST00000356495	ENSG00000162896	PIGR	protein_coding	0	0.977	0.993
ENST00000368931	ENSG00000163141	BNIPL	protein_coding	0	0.977	0.993
ENST00000368979	ENSG00000112335	SNX3	protein_coding	0	0.978	0.993
ENST00000371045	ENSG00000184588	PDE4B	protein_coding	0	0.978	0.993
ENST00000371584	ENSG00000000419	DPM1	protein_coding	0.01	0.975	0.993
ENST00000372419	ENSG00000147224	PRPS1	protein_coding	0	0.978	0.993
ENST00000374793	ENSG00000136824	SMC2	protein_coding	0	0.976	0.993
ENST00000375000	ENSG00000127483	HP1BP3	protein_coding	0	0.977	0.993
ENST00000376673	ENSG00000139793	MBNL2	protein_coding	-0.01	0.978	0.993
ENST00000378727	ENSG00000138050	THUMPD2	protein_coding	0.01	0.977	0.993
ENST00000380270	ENSG00000108021	FAM208B	protein_coding	0	0.977	0.993
ENST00000381489	ENSG00000180525	PRR26	protein_coding	0	0.977	0.993
ENST00000382905	ENSG00000132950	ZMYM5	protein_coding	0.01	0.977	0.993
ENST00000390445	ENSG00000211797	TRAV17	TR_V_gene	0	0.977	0.993
ENST00000391880	ENSG00000197520	FAM177B	protein_coding	0	0.976	0.993
ENST00000391921	ENSG00000196352	CD55	protein_coding	0.01	0.975	0.993
ENST00000393086	ENSG00000108387	43347	protein_coding	-0.01	0.977	0.993
ENST00000394036	ENSG00000119969	HELLS	protein_coding	0	0.975	0.993
ENST00000397061	ENSG00000213965	NUDT19	protein_coding	0	0.978	0.993
ENST00000398117	ENSG00000171791	BCL2	protein_coding	0	0.976	0.993
ENST00000401393	ENSG00000128908	INO80	protein_coding	0	0.975	0.993
ENST00000415891	ENSG00000115295	CLIP4	protein_coding	0.01	0.975	0.993
ENST00000416169	ENSG00000172728	FUT10	protein_coding	0	0.977	0.993
ENST00000418622	ENSG00000107036	RIC1	protein_coding	0	0.977	0.993
ENST00000418663	ENSG00000205485	AC004980.7	transcribed_unprocessed_pseudogene	0	0.976	0.993
ENST00000421046	ENSG00000183696	UPP1	protein_coding	0	0.976	0.993
ENST00000422809	ENSG00000156273	BACH1	protein_coding	0	0.977	0.993
ENST00000423698	ENSG00000012061	ERCC1	protein_coding	0	0.978	0.993
ENST00000426683	ENSG00000138641	HERC3	protein_coding	0	0.975	0.993
ENST00000430553	ENSG00000134333	LDHA	protein_coding	0	0.977	0.993
ENST00000438447	ENSG00000133401	PDZD2	protein_coding	0	0.976	0.993
ENST00000439768	ENSG00000037749	MFAP3	protein_coding	-0.01	0.976	0.993
ENST00000440946	ENSG00000232775	BMS1P22	transcribed_unprocessed_pseudogene	0	0.978	0.993
ENST00000443551	ENSG00000187699	C2orf88	protein_coding	0	0.978	0.993
ENST00000444490	ENSG00000106823	ECM2	protein_coding	0	0.978	0.993
ENST00000447484	ENSG00000077044	DGKD	protein_coding	0	0.977	0.993
ENST00000448128	ENSG00000125676	THOC2	protein_coding	0.01	0.978	0.993
ENST00000460859	ENSG00000159592	GPBP1L1	protein_coding	0	0.975	0.993
ENST00000461932	ENSG00000147996	CBWD5	protein_coding	0	0.976	0.993
ENST00000463841	ENSG00000115541	HSPE1	protein_coding	0	0.977	0.993
ENST00000467334	ENSG00000090263	MRPS33	protein_coding	0	0.976	0.993
ENST00000467797	ENSG00000184924	PTRHD1	protein_coding	0	0.977	0.993
ENST00000469022	ENSG00000106701	FSD1L	protein_coding	0	0.978	0.993
ENST00000472763	ENSG00000095585	BLNK	protein_coding	0	0.977	0.993
ENST00000472982	ENSG00000117395	EBNA1BP2	protein_coding	0	0.976	0.993
ENST00000473686	ENSG00000203666	EFCAB2	protein_coding	-0.01	0.976	0.993
ENST00000473819	ENSG00000135945	REV1	protein_coding	0	0.978	0.993
ENST00000474102	ENSG00000135905	DOCK10	protein_coding	0	0.977	0.993
ENST00000474495	ENSG00000135048	TMEM2	protein_coding	0	0.976	0.993
ENST00000474676	ENSG00000119522	DENND1A	protein_coding	0	0.977	0.993
ENST00000474820	ENSG00000153250	RBMS1	protein_coding	0	0.976	0.993
ENST00000475243	ENSG00000124164	VAPB	protein_coding	0	0.976	0.993
ENST00000481980	ENSG00000139496	NUP58	protein_coding	0	0.978	0.993
ENST00000482085	ENSG00000107796	ACTA2	protein_coding	0	0.975	0.993
ENST00000483404	ENSG00000059588	TARBP1	protein_coding	0	0.977	0.993
ENST00000483672	ENSG00000115464	USP34	protein_coding	0	0.975	0.993
ENST00000483684	ENSG00000148444	COMMD3	protein_coding	0.01	0.976	0.993
ENST00000484605	ENSG00000108255	CRYBA1	protein_coding	0.01	0.976	0.993
ENST00000486447	ENSG00000119878	CRIPT	protein_coding	-0.01	0.977	0.993
ENST00000486645	ENSG00000103121	CMC2	protein_coding	0	0.978	0.993
ENST00000489419	ENSG00000121904	CSMD2	protein_coding	0	0.976	0.993
ENST00000490178	ENSG00000146574	CCZ1B	protein_coding	0	0.977	0.993
ENST00000491290	ENSG00000132155	RAF1	protein_coding	0	0.977	0.993
ENST00000491854	ENSG00000106771	TMEM245	protein_coding	0	0.978	0.993
ENST00000492136	ENSG00000153560	UBP1	protein_coding	0	0.977	0.993
ENST00000496790	ENSG00000222011	FAM185A	protein_coding	0	0.978	0.993
ENST00000505317	ENSG00000169762	TAPT1	protein_coding	0	0.978	0.993
ENST00000505800	ENSG00000174227	PIGG	protein_coding	0	0.978	0.993
ENST00000508326	ENSG00000145868	FBXO38	protein_coding	0	0.975	0.993
ENST00000508441	ENSG00000164073	MFSD8	protein_coding	0	0.978	0.993
ENST00000508515	ENSG00000112851	ERBIN	protein_coding	0	0.978	0.993
ENST00000511466	ENSG00000164162	ANAPC10	protein_coding	0	0.976	0.993
ENST00000512448	ENSG00000157796	WDR19	protein_coding	0	0.978	0.993
ENST00000512504	ENSG00000162402	USP24	protein_coding	0	0.975	0.993
ENST00000515807	ENSG00000164329	PAPD4	protein_coding	0	0.976	0.993
ENST00000519383	ENSG00000253273	RP11-99A14.1	unprocessed_pseudogene	0	0.977	0.993
ENST00000519759	ENSG00000113263	ITK	protein_coding	0	0.976	0.993
ENST00000521798	ENSG00000164808	SPIDR	protein_coding	0	0.976	0.993
ENST00000523243	ENSG00000066827	ZFAT	protein_coding	0.01	0.975	0.993
ENST00000524349	ENSG00000008988	RPS20	protein_coding	0	0.976	0.993
ENST00000525431	ENSG00000134910	STT3A	protein_coding	0	0.977	0.993
ENST00000528888	ENSG00000085788	DDHD2	protein_coding	0	0.977	0.993
ENST00000529487	ENSG00000197816	CCDC180	protein_coding	0	0.975	0.993
ENST00000532026	ENSG00000177054	ZDHHC13	protein_coding	-0.01	0.976	0.993
ENST00000532789	ENSG00000161692	DBF4B	protein_coding	0	0.976	0.993
ENST00000534987	ENSG00000137497	NUMA1	protein_coding	-0.01	0.978	0.993
ENST00000537475	ENSG00000166535	A2ML1	protein_coding	0	0.977	0.993
ENST00000542710	ENSG00000214517	PPME1	protein_coding	0	0.977	0.993
ENST00000542874	ENSG00000198040	ZNF84	protein_coding	0	0.978	0.993
ENST00000548527	ENSG00000214198	TTC41P	transcribed_unitary_pseudogene	0	0.975	0.993
ENST00000548630	ENSG00000166986	MARS	protein_coding	0	0.977	0.993
ENST00000548787	ENSG00000166226	CCT2	protein_coding	0	0.977	0.993
ENST00000549928	ENSG00000118596	SLC16A7	protein_coding	0	0.976	0.993
ENST00000551296	ENSG00000065357	DGKA	protein_coding	0	0.977	0.993
ENST00000551757	ENSG00000139624	CERS5	protein_coding	0	0.977	0.993
ENST00000552918	ENSG00000123352	SPATS2	protein_coding	0	0.978	0.993
ENST00000556419	ENSG00000100802	C14orf93	protein_coding	0	0.976	0.993
ENST00000557372	ENSG00000071537	SEL1L	protein_coding	0	0.978	0.993
ENST00000561898	ENSG00000156642	NPTN	protein_coding	0	0.978	0.993
ENST00000562522	ENSG00000140678	ITGAX	protein_coding	-0.01	0.975	0.993
ENST00000563573	ENSG00000140743	CDR2	protein_coding	0	0.978	0.993
ENST00000564030	ENSG00000140650	PMM2	protein_coding	0	0.978	0.993
ENST00000565323	ENSG00000104164	BLOC1S6	protein_coding	0	0.977	0.993
ENST00000569611	ENSG00000132604	TERF2	protein_coding	0	0.975	0.993
ENST00000574213	ENSG00000007168	PAFAH1B1	protein_coding	0	0.975	0.993
ENST00000574816	ENSG00000007168	PAFAH1B1	protein_coding	0	0.978	0.993
ENST00000577083	ENSG00000103423	DNAJA3	protein_coding	0	0.976	0.993
ENST00000577114	ENSG00000120071	KANSL1	protein_coding	0	0.976	0.993
ENST00000585357	ENSG00000167642	SPINT2	protein_coding	0	0.977	0.993
ENST00000588875	ENSG00000166562	SEC11C	protein_coding	0	0.977	0.993
ENST00000599908	ENSG00000219481	NBPF1	protein_coding	0	0.976	0.993
ENST00000606704	ENSG00000051825	MPHOSPH9	protein_coding	0.01	0.975	0.993
ENST00000609769	ENSG00000101574	METTL4	protein_coding	0	0.977	0.993
ENST00000615659	ENSG00000272398	CD24	protein_coding	-0.01	0.978	0.993
ENST00000620954	ENSG00000140006	WDR89	protein_coding	0	0.976	0.993
ENST00000622791	ENSG00000215126	CBWD7	protein_coding	0	0.977	0.993
ENST00000624069	ENSG00000142541	RPL13A	protein_coding	0	0.977	0.993
ENST00000629742	ENSG00000280873	DGKD	protein_coding	0	0.977	0.993
ENST00000007516	ENSG00000004779	NDUFAB1	protein_coding	0	0.974	0.992
ENST00000245811	ENSG00000232036	GS1-115G20.2	processed_pseudogene	0	0.973	0.992
ENST00000280187	ENSG00000150625	GPM6A	protein_coding	0	0.973	0.992
ENST00000312263	ENSG00000143164	DCAF6	protein_coding	0	0.973	0.992
ENST00000316292	ENSG00000156508	EEF1A1	protein_coding	0	0.975	0.992
ENST00000319410	ENSG00000065427	KARS	protein_coding	0	0.974	0.992
ENST00000359741	ENSG00000104635	SLC39A14	protein_coding	0.01	0.973	0.992
ENST00000368024	ENSG00000215845	TSTD1	protein_coding	0	0.975	0.992
ENST00000370474	ENSG00000154079	SDHAF4	protein_coding	0	0.972	0.992
ENST00000370766	ENSG00000186376	ZNF75D	protein_coding	0	0.973	0.992
ENST00000374433	ENSG00000169740	ZNF32	protein_coding	0	0.975	0.992
ENST00000377906	ENSG00000204909	SPINK9	protein_coding	0	0.973	0.992
ENST00000378637	ENSG00000182621	PLCB1	protein_coding	-0.01	0.974	0.992
ENST00000392619	ENSG00000186407	CD300E	protein_coding	0	0.972	0.992
ENST00000395594	ENSG00000163291	PAQR3	protein_coding	-0.01	0.974	0.992
ENST00000411425	ENSG00000144026	ZNF514	protein_coding	0	0.975	0.992
ENST00000412731	ENSG00000128708	HAT1	protein_coding	0	0.974	0.992
ENST00000420043	ENSG00000118482	PHF3	protein_coding	0	0.973	0.992
ENST00000427710	ENSG00000115310	RTN4	protein_coding	0	0.975	0.992
ENST00000428234	ENSG00000233007	UBTFL11	processed_pseudogene	0	0.973	0.992
ENST00000432729	ENSG00000172667	ZMAT3	protein_coding	0	0.974	0.992
ENST00000440884	ENSG00000075413	MARK3	protein_coding	-0.01	0.973	0.992
ENST00000441279	ENSG00000144535	DIS3L2	protein_coding	0	0.974	0.992
ENST00000443659	ENSG00000197885	NKIRAS1	protein_coding	0	0.973	0.992
ENST00000443917	ENSG00000131845	ZNF304	protein_coding	-0.01	0.974	0.992
ENST00000447929	ENSG00000169919	GUSB	protein_coding	-0.01	0.973	0.992
ENST00000449142	ENSG00000074621	SLC24A1	protein_coding	-0.01	0.973	0.992
ENST00000452026	ENSG00000234585	CCT6P3	transcribed_unprocessed_pseudogene	0	0.973	0.992
ENST00000452091	ENSG00000223878	AC005517.3	processed_pseudogene	0	0.973	0.992
ENST00000461734	ENSG00000206530	CFAP44	protein_coding	-0.01	0.975	0.992
ENST00000464434	ENSG00000136286	MYO1G	protein_coding	0	0.974	0.992
ENST00000464717	ENSG00000157212	PAXIP1	protein_coding	0	0.973	0.992
ENST00000468913	ENSG00000164008	C1orf50	protein_coding	0.01	0.974	0.992
ENST00000470397	ENSG00000143452	HORMAD1	protein_coding	0	0.974	0.992
ENST00000474046	ENSG00000185630	PBX1	protein_coding	0	0.974	0.992
ENST00000474136	ENSG00000142192	APP	protein_coding	0	0.973	0.992
ENST00000474175	ENSG00000094841	UPRT	protein_coding	-0.01	0.974	0.992
ENST00000476458	ENSG00000079691	CARMIL1	protein_coding	0	0.975	0.992
ENST00000479259	ENSG00000066027	PPP2R5A	protein_coding	0	0.974	0.992
ENST00000480592	ENSG00000215301	DDX3X	protein_coding	0	0.973	0.992
ENST00000483475	ENSG00000206403	ABHD16A	protein_coding	-0.01	0.974	0.992
ENST00000485363	ENSG00000160584	SIK3	protein_coding	0	0.974	0.992
ENST00000487741	ENSG00000159658	EFCAB14	protein_coding	0	0.973	0.992
ENST00000488102	ENSG00000241981	AF224669.3	processed_pseudogene	0	0.974	0.992
ENST00000488910	ENSG00000144848	ATG3	protein_coding	0	0.975	0.992
ENST00000489941	ENSG00000136153	LMO7	protein_coding	0	0.975	0.992
ENST00000491706	ENSG00000143995	MEIS1	protein_coding	0	0.973	0.992
ENST00000496119	ENSG00000146263	MMS22L	protein_coding	0	0.974	0.992
ENST00000502464	ENSG00000123213	NLN	protein_coding	-0.01	0.973	0.992
ENST00000502953	ENSG00000039123	SKIV2L2	protein_coding	0	0.974	0.992
ENST00000506572	ENSG00000134057	CCNB1	protein_coding	0	0.974	0.992
ENST00000508809	ENSG00000113163	COL4A3BP	protein_coding	0	0.973	0.992
ENST00000510033	ENSG00000157765	SLC34A2	protein_coding	0	0.973	0.992
ENST00000511016	ENSG00000175054	ATR	protein_coding	0	0.975	0.992
ENST00000512923	ENSG00000145687	SSBP2	protein_coding	0	0.975	0.992
ENST00000513016	ENSG00000038427	VCAN	protein_coding	0	0.972	0.992
ENST00000514618	ENSG00000145416	43160	protein_coding	0	0.975	0.992
ENST00000518909	ENSG00000132912	DCTN4	protein_coding	0	0.972	0.992
ENST00000519357	ENSG00000111671	SPSB2	protein_coding	0	0.973	0.992
ENST00000520029	ENSG00000253623	RP11-346I3.2	processed_pseudogene	0	0.974	0.992
ENST00000520675	ENSG00000145675	PIK3R1	protein_coding	0	0.975	0.992
ENST00000523687	ENSG00000134014	ELP3	protein_coding	0.01	0.973	0.992
ENST00000526600	ENSG00000187079	TEAD1	protein_coding	0.01	0.974	0.992
ENST00000527022	ENSG00000156587	UBE2L6	protein_coding	0	0.973	0.992
ENST00000529691	ENSG00000166261	ZNF202	protein_coding	0.01	0.974	0.992
ENST00000532883	ENSG00000135365	PHF21A	protein_coding	0	0.974	0.992
ENST00000539200	ENSG00000186231	KLHL32	protein_coding	-0.01	0.973	0.992
ENST00000539776	ENSG00000149483	TMEM138	protein_coding	0	0.974	0.992
ENST00000542424	ENSG00000060237	WNK1	protein_coding	0	0.973	0.992
ENST00000547479	ENSG00000187109	NAP1L1	protein_coding	0	0.973	0.992
ENST00000550299	ENSG00000058272	PPP1R12A	protein_coding	-0.01	0.973	0.992
ENST00000550704	ENSG00000063046	EIF4B	protein_coding	0	0.974	0.992
ENST00000553252	ENSG00000134294	SLC38A2	protein_coding	0	0.974	0.992
ENST00000553573	ENSG00000198604	BAZ1A	protein_coding	0	0.972	0.992
ENST00000553680	ENSG00000126214	KLC1	protein_coding	0	0.973	0.992
ENST00000553941	ENSG00000050130	JKAMP	protein_coding	0	0.975	0.992
ENST00000558611	ENSG00000075413	MARK3	protein_coding	0	0.974	0.992
ENST00000579415	ENSG00000154845	PPP4R1	protein_coding	0.01	0.975	0.992
ENST00000580136	ENSG00000187607	ZNF286A	protein_coding	0	0.974	0.992
ENST00000580613	ENSG00000154957	ZNF18	protein_coding	0	0.975	0.992
ENST00000584198	ENSG00000263961	C1orf186	protein_coding	0	0.973	0.992
ENST00000586331	ENSG00000160439	RDH13	protein_coding	0	0.973	0.992
ENST00000586527	ENSG00000132478	UNK	protein_coding	0	0.975	0.992
ENST00000590311	ENSG00000154262	ABCA6	protein_coding	0	0.975	0.992
ENST00000598288	ENSG00000198521	ZNF43	protein_coding	0	0.973	0.992
ENST00000604892	ENSG00000214262	ANKRD36BP1	transcribed_processed_pseudogene	-0.01	0.973	0.992
ENST00000615377	ENSG00000102034	ELF4	protein_coding	0.01	0.974	0.992
ENST00000615792	ENSG00000183049	CAMK1D	protein_coding	-0.01	0.975	0.992
ENST00000619008	ENSG00000276684	RDH13	protein_coding	0	0.973	0.992
ENST00000624290	ENSG00000279533	AC009022.1	protein_coding	-0.01	0.974	0.992
ENST00000625063	ENSG00000085224	ATRX	protein_coding	0	0.973	0.992
ENST00000626493	ENSG00000198954	KIF1BP	protein_coding	-0.01	0.973	0.992
ENST00000628181	ENSG00000173575	CHD2	protein_coding	0	0.972	0.992
ENST00000216099	ENSG00000243811	APOBEC3D	protein_coding	0	0.972	0.991
ENST00000262134	ENSG00000087253	LPCAT2	protein_coding	0	0.972	0.991
ENST00000268483	ENSG00000140830	TXNL4B	protein_coding	0.01	0.971	0.991
ENST00000269197	ENSG00000141431	ASXL3	protein_coding	0	0.971	0.991
ENST00000280377	ENSG00000135655	USP15	protein_coding	0	0.97	0.991
ENST00000295736	ENSG00000033867	SLC4A7	protein_coding	0.01	0.97	0.991
ENST00000296446	ENSG00000114302	PRKAR2A	protein_coding	-0.01	0.97	0.991
ENST00000300105	ENSG00000166862	CACNG2	protein_coding	0	0.972	0.991
ENST00000305798	ENSG00000168785	TSPAN5	protein_coding	0	0.97	0.991
ENST00000313243	ENSG00000111837	MAK	protein_coding	-0.01	0.97	0.991
ENST00000328550	ENSG00000180479	ZNF571	protein_coding	0	0.97	0.991
ENST00000330022	ENSG00000181555	SETD2	protein_coding	0	0.971	0.991
ENST00000340180	ENSG00000198429	ZNF69	protein_coding	0	0.97	0.991
ENST00000356189	ENSG00000176244	ACBD7	protein_coding	0	0.97	0.991
ENST00000361987	ENSG00000242689	CNTF	protein_coding	0	0.97	0.991
ENST00000367811	ENSG00000143156	NME7	protein_coding	0	0.971	0.991
ENST00000369130	ENSG00000136631	VPS45	protein_coding	0	0.972	0.991
ENST00000369681	ENSG00000065615	CYB5R4	protein_coding	0	0.972	0.991
ENST00000370308	ENSG00000135297	MTO1	protein_coding	0.01	0.971	0.991
ENST00000372956	ENSG00000182489	XKRX	protein_coding	0	0.97	0.991
ENST00000373044	ENSG00000196449	YRDC	protein_coding	0	0.969	0.991
ENST00000377384	ENSG00000147996	CBWD5	protein_coding	0	0.971	0.991
ENST00000380299	ENSG00000223609	HBD	protein_coding	0	0.969	0.991
ENST00000380752	ENSG00000139514	SLC7A1	protein_coding	0	0.972	0.991
ENST00000388712	ENSG00000135052	GOLM1	protein_coding	0	0.972	0.991
ENST00000392127	ENSG00000112531	QKI	protein_coding	0	0.972	0.991
ENST00000392928	ENSG00000153086	ACMSD	protein_coding	0.01	0.972	0.991
ENST00000396629	ENSG00000092108	SCFD1	protein_coding	0	0.971	0.991
ENST00000396700	ENSG00000168952	STXBP6	protein_coding	0	0.97	0.991
ENST00000398033	ENSG00000155957	TMBIM4	protein_coding	0	0.97	0.991
ENST00000398578	ENSG00000214558	RP11-74E24.2	processed_pseudogene	0	0.97	0.991
ENST00000409650	ENSG00000071082	RPL31	protein_coding	-0.01	0.972	0.991
ENST00000412924	ENSG00000122068	FYTTD1	protein_coding	0.01	0.97	0.991
ENST00000415483	ENSG00000100206	DMC1	protein_coding	-0.01	0.971	0.991
ENST00000419443	ENSG00000165055	METTL2B	protein_coding	0	0.97	0.991
ENST00000425184	ENSG00000131051	RBM39	protein_coding	0	0.97	0.991
ENST00000427240	ENSG00000243970	PPIEL	unprocessed_pseudogene	0	0.971	0.991
ENST00000431736	ENSG00000110344	UBE4A	protein_coding	0	0.97	0.991
ENST00000437628	ENSG00000070669	ASNS	protein_coding	-0.01	0.97	0.991
ENST00000438331	ENSG00000122359	ANXA11	protein_coding	-0.01	0.97	0.991
ENST00000442421	ENSG00000204977	TRIM13	protein_coding	0	0.972	0.991
ENST00000447724	ENSG00000172113	NME6	protein_coding	0	0.97	0.991
ENST00000449988	ENSG00000025293	PHF20	protein_coding	-0.01	0.972	0.991
ENST00000451445	ENSG00000131373	HACL1	protein_coding	-0.01	0.972	0.991
ENST00000453952	ENSG00000232653	GOLGA8N	protein_coding	0	0.972	0.991
ENST00000454079	ENSG00000004534	RBM6	protein_coding	0	0.972	0.991
ENST00000458126	ENSG00000100526	CDKN3	protein_coding	-0.01	0.97	0.991
ENST00000463089	ENSG00000151923	TIAL1	protein_coding	0	0.971	0.991
ENST00000463119	ENSG00000092203	TOX4	protein_coding	0	0.97	0.991
ENST00000464572	ENSG00000102710	SUPT20H	protein_coding	0	0.971	0.991
ENST00000466593	ENSG00000117262	GPR89A	protein_coding	0	0.972	0.991
ENST00000467652	ENSG00000176261	ZBTB8OS	protein_coding	0	0.969	0.991
ENST00000470370	ENSG00000106615	RHEB	protein_coding	0	0.972	0.991
ENST00000470496	ENSG00000188313	PLSCR1	protein_coding	0	0.97	0.991
ENST00000471326	ENSG00000143575	HAX1	protein_coding	0	0.971	0.991
ENST00000472403	ENSG00000180336	MEIOC	protein_coding	0	0.97	0.991
ENST00000472824	ENSG00000143319	ISG20L2	protein_coding	0	0.971	0.991
ENST00000476114	ENSG00000105784	RUNDC3B	protein_coding	-0.01	0.972	0.991
ENST00000477047	ENSG00000145757	SPATA9	protein_coding	0.01	0.971	0.991
ENST00000477460	ENSG00000118515	SGK1	protein_coding	-0.01	0.97	0.991
ENST00000478492	ENSG00000114982	KANSL3	protein_coding	0	0.969	0.991
ENST00000478698	ENSG00000096746	HNRNPH3	protein_coding	0	0.972	0.991
ENST00000481160	ENSG00000145743	FBXL17	protein_coding	0	0.972	0.991
ENST00000482532	ENSG00000143933	CALM2	protein_coding	0	0.969	0.991
ENST00000482678	ENSG00000143442	POGZ	protein_coding	0	0.971	0.991
ENST00000483536	ENSG00000139910	NOVA1	protein_coding	0	0.97	0.991
ENST00000484027	ENSG00000169241	SLC50A1	protein_coding	-0.01	0.97	0.991
ENST00000484326	ENSG00000136270	TBRG4	protein_coding	0	0.972	0.991
ENST00000484607	ENSG00000100225	FBXO7	protein_coding	0	0.971	0.991
ENST00000485250	ENSG00000136243	NUPL2	protein_coding	0	0.972	0.991
ENST00000486578	ENSG00000101901	ALG13	protein_coding	-0.01	0.97	0.991
ENST00000487990	ENSG00000159200	RCAN1	protein_coding	0.01	0.97	0.991
ENST00000493592	ENSG00000106635	BCL7B	protein_coding	0	0.971	0.991
ENST00000512476	ENSG00000168538	TRAPPC11	protein_coding	0	0.972	0.991
ENST00000512719	ENSG00000171566	PLRG1	protein_coding	0	0.969	0.991
ENST00000513612	ENSG00000182923	CEP63	protein_coding	0	0.972	0.991
ENST00000518258	ENSG00000156170	NDUFAF6	protein_coding	0	0.972	0.991
ENST00000518457	ENSG00000104327	CALB1	protein_coding	-0.01	0.97	0.991
ENST00000520470	ENSG00000188938	FAM120AOS	protein_coding	0.01	0.971	0.991
ENST00000523625	ENSG00000091656	ZFHX4	protein_coding	0	0.97	0.991
ENST00000526417	ENSG00000167207	NOD2	protein_coding	0	0.97	0.991
ENST00000531080	ENSG00000110429	FBXO3	protein_coding	0.01	0.971	0.991
ENST00000532763	ENSG00000164483	SAMD3	protein_coding	0	0.971	0.991
ENST00000533538	ENSG00000141279	NPEPPS	protein_coding	0	0.97	0.991
ENST00000538485	ENSG00000140025	EFCAB11	protein_coding	0.01	0.97	0.991
ENST00000539112	ENSG00000185418	TARSL2	protein_coding	0.01	0.972	0.991
ENST00000541569	ENSG00000120860	CCDC53	protein_coding	0	0.97	0.991
ENST00000544751	ENSG00000197992	CLEC9A	protein_coding	0	0.971	0.991
ENST00000545614	ENSG00000257065	RP3-468K18.5	protein_coding	0	0.97	0.991
ENST00000547535	ENSG00000065357	DGKA	protein_coding	0	0.972	0.991
ENST00000548058	ENSG00000111058	ACSS3	protein_coding	-0.01	0.972	0.991
ENST00000549412	ENSG00000123352	SPATS2	protein_coding	0	0.97	0.991
ENST00000551620	ENSG00000166226	CCT2	protein_coding	0	0.972	0.991
ENST00000553000	ENSG00000257979	SNRPGP18	processed_pseudogene	0	0.969	0.991
ENST00000558861	ENSG00000168904	LRRC28	protein_coding	0.01	0.97	0.991
ENST00000560612	ENSG00000182774	RPS17	protein_coding	0.01	0.971	0.991
ENST00000568049	ENSG00000185716	C16orf52	protein_coding	0	0.97	0.991
ENST00000569054	ENSG00000167196	FBXO22	protein_coding	0.01	0.972	0.991
ENST00000573580	ENSG00000122390	NAA60	protein_coding	0	0.971	0.991
ENST00000574379	ENSG00000074356	NCBP3	protein_coding	0	0.972	0.991
ENST00000579905	ENSG00000108587	GOSR1	protein_coding	0	0.971	0.991
ENST00000583950	ENSG00000264538	SUZ12P1	transcribed_unprocessed_pseudogene	0	0.971	0.991
ENST00000584437	ENSG00000108375	RNF43	protein_coding	0	0.971	0.991
ENST00000584988	ENSG00000099810	MTAP	protein_coding	0	0.971	0.991
ENST00000588797	ENSG00000167637	ZNF283	protein_coding	0.01	0.971	0.991
ENST00000591887	ENSG00000198453	ZNF568	protein_coding	0	0.971	0.991
ENST00000594700	ENSG00000130755	GMFG	protein_coding	0	0.971	0.991
ENST00000604000	ENSG00000271601	LIX1L	protein_coding	0	0.972	0.991
ENST00000613286	ENSG00000160352	ZNF714	protein_coding	0.01	0.972	0.991
ENST00000225512	ENSG00000108379	WNT3	protein_coding	0	0.966	0.99
ENST00000251091	ENSG00000020577	SAMD4A	protein_coding	0	0.966	0.99
ENST00000252597	ENSG00000130307	USHBP1	protein_coding	0	0.969	0.99
ENST00000259365	ENSG00000136842	TMOD1	protein_coding	0.01	0.967	0.99
ENST00000261369	ENSG00000064652	SNX24	protein_coding	0	0.966	0.99
ENST00000263881	ENSG00000011566	MAP4K3	protein_coding	0	0.968	0.99
ENST00000265187	ENSG00000125885	MCM8	protein_coding	0.01	0.966	0.99
ENST00000265717	ENSG00000005249	PRKAR2B	protein_coding	0	0.967	0.99
ENST00000276202	ENSG00000147251	DOCK11	protein_coding	0	0.965	0.99
ENST00000290299	ENSG00000241837	ATP5O	protein_coding	0	0.966	0.99
ENST00000294016	ENSG00000162104	ADCY9	protein_coding	0	0.966	0.99
ENST00000295156	ENSG00000163032	VSNL1	protein_coding	0.01	0.968	0.99
ENST00000295290	ENSG00000163138	PACRGL	protein_coding	-0.01	0.965	0.99
ENST00000303391	ENSG00000169057	MECP2	protein_coding	0	0.967	0.99
ENST00000307403	ENSG00000184863	RBM33	protein_coding	0	0.966	0.99
ENST00000308774	ENSG00000173113	TRMT112	protein_coding	0.01	0.968	0.99
ENST00000313056	ENSG00000181396	OGFOD3	protein_coding	0	0.969	0.99
ENST00000317096	ENSG00000175193	PARL	protein_coding	0	0.966	0.99
ENST00000319770	ENSG00000126746	ZNF384	protein_coding	0	0.968	0.99
ENST00000320152	ENSG00000099256	PRTFDC1	protein_coding	0	0.967	0.99
ENST00000322343	ENSG00000143452	HORMAD1	protein_coding	0.01	0.965	0.99
ENST00000325805	ENSG00000114439	BBX	protein_coding	-0.01	0.965	0.99
ENST00000327827	ENSG00000182831	C16orf72	protein_coding	0	0.968	0.99
ENST00000334376	ENSG00000115604	IL18R1	protein_coding	-0.01	0.969	0.99
ENST00000336349	ENSG00000179119	SPTY2D1	protein_coding	0	0.967	0.99
ENST00000344386	ENSG00000188649	CC2D2B	protein_coding	0	0.969	0.99
ENST00000350941	ENSG00000122507	BBS9	protein_coding	0.01	0.966	0.99
ENST00000352159	ENSG00000026103	FAS	protein_coding	0	0.968	0.99
ENST00000354411	ENSG00000091592	NLRP1	protein_coding	-0.01	0.968	0.99
ENST00000355574	ENSG00000112053	SLC26A8	protein_coding	0.01	0.969	0.99
ENST00000355758	ENSG00000122299	ZC3H7A	protein_coding	0.01	0.968	0.99
ENST00000357871	ENSG00000206159	GYG2P1	transcribed_unprocessed_pseudogene	0	0.966	0.99
ENST00000358678	ENSG00000198015	MRPL42	protein_coding	0	0.968	0.99
ENST00000361236	ENSG00000152558	TMEM123	protein_coding	0	0.966	0.99
ENST00000361906	ENSG00000198792	TMEM184B	protein_coding	0.01	0.966	0.99
ENST00000366528	ENSG00000203667	COX20	protein_coding	0	0.967	0.99
ENST00000366668	ENSG00000135775	COG2	protein_coding	0.01	0.967	0.99
ENST00000368811	ENSG00000197747	S100A10	protein_coding	0	0.966	0.99
ENST00000368977	ENSG00000135537	LACE1	protein_coding	0	0.966	0.99
ENST00000369583	ENSG00000138166	DUSP5	protein_coding	0	0.965	0.99
ENST00000369627	ENSG00000135317	SNX14	protein_coding	-0.01	0.969	0.99
ENST00000370580	ENSG00000142867	BCL10	protein_coding	0	0.969	0.99
ENST00000370752	ENSG00000165359	INTS6L	protein_coding	0	0.965	0.99
ENST00000371068	ENSG00000096093	EFHC1	protein_coding	-0.01	0.966	0.99
ENST00000372195	ENSG00000107263	RAPGEF1	protein_coding	0.01	0.966	0.99
ENST00000372447	ENSG00000136819	C9orf78	protein_coding	0	0.967	0.99
ENST00000376918	ENSG00000161671	EMC10	protein_coding	0	0.969	0.99
ENST00000379957	ENSG00000165046	LETM2	protein_coding	-0.01	0.965	0.99
ENST00000380650	ENSG00000005175	RPAP3	protein_coding	0	0.965	0.99
ENST00000393352	ENSG00000115641	FHL2	protein_coding	-0.01	0.967	0.99
ENST00000398812	ENSG00000106070	GRB10	protein_coding	-0.01	0.966	0.99
ENST00000399334	ENSG00000103995	CEP152	protein_coding	-0.01	0.967	0.99
ENST00000400065	ENSG00000121742	GJB6	protein_coding	-0.01	0.968	0.99
ENST00000404530	ENSG00000162959	MEMO1	protein_coding	-0.01	0.967	0.99
ENST00000409623	ENSG00000164953	TMEM67	protein_coding	0.01	0.966	0.99
ENST00000409759	ENSG00000070882	OSBPL3	protein_coding	-0.01	0.966	0.99
ENST00000409870	ENSG00000187699	C2orf88	protein_coding	0	0.968	0.99
ENST00000415524	ENSG00000147874	HAUS6	protein_coding	0	0.969	0.99
ENST00000415759	ENSG00000148019	CEP78	protein_coding	0.01	0.966	0.99
ENST00000423641	ENSG00000225423	TNPO1P1	processed_pseudogene	0	0.965	0.99
ENST00000424880	ENSG00000058262	SEC61A1	protein_coding	0	0.966	0.99
ENST00000428526	ENSG00000106034	CPED1	protein_coding	0	0.969	0.99
ENST00000436115	ENSG00000115286	NDUFS7	protein_coding	0	0.966	0.99
ENST00000436147	ENSG00000233436	BTBD18	protein_coding	0.01	0.968	0.99
ENST00000441476	ENSG00000122512	PMS2	protein_coding	0.01	0.966	0.99
ENST00000442873	ENSG00000222011	FAM185A	protein_coding	0	0.967	0.99
ENST00000444775	ENSG00000211695	TRGV9	TR_V_gene	0	0.967	0.99
ENST00000444832	ENSG00000169016	E2F6	protein_coding	-0.01	0.968	0.99
ENST00000446018	ENSG00000145979	TBC1D7	protein_coding	-0.01	0.969	0.99
ENST00000446465	ENSG00000168917	SLC35G2	protein_coding	0.01	0.966	0.99
ENST00000448361	ENSG00000148444	COMMD3	protein_coding	0	0.967	0.99
ENST00000448539	ENSG00000119041	GTF3C3	protein_coding	0	0.966	0.99
ENST00000450548	ENSG00000143164	DCAF6	protein_coding	-0.01	0.969	0.99
ENST00000451385	ENSG00000169519	METTL15	protein_coding	-0.01	0.968	0.99
ENST00000459924	ENSG00000164430	MB21D1	protein_coding	0	0.967	0.99
ENST00000460522	ENSG00000143353	LYPLAL1	protein_coding	0	0.968	0.99
ENST00000462353	ENSG00000118873	RAB3GAP2	protein_coding	0	0.969	0.99
ENST00000463393	ENSG00000197056	ZMYM1	protein_coding	0	0.965	0.99
ENST00000464049	ENSG00000107537	PHYH	protein_coding	0	0.969	0.99
ENST00000466594	ENSG00000144481	TRPM8	protein_coding	0	0.969	0.99
ENST00000466727	ENSG00000138311	ZNF365	protein_coding	0	0.969	0.99
ENST00000466924	ENSG00000158467	AHCYL2	protein_coding	-0.01	0.967	0.99
ENST00000467072	ENSG00000114126	TFDP2	protein_coding	0	0.966	0.99
ENST00000467305	ENSG00000102595	UGGT2	protein_coding	-0.01	0.965	0.99
ENST00000469511	ENSG00000088179	PTPN4	protein_coding	0	0.965	0.99
ENST00000470025	ENSG00000108100	CCNY	protein_coding	0	0.969	0.99
ENST00000470352	ENSG00000118705	RPN2	protein_coding	0	0.969	0.99
ENST00000470941	ENSG00000125944	HNRNPR	protein_coding	0	0.968	0.99
ENST00000471676	ENSG00000086758	HUWE1	protein_coding	0	0.968	0.99
ENST00000474790	ENSG00000111801	BTN3A3	protein_coding	0	0.969	0.99
ENST00000475722	ENSG00000143363	PRUNE1	protein_coding	-0.01	0.967	0.99
ENST00000475774	ENSG00000122707	RECK	protein_coding	0	0.969	0.99
ENST00000476521	ENSG00000137959	IFI44L	protein_coding	0	0.966	0.99
ENST00000476589	ENSG00000196338	NLGN3	protein_coding	-0.01	0.968	0.99
ENST00000477461	ENSG00000144357	UBR3	protein_coding	0	0.969	0.99
ENST00000479956	ENSG00000241553	ARPC4	protein_coding	0	0.969	0.99
ENST00000480188	ENSG00000106804	C5	protein_coding	0	0.966	0.99
ENST00000481910	ENSG00000100099	HPS4	protein_coding	0	0.966	0.99
ENST00000484228	ENSG00000133065	SLC41A1	protein_coding	0	0.968	0.99
ENST00000487402	ENSG00000164091	WDR82	protein_coding	0	0.969	0.99
ENST00000488253	ENSG00000188313	PLSCR1	protein_coding	0	0.966	0.99
ENST00000490338	ENSG00000241296	HLA-DMB	protein_coding	-0.01	0.967	0.99
ENST00000490484	ENSG00000131051	RBM39	protein_coding	0	0.966	0.99
ENST00000491511	ENSG00000144815	NXPE3	protein_coding	0	0.968	0.99
ENST00000492088	ENSG00000099338	CATSPERG	protein_coding	0	0.969	0.99
ENST00000493537	ENSG00000102710	SUPT20H	protein_coding	0	0.967	0.99
ENST00000493625	ENSG00000163374	YY1AP1	protein_coding	0.01	0.968	0.99
ENST00000493653	ENSG00000083642	PDS5B	protein_coding	0	0.967	0.99
ENST00000495349	ENSG00000007392	LUC7L	protein_coding	0	0.966	0.99
ENST00000496609	ENSG00000164619	BMPER	protein_coding	0	0.967	0.99
ENST00000502431	ENSG00000138801	PAPSS1	protein_coding	0.01	0.966	0.99
ENST00000503169	ENSG00000087274	ADD1	protein_coding	0	0.967	0.99
ENST00000503238	ENSG00000075539	FRYL	protein_coding	-0.01	0.968	0.99
ENST00000504190	ENSG00000174796	THAP6	protein_coding	0	0.966	0.99
ENST00000505205	ENSG00000113595	TRIM23	protein_coding	0	0.967	0.99
ENST00000505726	ENSG00000164070	HSPA4L	protein_coding	-0.01	0.968	0.99
ENST00000506419	ENSG00000158985	CDC42SE2	protein_coding	0	0.966	0.99
ENST00000506652	ENSG00000132356	PRKAA1	protein_coding	0.01	0.965	0.99
ENST00000508075	ENSG00000069869	NEDD4	protein_coding	0	0.969	0.99
ENST00000510026	ENSG00000172262	ZNF131	protein_coding	0	0.968	0.99
ENST00000511813	ENSG00000109323	MANBA	protein_coding	0	0.965	0.99
ENST00000513659	ENSG00000249472	RP11-1267H10.2	processed_pseudogene	0	0.967	0.99
ENST00000514095	ENSG00000164329	PAPD4	protein_coding	0	0.969	0.99
ENST00000515861	ENSG00000174125	TLR1	protein_coding	0	0.965	0.99
ENST00000517875	ENSG00000133739	LRRCC1	protein_coding	0.01	0.969	0.99
ENST00000518125	ENSG00000156795	WDYHV1	protein_coding	0.01	0.969	0.99
ENST00000518778	ENSG00000161013	MGAT4B	protein_coding	0	0.968	0.99
ENST00000519590	ENSG00000003987	MTMR7	protein_coding	-0.01	0.966	0.99
ENST00000520704	ENSG00000165102	HGSNAT	protein_coding	0	0.967	0.99
ENST00000523968	ENSG00000197892	KIF13B	protein_coding	0	0.967	0.99
ENST00000526044	ENSG00000090686	USP48	protein_coding	0.01	0.966	0.99
ENST00000528098	ENSG00000134802	SLC43A3	protein_coding	0.01	0.966	0.99
ENST00000529751	ENSG00000198431	TXNRD1	protein_coding	0	0.968	0.99
ENST00000530662	ENSG00000166928	MS4A14	protein_coding	-0.01	0.968	0.99
ENST00000531519	ENSG00000118513	MYB	protein_coding	-0.01	0.967	0.99
ENST00000534662	ENSG00000133789	SWAP70	protein_coding	0	0.966	0.99
ENST00000541649	ENSG00000168003	SLC3A2	protein_coding	0	0.968	0.99
ENST00000545046	ENSG00000072609	CHFR	protein_coding	0.01	0.968	0.99
ENST00000546266	ENSG00000135336	ORC3	protein_coding	0	0.969	0.99
ENST00000547167	ENSG00000123411	IKZF4	protein_coding	0	0.968	0.99
ENST00000548224	ENSG00000118412	CASP8AP2	protein_coding	0	0.969	0.99
ENST00000548310	ENSG00000139344	AMDHD1	protein_coding	0.01	0.967	0.99
ENST00000550883	ENSG00000089127	OAS1	protein_coding	0	0.969	0.99
ENST00000551290	ENSG00000136051	KIAA1033	protein_coding	-0.01	0.968	0.99
ENST00000554624	ENSG00000100764	PSMC1	protein_coding	0	0.969	0.99
ENST00000554644	ENSG00000011114	BTBD7	protein_coding	0	0.967	0.99
ENST00000555961	ENSG00000119638	NEK9	protein_coding	0	0.967	0.99
ENST00000557486	ENSG00000133961	NUMB	protein_coding	0	0.969	0.99
ENST00000558666	ENSG00000138594	TMOD3	protein_coding	0	0.968	0.99
ENST00000558934	ENSG00000138600	SPPL2A	protein_coding	0	0.965	0.99
ENST00000559062	ENSG00000104093	DMXL2	protein_coding	0	0.968	0.99
ENST00000560441	ENSG00000137831	UACA	protein_coding	0.01	0.967	0.99
ENST00000561439	ENSG00000100664	EIF5	protein_coding	0	0.966	0.99
ENST00000565474	ENSG00000090863	GLG1	protein_coding	0	0.968	0.99
ENST00000566901	ENSG00000153774	CFDP1	protein_coding	0	0.968	0.99
ENST00000569645	ENSG00000087263	OGFOD1	protein_coding	0	0.968	0.99
ENST00000573262	ENSG00000243678	NME2	protein_coding	0	0.968	0.99
ENST00000579872	ENSG00000133193	FAM104A	protein_coding	0	0.966	0.99
ENST00000581635	ENSG00000101745	ANKRD12	protein_coding	0	0.968	0.99
ENST00000581841	ENSG00000161960	EIF4A1	protein_coding	0	0.965	0.99
ENST00000582188	ENSG00000166845	C18orf54	protein_coding	-0.01	0.968	0.99
ENST00000583955	ENSG00000150637	CD226	protein_coding	0	0.965	0.99
ENST00000584872	ENSG00000141027	NCOR1	protein_coding	0	0.967	0.99
ENST00000584906	ENSG00000161970	RPL26	protein_coding	0	0.968	0.99
ENST00000588629	ENSG00000033627	ATP6V0A1	protein_coding	0	0.967	0.99
ENST00000600148	ENSG00000203326	ZNF525	protein_coding	0	0.967	0.99
ENST00000602449	ENSG00000204072	ARMCX7P	transcribed_unprocessed_pseudogene	-0.01	0.969	0.99
ENST00000602566	ENSG00000134250	NOTCH2	protein_coding	0	0.967	0.99
ENST00000604822	ENSG00000109670	FBXW7	protein_coding	0	0.969	0.99
ENST00000606752	ENSG00000148429	USP6NL	protein_coding	0	0.967	0.99
ENST00000607071	ENSG00000122335	SERAC1	protein_coding	0	0.968	0.99
ENST00000610527	ENSG00000141428	C18orf21	protein_coding	0	0.967	0.99
ENST00000625792	ENSG00000277222	BTBD7	protein_coding	0	0.967	0.99
ENST00000627231	ENSG00000274474	YWHAE	protein_coding	-0.01	0.969	0.99
ENST00000194672	ENSG00000082269	FAM135A	protein_coding	0.01	0.964	0.989
ENST00000199447	ENSG00000086288	NME8	protein_coding	0.01	0.965	0.989
ENST00000251943	ENSG00000101901	ALG13	protein_coding	0.01	0.963	0.989
ENST00000262753	ENSG00000124429	POF1B	protein_coding	0	0.965	0.989
ENST00000265148	ENSG00000138778	CENPE	protein_coding	-0.01	0.964	0.989
ENST00000281950	ENSG00000152147	GEMIN6	protein_coding	0	0.965	0.989
ENST00000282499	ENSG00000152578	GRIA4	protein_coding	-0.01	0.964	0.989
ENST00000286195	ENSG00000155754	ALS2CR11	protein_coding	-0.01	0.963	0.989
ENST00000311001	ENSG00000029153	ARNTL2	protein_coding	-0.01	0.963	0.989
ENST00000313010	ENSG00000137509	PRCP	protein_coding	0	0.965	0.989
ENST00000316731	ENSG00000146574	CCZ1B	protein_coding	-0.01	0.964	0.989
ENST00000354379	ENSG00000093167	LRRFIP2	protein_coding	0	0.963	0.989
ENST00000354906	ENSG00000154305	MIA3	protein_coding	-0.01	0.964	0.989
ENST00000366090	ENSG00000114346	ECT2	protein_coding	-0.01	0.965	0.989
ENST00000366905	ENSG00000026652	AGPAT4	protein_coding	0	0.963	0.989
ENST00000367109	ENSG00000143479	DYRK3	protein_coding	0.01	0.963	0.989
ENST00000373935	ENSG00000151151	IPMK	protein_coding	0	0.965	0.989
ENST00000381500	ENSG00000198223	CSF2RA	protein_coding	0.01	0.965	0.989
ENST00000382264	ENSG00000159110	IFNAR2	protein_coding	-0.01	0.965	0.989
ENST00000396603	ENSG00000122705	CLTA	protein_coding	0.01	0.963	0.989
ENST00000409120	ENSG00000143951	WDPCP	protein_coding	0	0.964	0.989
ENST00000421339	ENSG00000065882	TBC1D1	protein_coding	0.01	0.964	0.989
ENST00000425013	ENSG00000011275	RNF216	protein_coding	0	0.963	0.989
ENST00000428278	ENSG00000129691	ASH2L	protein_coding	0	0.963	0.989
ENST00000432057	ENSG00000028116	VRK2	protein_coding	0	0.964	0.989
ENST00000433287	ENSG00000181004	BBS12	protein_coding	-0.01	0.965	0.989
ENST00000439952	ENSG00000177409	SAMD9L	protein_coding	0	0.965	0.989
ENST00000443166	ENSG00000263001	GTF2I	protein_coding	0	0.964	0.989
ENST00000444547	ENSG00000116698	SMG7	protein_coding	0	0.964	0.989
ENST00000445828	ENSG00000107890	ANKRD26	protein_coding	0	0.964	0.989
ENST00000446221	ENSG00000183474	GTF2H2C	protein_coding	0.01	0.964	0.989
ENST00000447215	ENSG00000184903	IMMP2L	protein_coding	0	0.964	0.989
ENST00000449491	ENSG00000155313	USP25	protein_coding	0.01	0.965	0.989
ENST00000451249	ENSG00000108587	GOSR1	protein_coding	-0.01	0.964	0.989
ENST00000460366	ENSG00000136631	VPS45	protein_coding	-0.01	0.963	0.989
ENST00000460607	ENSG00000163867	ZMYM6	protein_coding	-0.01	0.963	0.989
ENST00000461310	ENSG00000096746	HNRNPH3	protein_coding	-0.01	0.963	0.989
ENST00000461438	ENSG00000183605	SFXN4	protein_coding	-0.01	0.963	0.989
ENST00000464860	ENSG00000196646	ZNF136	protein_coding	0	0.963	0.989
ENST00000466791	ENSG00000172456	FGGY	protein_coding	0	0.965	0.989
ENST00000467136	ENSG00000157625	TAB3	protein_coding	0	0.963	0.989
ENST00000476980	ENSG00000172766	NAA16	protein_coding	0	0.965	0.989
ENST00000477200	ENSG00000115020	PIKFYVE	protein_coding	0	0.965	0.989
ENST00000479436	ENSG00000007341	ST7L	protein_coding	0	0.963	0.989
ENST00000481281	ENSG00000116478	HDAC1	protein_coding	0.01	0.965	0.989
ENST00000483581	ENSG00000196683	TOMM7	protein_coding	-0.01	0.964	0.989
ENST00000484504	ENSG00000087460	GNAS	protein_coding	0.01	0.963	0.989
ENST00000485171	ENSG00000115548	KDM3A	protein_coding	0	0.963	0.989
ENST00000487888	ENSG00000119979	FAM45A	protein_coding	0	0.964	0.989
ENST00000493232	ENSG00000106009	BRAT1	protein_coding	0	0.963	0.989
ENST00000495215	ENSG00000180098	TRNAU1AP	protein_coding	0.01	0.964	0.989
ENST00000496826	ENSG00000176542	USF3	protein_coding	-0.01	0.964	0.989
ENST00000496912	ENSG00000135269	TES	protein_coding	0	0.965	0.989
ENST00000497785	ENSG00000114021	NIT2	protein_coding	0.01	0.963	0.989
ENST00000507603	ENSG00000124882	EREG	protein_coding	0	0.964	0.989
ENST00000509634	ENSG00000172262	ZNF131	protein_coding	0.01	0.964	0.989
ENST00000511967	ENSG00000168421	RHOH	protein_coding	0.01	0.964	0.989
ENST00000513929	ENSG00000130844	ZNF331	protein_coding	-0.01	0.964	0.989
ENST00000518789	ENSG00000066777	ARFGEF1	protein_coding	0	0.964	0.989
ENST00000522540	ENSG00000104671	DCTN6	protein_coding	-0.01	0.964	0.989
ENST00000522550	ENSG00000091129	NRCAM	protein_coding	0	0.963	0.989
ENST00000523746	ENSG00000169398	PTK2	protein_coding	-0.01	0.963	0.989
ENST00000523984	ENSG00000156795	WDYHV1	protein_coding	-0.01	0.964	0.989
ENST00000524227	ENSG00000029534	ANK1	protein_coding	0	0.964	0.989
ENST00000525290	ENSG00000066136	NFYC	protein_coding	0	0.964	0.989
ENST00000528954	ENSG00000110031	LPXN	protein_coding	0.01	0.965	0.989
ENST00000529326	ENSG00000254399	GLYATL1P4	unprocessed_pseudogene	0	0.963	0.989
ENST00000532192	ENSG00000119707	RBM25	protein_coding	0	0.963	0.989
ENST00000548202	ENSG00000166986	MARS	protein_coding	0	0.964	0.989
ENST00000549260	ENSG00000171310	CHST11	protein_coding	0	0.964	0.989
ENST00000549872	ENSG00000111666	CHPT1	protein_coding	0.01	0.965	0.989
ENST00000553901	ENSG00000151327	FAM177A1	protein_coding	0	0.963	0.989
ENST00000558925	ENSG00000140455	USP3	protein_coding	0	0.964	0.989
ENST00000559162	ENSG00000157823	AP3S2	protein_coding	0.01	0.964	0.989
ENST00000559206	ENSG00000137831	UACA	protein_coding	0	0.964	0.989
ENST00000566157	ENSG00000087263	OGFOD1	protein_coding	0	0.963	0.989
ENST00000573548	ENSG00000173821	RNF213	protein_coding	0	0.964	0.989
ENST00000589788	ENSG00000132581	SDF2	protein_coding	0	0.964	0.989
ENST00000602501	ENSG00000073737	DHRS9	protein_coding	0	0.963	0.989
ENST00000610141	ENSG00000128513	POT1	protein_coding	-0.01	0.963	0.989
ENST00000615978	ENSG00000275214	IFI27	protein_coding	-0.01	0.963	0.989
ENST00000616120	ENSG00000270629	NBPF14	protein_coding	-0.01	0.965	0.989
ENST00000618863	ENSG00000165949	IFI27	protein_coding	-0.01	0.963	0.989
ENST00000619013	ENSG00000278275	RP11-55J15.2	processed_pseudogene	0	0.963	0.989
ENST00000622190	ENSG00000277363	SRCIN1	protein_coding	0	0.963	0.989
ENST00000622895	ENSG00000277865	GOLGA6L22	protein_coding	0.01	0.965	0.989
ENST00000216743	ENSG00000100852	ARHGAP5	protein_coding	-0.01	0.961	0.988
ENST00000269346	ENSG00000141540	TTYH2	protein_coding	0.01	0.962	0.988
ENST00000294064	ENSG00000162139	NEU3	protein_coding	0	0.961	0.988
ENST00000304141	ENSG00000168497	SDPR	protein_coding	0	0.961	0.988
ENST00000308191	ENSG00000171408	PDE7B	protein_coding	0	0.962	0.988
ENST00000312561	ENSG00000174718	KIAA1551	protein_coding	0	0.961	0.988
ENST00000329378	ENSG00000185261	KIAA0825	protein_coding	0	0.961	0.988
ENST00000330560	ENSG00000184661	CDCA2	protein_coding	0	0.961	0.988
ENST00000334056	ENSG00000163806	SPDYA	protein_coding	-0.01	0.962	0.988
ENST00000338820	ENSG00000148719	DNAJB12	protein_coding	0.01	0.96	0.988
ENST00000357714	ENSG00000117335	CD46	protein_coding	0	0.96	0.988
ENST00000360212	ENSG00000117335	CD46	protein_coding	0.01	0.962	0.988
ENST00000361367	ENSG00000198730	CTR9	protein_coding	0	0.96	0.988
ENST00000369487	ENSG00000116815	CD58	protein_coding	0	0.961	0.988
ENST00000372901	ENSG00000024048	UBR2	protein_coding	0	0.961	0.988
ENST00000372927	ENSG00000102384	CENPI	protein_coding	0	0.962	0.988
ENST00000380542	ENSG00000205531	NAP1L4	protein_coding	-0.01	0.962	0.988
ENST00000381237	ENSG00000104635	SLC39A14	protein_coding	0	0.96	0.988
ENST00000381736	ENSG00000139496	NUP58	protein_coding	0	0.96	0.988
ENST00000389629	ENSG00000137815	RTF1	protein_coding	0	0.961	0.988
ENST00000394287	ENSG00000125686	MED1	protein_coding	0	0.96	0.988
ENST00000396774	ENSG00000047249	ATP6V1H	protein_coding	-0.02	0.962	0.988
ENST00000402314	ENSG00000144848	ATG3	protein_coding	0	0.962	0.988
ENST00000414041	ENSG00000059377	TBXAS1	protein_coding	0	0.96	0.988
ENST00000426221	ENSG00000146285	SCML4	protein_coding	0	0.961	0.988
ENST00000428037	ENSG00000233348	BAG6	protein_coding	-0.01	0.962	0.988
ENST00000441987	ENSG00000136560	TANK	protein_coding	0	0.962	0.988
ENST00000449062	ENSG00000022277	RTFDC1	protein_coding	0	0.961	0.988
ENST00000450723	ENSG00000001630	CYP51A1	protein_coding	-0.01	0.961	0.988
ENST00000456188	ENSG00000136682	CBWD2	protein_coding	0	0.961	0.988
ENST00000460674	ENSG00000047457	CP	protein_coding	0	0.962	0.988
ENST00000462754	ENSG00000106460	TMEM106B	protein_coding	0.01	0.962	0.988
ENST00000464566	ENSG00000090266	NDUFB2	protein_coding	0	0.961	0.988
ENST00000464909	ENSG00000237651	C2orf74	protein_coding	-0.01	0.96	0.988
ENST00000465248	ENSG00000153551	CMTM7	protein_coding	0.01	0.96	0.988
ENST00000471374	ENSG00000128245	YWHAH	protein_coding	-0.01	0.961	0.988
ENST00000472568	ENSG00000148700	ADD3	protein_coding	0	0.962	0.988
ENST00000479181	ENSG00000090266	NDUFB2	protein_coding	0	0.962	0.988
ENST00000484217	ENSG00000173209	AHSA2	protein_coding	0	0.961	0.988
ENST00000484575	ENSG00000138413	IDH1	protein_coding	0	0.962	0.988
ENST00000484817	ENSG00000241294	IGKV2-24	IG_V_gene	0	0.962	0.988
ENST00000484937	ENSG00000132849	PATJ	protein_coding	0.01	0.961	0.988
ENST00000485056	ENSG00000119335	SET	protein_coding	0	0.961	0.988
ENST00000486621	ENSG00000243725	TTC4	protein_coding	0	0.96	0.988
ENST00000487837	ENSG00000102760	RGCC	protein_coding	0	0.961	0.988
ENST00000488017	ENSG00000113810	SMC4	protein_coding	0	0.96	0.988
ENST00000490123	ENSG00000240225	ZNF542P	transcribed_unprocessed_pseudogene	0	0.961	0.988
ENST00000494123	ENSG00000012048	BRCA1	protein_coding	0.01	0.962	0.988
ENST00000495157	ENSG00000136147	PHF11	protein_coding	0	0.961	0.988
ENST00000495711	ENSG00000203791	METTL10	protein_coding	0	0.962	0.988
ENST00000496090	ENSG00000123552	USP45	protein_coding	0.01	0.961	0.988
ENST00000497559	ENSG00000100354	TNRC6B	protein_coding	0	0.961	0.988
ENST00000504875	ENSG00000182578	CSF1R	protein_coding	0.01	0.962	0.988
ENST00000508076	ENSG00000120708	TGFBI	protein_coding	0	0.962	0.988
ENST00000509884	ENSG00000145414	NAF1	protein_coding	0	0.962	0.988
ENST00000510377	ENSG00000170185	USP38	protein_coding	0	0.962	0.988
ENST00000511394	ENSG00000167272	POP5	protein_coding	-0.01	0.96	0.988
ENST00000514610	ENSG00000112972	HMGCS1	protein_coding	0	0.96	0.988
ENST00000515024	ENSG00000172765	TMCC1	protein_coding	0	0.96	0.988
ENST00000519142	ENSG00000153310	FAM49B	protein_coding	0	0.96	0.988
ENST00000519346	ENSG00000113643	RARS	protein_coding	0	0.961	0.988
ENST00000520752	ENSG00000146414	SHPRH	protein_coding	0	0.961	0.988
ENST00000521424	ENSG00000170234	PWWP2A	protein_coding	0	0.962	0.988
ENST00000522965	ENSG00000104312	RIPK2	protein_coding	0	0.961	0.988
ENST00000524414	ENSG00000134717	BTF3L4	protein_coding	0	0.96	0.988
ENST00000526829	ENSG00000160695	VPS11	protein_coding	0	0.962	0.988
ENST00000529206	ENSG00000100697	DICER1	protein_coding	0	0.96	0.988
ENST00000529397	ENSG00000154114	TBCEL	protein_coding	0.01	0.962	0.988
ENST00000529907	ENSG00000110075	PPP6R3	protein_coding	0	0.962	0.988
ENST00000529943	ENSG00000197302	ZNF720	protein_coding	0	0.962	0.988
ENST00000531141	ENSG00000026508	CD44	protein_coding	0	0.962	0.988
ENST00000535264	ENSG00000113593	PPWD1	protein_coding	0.01	0.962	0.988
ENST00000535388	ENSG00000174606	ANGEL2	protein_coding	0.01	0.962	0.988
ENST00000535873	ENSG00000151065	DCP1B	protein_coding	0	0.962	0.988
ENST00000537531	ENSG00000142910	TINAGL1	protein_coding	0	0.961	0.988
ENST00000539962	ENSG00000128872	TMOD2	protein_coding	0	0.96	0.988
ENST00000541068	ENSG00000123636	BAZ2B	protein_coding	0	0.963	0.988
ENST00000550791	ENSG00000135452	TSPAN31	protein_coding	0	0.961	0.988
ENST00000551333	ENSG00000177426	TGIF1	protein_coding	0	0.961	0.988
ENST00000551883	ENSG00000120833	SOCS2	protein_coding	0.01	0.96	0.988
ENST00000554790	ENSG00000131966	ACTR10	protein_coding	0	0.961	0.988
ENST00000558871	ENSG00000128891	C15orf57	protein_coding	0	0.961	0.988
ENST00000564733	ENSG00000197006	METTL9	protein_coding	0	0.962	0.988
ENST00000566601	ENSG00000090863	GLG1	protein_coding	0	0.96	0.988
ENST00000568808	ENSG00000260916	CCPG1	protein_coding	0	0.961	0.988
ENST00000570034	ENSG00000260075	NSFP1	unprocessed_pseudogene	0	0.962	0.988
ENST00000572600	ENSG00000103351	CLUAP1	protein_coding	-0.01	0.962	0.988
ENST00000584052	ENSG00000101782	RIOK3	protein_coding	0	0.961	0.988
ENST00000590811	ENSG00000141385	AFG3L2	protein_coding	-0.01	0.961	0.988
ENST00000611212	ENSG00000274615	CH17-258A22.4	unprocessed_pseudogene	0	0.962	0.988
ENST00000615840	ENSG00000102755	FLT1	protein_coding	0	0.962	0.988
ENST00000618193	ENSG00000270882	HIST2H4A	protein_coding	0.01	0.963	0.988
ENST00000618834	ENSG00000204967	PCDHA4	protein_coding	0	0.961	0.988
ENST00000630109	ENSG00000280616	VPS11	protein_coding	0	0.962	0.988
ENST00000259460	ENSG00000136933	RABEPK	protein_coding	-0.01	0.958	0.987
ENST00000263245	ENSG00000242247	ARFGAP3	protein_coding	0	0.959	0.987
ENST00000267199	ENSG00000139719	VPS33A	protein_coding	0	0.959	0.987
ENST00000292841	ENSG00000196967	ZNF585A	protein_coding	0	0.959	0.987
ENST00000316738	ENSG00000140025	EFCAB11	protein_coding	0	0.959	0.987
ENST00000341189	ENSG00000102401	ARMCX3	protein_coding	-0.01	0.957	0.987
ENST00000341618	ENSG00000156265	MAP3K7CL	protein_coding	-0.01	0.957	0.987
ENST00000341991	ENSG00000008130	NADK	protein_coding	0.01	0.958	0.987
ENST00000344838	ENSG00000163576	EFHB	protein_coding	0.01	0.96	0.987
ENST00000355478	ENSG00000111785	RIC8B	protein_coding	-0.01	0.959	0.987
ENST00000355725	ENSG00000125676	THOC2	protein_coding	0	0.96	0.987
ENST00000356183	ENSG00000077235	GTF3C1	protein_coding	0.01	0.96	0.987
ENST00000360194	ENSG00000197798	FAM118B	protein_coding	0.01	0.959	0.987
ENST00000361112	ENSG00000205045	SLFN12L	protein_coding	0	0.96	0.987
ENST00000368378	ENSG00000169231	THBS3	protein_coding	0.01	0.958	0.987
ENST00000368467	ENSG00000163344	PMVK	protein_coding	0.01	0.957	0.987
ENST00000370479	ENSG00000082269	FAM135A	protein_coding	-0.01	0.959	0.987
ENST00000370558	ENSG00000097033	SH3GLB1	protein_coding	0	0.957	0.987
ENST00000373737	ENSG00000010030	ETV7	protein_coding	0.01	0.959	0.987
ENST00000373812	ENSG00000198492	YTHDF2	protein_coding	0.01	0.958	0.987
ENST00000375650	ENSG00000204388	HSPA1B	protein_coding	-0.01	0.959	0.987
ENST00000380094	ENSG00000134461	ANKRD16	protein_coding	0	0.959	0.987
ENST00000381052	ENSG00000049192	ADAMTS6	protein_coding	-0.01	0.958	0.987
ENST00000382491	ENSG00000159082	SYNJ1	protein_coding	0.01	0.959	0.987
ENST00000383661	ENSG00000163840	DTX3L	protein_coding	0	0.959	0.987
ENST00000392018	ENSG00000085978	ATG16L1	protein_coding	0.01	0.958	0.987
ENST00000392381	ENSG00000075711	DLG1	protein_coding	0	0.96	0.987
ENST00000393791	ENSG00000123329	ARHGAP9	protein_coding	0.01	0.958	0.987
ENST00000395309	ENSG00000126777	KTN1	protein_coding	-0.02	0.959	0.987
ENST00000396894	ENSG00000068438	FTSJ1	protein_coding	0.01	0.958	0.987
ENST00000406384	ENSG00000115841	RMDN2	protein_coding	0.01	0.957	0.987
ENST00000407800	ENSG00000128626	MRPS12	protein_coding	0.01	0.959	0.987
ENST00000407818	ENSG00000068796	KIF2A	protein_coding	0	0.96	0.987
ENST00000409714	ENSG00000138398	PPIG	protein_coding	0.01	0.96	0.987
ENST00000420107	ENSG00000158435	CNOT11	protein_coding	0	0.96	0.987
ENST00000425166	ENSG00000198814	GK	protein_coding	0.01	0.96	0.987
ENST00000427708	ENSG00000115392	FANCL	protein_coding	0	0.959	0.987
ENST00000432119	ENSG00000228069	MTCO3P29	unprocessed_pseudogene	0	0.959	0.987
ENST00000435771	ENSG00000227055	AC009961.5	processed_pseudogene	0	0.96	0.987
ENST00000435970	ENSG00000009413	REV3L	protein_coding	0.01	0.958	0.987
ENST00000438019	ENSG00000237025	RP1-315G1.1	processed_pseudogene	0	0.96	0.987
ENST00000438169	ENSG00000111615	KRR1	protein_coding	0.01	0.958	0.987
ENST00000438545	ENSG00000150401	DCUN1D2	protein_coding	-0.01	0.957	0.987
ENST00000443073	ENSG00000159110	IFNAR2	protein_coding	0	0.957	0.987
ENST00000446066	ENSG00000183576	SETD3	protein_coding	0.01	0.959	0.987
ENST00000446790	ENSG00000058091	CDK14	protein_coding	0.01	0.959	0.987
ENST00000449239	ENSG00000168385	43345	protein_coding	-0.01	0.957	0.987
ENST00000455584	ENSG00000251537	RP11-385D13.1	protein_coding	0	0.959	0.987
ENST00000463632	ENSG00000106399	RPA3	protein_coding	-0.01	0.958	0.987
ENST00000464435	ENSG00000155313	USP25	protein_coding	0	0.958	0.987
ENST00000464689	ENSG00000153551	CMTM7	protein_coding	0	0.957	0.987
ENST00000466480	ENSG00000118655	DCLRE1B	protein_coding	0.01	0.959	0.987
ENST00000466596	ENSG00000125430	HS3ST3B1	protein_coding	0.01	0.958	0.987
ENST00000467141	ENSG00000005302	MSL3	protein_coding	0	0.958	0.987
ENST00000469430	ENSG00000102786	INTS6	protein_coding	0.01	0.958	0.987
ENST00000469986	ENSG00000132704	FCRL2	protein_coding	0	0.958	0.987
ENST00000470424	ENSG00000129534	MIS18BP1	protein_coding	0	0.957	0.987
ENST00000470669	ENSG00000163728	TTC14	protein_coding	0.01	0.959	0.987
ENST00000471343	ENSG00000169016	E2F6	protein_coding	0	0.957	0.987
ENST00000471860	ENSG00000154640	BTG3	protein_coding	0.01	0.957	0.987
ENST00000472452	ENSG00000121988	ZRANB3	protein_coding	0.01	0.958	0.987
ENST00000473294	ENSG00000176261	ZBTB8OS	protein_coding	0	0.958	0.987
ENST00000473844	ENSG00000142687	KIAA0319L	protein_coding	0.01	0.958	0.987
ENST00000474081	ENSG00000136930	PSMB7	protein_coding	0	0.957	0.987
ENST00000474127	ENSG00000185842	DNAH14	protein_coding	0	0.959	0.987
ENST00000475975	ENSG00000187860	CCDC157	protein_coding	0	0.958	0.987
ENST00000476563	ENSG00000173041	ZNF680	protein_coding	0.01	0.959	0.987
ENST00000477872	ENSG00000144747	TMF1	protein_coding	0	0.958	0.987
ENST00000480209	ENSG00000015676	NUDCD3	protein_coding	0	0.959	0.987
ENST00000481792	ENSG00000169891	REPS2	protein_coding	0	0.959	0.987
ENST00000482007	ENSG00000108384	RAD51C	protein_coding	-0.01	0.958	0.987
ENST00000483185	ENSG00000156026	MCU	protein_coding	0	0.959	0.987
ENST00000484303	ENSG00000121964	GTDC1	protein_coding	0	0.958	0.987
ENST00000489753	ENSG00000132664	POLR3F	protein_coding	-0.01	0.957	0.987
ENST00000489772	ENSG00000100083	GGA1	protein_coding	0	0.959	0.987
ENST00000493452	ENSG00000136068	FLNB	protein_coding	0.01	0.958	0.987
ENST00000502280	ENSG00000138764	CCNG2	protein_coding	0	0.959	0.987
ENST00000505399	ENSG00000145868	FBXO38	protein_coding	-0.01	0.96	0.987
ENST00000505615	ENSG00000038427	VCAN	protein_coding	0	0.959	0.987
ENST00000506654	ENSG00000127022	CANX	protein_coding	0.01	0.958	0.987
ENST00000507548	ENSG00000039319	ZFYVE16	protein_coding	0	0.958	0.987
ENST00000510711	ENSG00000164327	RICTOR	protein_coding	0	0.959	0.987
ENST00000510783	ENSG00000035928	RFC1	protein_coding	-0.01	0.959	0.987
ENST00000511151	ENSG00000131503	ANKHD1	protein_coding	0.01	0.959	0.987
ENST00000511684	ENSG00000175449	RFESD	protein_coding	0	0.959	0.987
ENST00000513318	ENSG00000113716	HMGXB3	protein_coding	0	0.96	0.987
ENST00000513336	ENSG00000049860	HEXB	protein_coding	0.01	0.958	0.987
ENST00000513463	ENSG00000173083	HPSE	protein_coding	0.01	0.958	0.987
ENST00000519636	ENSG00000221914	PPP2R2A	protein_coding	0.01	0.957	0.987
ENST00000519662	ENSG00000147421	HMBOX1	protein_coding	0	0.959	0.987
ENST00000521933	ENSG00000147649	MTDH	protein_coding	-0.01	0.957	0.987
ENST00000527788	ENSG00000060749	QSER1	protein_coding	0.01	0.958	0.987
ENST00000530671	ENSG00000134215	VAV3	protein_coding	0	0.957	0.987
ENST00000533387	ENSG00000151498	ACAD8	protein_coding	0	0.959	0.987
ENST00000536144	ENSG00000020922	MRE11	protein_coding	-0.01	0.957	0.987
ENST00000542342	ENSG00000133195	SLC39A11	protein_coding	0.01	0.957	0.987
ENST00000542754	ENSG00000100478	AP4S1	protein_coding	0.01	0.958	0.987
ENST00000546047	ENSG00000181045	SLC26A11	protein_coding	0	0.959	0.987
ENST00000548225	ENSG00000181852	RNF41	protein_coding	0	0.958	0.987
ENST00000549518	ENSG00000079387	SENP1	protein_coding	0	0.958	0.987
ENST00000552945	ENSG00000136044	APPL2	protein_coding	0	0.96	0.987
ENST00000554491	ENSG00000066427	ATXN3	protein_coding	-0.01	0.958	0.987
ENST00000560549	ENSG00000138594	TMOD3	protein_coding	0	0.957	0.987
ENST00000560638	ENSG00000092439	TRPM7	protein_coding	0	0.959	0.987
ENST00000565402	ENSG00000069943	PIGB	protein_coding	0	0.959	0.987
ENST00000590759	ENSG00000167380	ZNF226	protein_coding	0	0.957	0.987
ENST00000590817	ENSG00000230092	RP11-206L10.8	transcribed_unprocessed_pseudogene	0	0.958	0.987
ENST00000600004	ENSG00000099326	MZF1	protein_coding	0	0.957	0.987
ENST00000607940	ENSG00000138286	FAM149B1	protein_coding	0	0.958	0.987
ENST00000611646	ENSG00000137075	RNF38	protein_coding	0	0.96	0.987
ENST00000613033	ENSG00000104320	NBN	protein_coding	0	0.958	0.987
ENST00000613102	ENSG00000278311	GGNBP2	protein_coding	0	0.958	0.987
ENST00000615632	ENSG00000275779	NTAN1	protein_coding	-0.01	0.96	0.987
ENST00000617257	ENSG00000089048	ESF1	protein_coding	0.01	0.958	0.987
ENST00000618586	ENSG00000171862	PTEN	protein_coding	0	0.958	0.987
ENST00000621665	ENSG00000278301	GRAMD4P3	processed_pseudogene	0	0.957	0.987
ENST00000622011	ENSG00000143994	ABHD1	protein_coding	0	0.958	0.987
ENST00000622135	ENSG00000156140	ADAMTS3	protein_coding	-0.01	0.959	0.987
ENST00000624579	ENSG00000157045	NTAN1	protein_coding	-0.01	0.96	0.987
ENST00000625521	ENSG00000165006	UBAP1	protein_coding	-0.01	0.958	0.987
ENST00000626639	ENSG00000281089	ATG16L1	protein_coding	0.01	0.958	0.987
ENST00000227322	ENSG00000109917	ZPR1	protein_coding	0	0.955	0.986
ENST00000256367	ENSG00000133985	TTC9	protein_coding	0	0.955	0.986
ENST00000258418	ENSG00000135932	CAB39	protein_coding	0	0.957	0.986
ENST00000261200	ENSG00000069431	ABCC9	protein_coding	0	0.954	0.986
ENST00000264790	ENSG00000138722	MMRN1	protein_coding	0.02	0.955	0.986
ENST00000265723	ENSG00000005471	ABCB4	protein_coding	-0.01	0.954	0.986
ENST00000285379	ENSG00000104267	CA2	protein_coding	0	0.955	0.986
ENST00000318737	ENSG00000165181	C9orf84	protein_coding	-0.01	0.955	0.986
ENST00000319580	ENSG00000166839	ANKDD1A	protein_coding	-0.01	0.955	0.986
ENST00000328980	ENSG00000206306	HLA-DRB1	protein_coding	-0.01	0.954	0.986
ENST00000333896	ENSG00000115306	SPTBN1	protein_coding	0	0.954	0.986
ENST00000337843	ENSG00000133466	C1QTNF6	protein_coding	0	0.955	0.986
ENST00000340541	ENSG00000101558	VAPA	protein_coding	0	0.954	0.986
ENST00000343439	ENSG00000123636	BAZ2B	protein_coding	-0.01	0.954	0.986
ENST00000344930	ENSG00000196247	ZNF107	protein_coding	0.01	0.954	0.986
ENST00000357311	ENSG00000135250	SRPK2	protein_coding	0	0.954	0.986
ENST00000357596	ENSG00000136147	PHF11	protein_coding	0.01	0.954	0.986
ENST00000366651	ENSG00000143633	C1orf131	protein_coding	0	0.955	0.986
ENST00000369016	ENSG00000143420	ENSA	protein_coding	0	0.955	0.986
ENST00000370393	ENSG00000171100	MTM1	protein_coding	0	0.956	0.986
ENST00000373657	ENSG00000186871	ERCC6L	protein_coding	0	0.955	0.986
ENST00000373729	ENSG00000148187	MRRF	protein_coding	0.01	0.956	0.986
ENST00000374293	ENSG00000242616	GNG10	protein_coding	0	0.957	0.986
ENST00000375231	ENSG00000081386	ZNF510	protein_coding	0.01	0.955	0.986
ENST00000375963	ENSG00000083223	ZCCHC6	protein_coding	0	0.955	0.986
ENST00000379470	ENSG00000165271	NOL6	protein_coding	-0.01	0.956	0.986
ENST00000379938	ENSG00000124782	RREB1	protein_coding	0	0.956	0.986
ENST00000380617	ENSG00000102781	KATNAL1	protein_coding	0	0.955	0.986
ENST00000381621	ENSG00000125900	SIRPD	protein_coding	-0.01	0.956	0.986
ENST00000393003	ENSG00000170832	USP32	protein_coding	0	0.954	0.986
ENST00000393274	ENSG00000175984	DENND2C	protein_coding	0.01	0.955	0.986
ENST00000393443	ENSG00000004866	ST7	protein_coding	0.01	0.955	0.986
ENST00000394520	ENSG00000013561	RNF14	protein_coding	0.01	0.955	0.986
ENST00000395891	ENSG00000002746	HECW1	protein_coding	0	0.954	0.986
ENST00000399450	ENSG00000206240	HLA-DRB1	protein_coding	-0.01	0.954	0.986
ENST00000401979	ENSG00000153310	FAM49B	protein_coding	0	0.955	0.986
ENST00000407249	ENSG00000248333	CDK11B	protein_coding	0.01	0.954	0.986
ENST00000409643	ENSG00000173692	PSMD1	protein_coding	0.01	0.956	0.986
ENST00000413939	ENSG00000163864	NMNAT3	protein_coding	-0.01	0.957	0.986
ENST00000417640	ENSG00000123119	NECAB1	protein_coding	0	0.956	0.986
ENST00000420415	ENSG00000072274	TFRC	protein_coding	0.01	0.954	0.986
ENST00000421929	ENSG00000116044	NFE2L2	protein_coding	-0.01	0.957	0.986
ENST00000425785	ENSG00000228057	SEC63P1	processed_pseudogene	0	0.955	0.986
ENST00000429911	ENSG00000106392	C1GALT1	protein_coding	0.01	0.955	0.986
ENST00000430254	ENSG00000115993	TRAK2	protein_coding	0	0.956	0.986
ENST00000432627	ENSG00000136273	HUS1	protein_coding	-0.01	0.956	0.986
ENST00000433091	ENSG00000105854	PON2	protein_coding	-0.01	0.955	0.986
ENST00000439922	ENSG00000269404	SPIB	protein_coding	-0.01	0.955	0.986
ENST00000440235	ENSG00000102081	FMR1	protein_coding	0	0.953	0.986
ENST00000444411	ENSG00000155229	MMS19	protein_coding	0	0.954	0.986
ENST00000444545	ENSG00000189362	NEMP2	protein_coding	0.01	0.954	0.986
ENST00000448637	ENSG00000145012	LPP	protein_coding	0	0.954	0.986
ENST00000450038	ENSG00000091140	DLD	protein_coding	0	0.956	0.986
ENST00000455781	ENSG00000050748	MAPK9	protein_coding	0.01	0.956	0.986
ENST00000460818	ENSG00000121749	TBC1D15	protein_coding	-0.01	0.956	0.986
ENST00000461084	ENSG00000114648	KLHL18	protein_coding	0	0.955	0.986
ENST00000463333	ENSG00000239305	RNF103	protein_coding	0	0.954	0.986
ENST00000464396	ENSG00000228186	PRR3	protein_coding	-0.01	0.955	0.986
ENST00000464756	ENSG00000170448	NFXL1	protein_coding	0.01	0.956	0.986
ENST00000470388	ENSG00000142687	KIAA0319L	protein_coding	0.01	0.955	0.986
ENST00000470843	ENSG00000122406	RPL5	protein_coding	0	0.956	0.986
ENST00000471609	ENSG00000198019	FCGR1B	protein_coding	-0.02	0.956	0.986
ENST00000473946	ENSG00000128159	TUBGCP6	protein_coding	0	0.953	0.986
ENST00000474757	ENSG00000083750	RRAGB	protein_coding	0	0.956	0.986
ENST00000474793	ENSG00000180228	PRKRA	protein_coding	0	0.955	0.986
ENST00000475915	ENSG00000114209	PDCD10	protein_coding	0	0.957	0.986
ENST00000480241	ENSG00000229202	PRR3	protein_coding	-0.01	0.955	0.986
ENST00000480940	ENSG00000025293	PHF20	protein_coding	-0.01	0.954	0.986
ENST00000481999	ENSG00000170004	CHD3	protein_coding	0	0.954	0.986
ENST00000482356	ENSG00000114013	CD86	protein_coding	0.01	0.955	0.986
ENST00000484363	ENSG00000223887	PRR3	protein_coding	-0.01	0.955	0.986
ENST00000485018	ENSG00000115970	THADA	protein_coding	0	0.953	0.986
ENST00000486221	ENSG00000147996	CBWD5	protein_coding	0.01	0.954	0.986
ENST00000487874	ENSG00000271741	RP11-244H3.4	protein_coding	0	0.955	0.986
ENST00000488467	ENSG00000189283	FHIT	protein_coding	-0.01	0.956	0.986
ENST00000489759	ENSG00000239254	RP11-365F18.3	processed_pseudogene	0.01	0.956	0.986
ENST00000491452	ENSG00000206491	PRR3	protein_coding	-0.01	0.955	0.986
ENST00000492255	ENSG00000115364	MRPL19	protein_coding	0	0.953	0.986
ENST00000494526	ENSG00000134452	FBXO18	protein_coding	0	0.955	0.986
ENST00000495376	ENSG00000064225	ST3GAL6	protein_coding	-0.01	0.954	0.986
ENST00000495538	ENSG00000133069	TMCC2	protein_coding	0.01	0.954	0.986
ENST00000497112	ENSG00000186063	AIDA	protein_coding	0	0.954	0.986
ENST00000502689	ENSG00000153044	CENPH	protein_coding	0.01	0.955	0.986
ENST00000503499	ENSG00000256667	KLRA1P	transcribed_unprocessed_pseudogene	-0.01	0.956	0.986
ENST00000504532	ENSG00000153113	CAST	protein_coding	0	0.954	0.986
ENST00000505093	ENSG00000168685	IL7R	protein_coding	0	0.955	0.986
ENST00000506333	ENSG00000047188	YTHDC2	protein_coding	0	0.955	0.986
ENST00000508117	ENSG00000153113	CAST	protein_coding	0	0.953	0.986
ENST00000508130	ENSG00000133302	SLF1	protein_coding	0	0.954	0.986
ENST00000510134	ENSG00000256667	KLRA1P	transcribed_unprocessed_pseudogene	0	0.956	0.986
ENST00000511834	ENSG00000113761	ZNF346	protein_coding	-0.01	0.955	0.986
ENST00000513577	ENSG00000124279	FASTKD3	protein_coding	0	0.955	0.986
ENST00000515360	ENSG00000145916	RMND5B	protein_coding	0	0.956	0.986
ENST00000517738	ENSG00000012232	EXTL3	protein_coding	0	0.955	0.986
ENST00000518647	ENSG00000104365	IKBKB	protein_coding	0	0.955	0.986
ENST00000521234	ENSG00000133740	E2F5	protein_coding	0	0.954	0.986
ENST00000521776	ENSG00000253797	UTP14C	protein_coding	0	0.956	0.986
ENST00000521962	ENSG00000085382	HACE1	protein_coding	0	0.954	0.986
ENST00000522569	ENSG00000157168	NRG1	protein_coding	-0.01	0.954	0.986
ENST00000524391	ENSG00000164794	KCNV1	protein_coding	0	0.955	0.986
ENST00000524717	ENSG00000184384	MAML2	protein_coding	0	0.954	0.986
ENST00000525369	ENSG00000118513	MYB	protein_coding	-0.01	0.956	0.986
ENST00000525692	ENSG00000137501	SYTL2	protein_coding	-0.01	0.956	0.986
ENST00000526680	ENSG00000154359	LONRF1	protein_coding	0	0.955	0.986
ENST00000536142	ENSG00000211460	TSN	protein_coding	-0.01	0.954	0.986
ENST00000537044	ENSG00000177575	CD163	protein_coding	0	0.955	0.986
ENST00000541280	ENSG00000111707	SUDS3	protein_coding	0	0.957	0.986
ENST00000541382	ENSG00000172171	TEFM	protein_coding	0	0.955	0.986
ENST00000543111	ENSG00000185958	FAM186A	protein_coding	-0.01	0.953	0.986
ENST00000547352	ENSG00000173064	HECTD4	protein_coding	0	0.954	0.986
ENST00000548539	ENSG00000111237	VPS29	protein_coding	0	0.955	0.986
ENST00000549760	ENSG00000127328	RAB3IP	protein_coding	0.01	0.957	0.986
ENST00000550396	ENSG00000198673	FAM19A2	protein_coding	0	0.957	0.986
ENST00000551504	ENSG00000123636	BAZ2B	protein_coding	0.01	0.955	0.986
ENST00000553400	ENSG00000089737	DDX24	protein_coding	0.01	0.956	0.986
ENST00000555626	ENSG00000090060	PAPOLA	protein_coding	-0.01	0.954	0.986
ENST00000561171	ENSG00000185787	MORF4L1	protein_coding	-0.01	0.955	0.986
ENST00000562442	ENSG00000103429	BFAR	protein_coding	0	0.955	0.986
ENST00000563500	ENSG00000140464	PML	protein_coding	0	0.954	0.986
ENST00000570844	ENSG00000149930	TAOK2	protein_coding	0	0.954	0.986
ENST00000572809	ENSG00000108559	NUP88	protein_coding	0	0.957	0.986
ENST00000581544	ENSG00000161960	EIF4A1	protein_coding	0.01	0.954	0.986
ENST00000585491	ENSG00000159882	ZNF230	protein_coding	0	0.956	0.986
ENST00000586040	ENSG00000175387	SMAD2	protein_coding	0	0.956	0.986
ENST00000589042	ENSG00000155657	TTN	protein_coding	0	0.954	0.986
ENST00000589403	ENSG00000074657	ZNF532	protein_coding	0	0.955	0.986
ENST00000593162	ENSG00000142444	TIMM29	protein_coding	0	0.954	0.986
ENST00000594841	ENSG00000141867	BRD4	protein_coding	0.01	0.955	0.986
ENST00000598424	ENSG00000130304	SLC27A1	protein_coding	0.01	0.956	0.986
ENST00000602616	ENSG00000187951	ARHGAP11B	protein_coding	0	0.953	0.986
ENST00000604912	ENSG00000150867	PIP4K2A	protein_coding	0	0.956	0.986
ENST00000604948	ENSG00000100890	KIAA0391	protein_coding	-0.02	0.954	0.986
ENST00000613054	ENSG00000169083	AR	protein_coding	-0.01	0.957	0.986
ENST00000619356	ENSG00000275023	MLLT6	protein_coding	0.01	0.954	0.986
ENST00000621394	ENSG00000239665	RP11-295P9.3	processed_transcript	0.01	0.954	0.986
ENST00000629321	ENSG00000273761	DDX24	protein_coding	0.01	0.956	0.986
ENST00000226094	ENSG00000108950	FAM20A	protein_coding	0	0.951	0.985
ENST00000230449	ENSG00000112685	EXOC2	protein_coding	0	0.952	0.985
ENST00000263285	ENSG00000122224	LY9	protein_coding	0.01	0.951	0.985
ENST00000263969	ENSG00000171109	MFN1	protein_coding	0	0.953	0.985
ENST00000265260	ENSG00000081154	PCNP	protein_coding	0	0.951	0.985
ENST00000296127	ENSG00000163812	ZDHHC3	protein_coding	0	0.951	0.985
ENST00000300737	ENSG00000167323	STIM1	protein_coding	0.01	0.952	0.985
ENST00000303586	ENSG00000168661	ZNF30	protein_coding	-0.01	0.953	0.985
ENST00000310614	ENSG00000175581	MRPL48	protein_coding	0	0.951	0.985
ENST00000315691	ENSG00000181744	C3orf58	protein_coding	0	0.95	0.985
ENST00000319331	ENSG00000175928	LRRN1	protein_coding	0	0.951	0.985
ENST00000328195	ENSG00000147471	PROSC	protein_coding	0	0.951	0.985
ENST00000333926	ENSG00000122873	CISD1	protein_coding	0	0.953	0.985
ENST00000335979	ENSG00000113966	ARL6	protein_coding	-0.01	0.951	0.985
ENST00000356239	ENSG00000127914	AKAP9	protein_coding	0	0.951	0.985
ENST00000357721	ENSG00000139160	ETFBKMT	protein_coding	0	0.953	0.985
ENST00000359203	ENSG00000025039	RRAGD	protein_coding	0	0.951	0.985
ENST00000370238	ENSG00000023909	GCLM	protein_coding	0	0.95	0.985
ENST00000370938	ENSG00000116761	CTH	protein_coding	0.01	0.953	0.985
ENST00000371460	ENSG00000196284	SUPT3H	protein_coding	0	0.953	0.985
ENST00000373325	ENSG00000101452	DHX35	protein_coding	-0.01	0.952	0.985
ENST00000374809	ENSG00000078804	TP53INP2	protein_coding	0.01	0.951	0.985
ENST00000376365	ENSG00000165113	GKAP1	protein_coding	0	0.952	0.985
ENST00000379858	ENSG00000197579	TOPORS	protein_coding	0	0.952	0.985
ENST00000391703	ENSG00000121417	ZNF211	protein_coding	-0.01	0.952	0.985
ENST00000393055	ENSG00000137713	PPP2R1B	protein_coding	0.01	0.952	0.985
ENST00000404251	ENSG00000009954	BAZ1B	protein_coding	0	0.951	0.985
ENST00000405006	ENSG00000115970	THADA	protein_coding	0.01	0.953	0.985
ENST00000407893	ENSG00000162959	MEMO1	protein_coding	0	0.953	0.985
ENST00000414369	ENSG00000115239	ASB3	protein_coding	-0.01	0.953	0.985
ENST00000431346	ENSG00000135597	REPS1	protein_coding	0.01	0.952	0.985
ENST00000434066	ENSG00000197548	ATG7	protein_coding	0.01	0.953	0.985
ENST00000435034	ENSG00000095209	TMEM38B	protein_coding	-0.01	0.952	0.985
ENST00000439519	ENSG00000152256	PDK1	protein_coding	0.01	0.953	0.985
ENST00000444991	ENSG00000198453	ZNF568	protein_coding	-0.01	0.951	0.985
ENST00000451623	ENSG00000171055	FEZ2	protein_coding	0.01	0.953	0.985
ENST00000453107	ENSG00000168438	CDC40	protein_coding	0.01	0.953	0.985
ENST00000457466	ENSG00000226128	RPL26P9	processed_pseudogene	0	0.952	0.985
ENST00000463392	ENSG00000123600	METTL8	protein_coding	-0.01	0.952	0.985
ENST00000463743	ENSG00000138119	MYOF	protein_coding	-0.01	0.952	0.985
ENST00000466289	ENSG00000154556	SORBS2	protein_coding	0	0.952	0.985
ENST00000469013	ENSG00000163406	SLC15A2	protein_coding	0	0.952	0.985
ENST00000471246	ENSG00000144224	UBXN4	protein_coding	0.01	0.952	0.985
ENST00000471919	ENSG00000153975	ZUFSP	protein_coding	0	0.952	0.985
ENST00000472265	ENSG00000066135	KDM4A	protein_coding	0.01	0.951	0.985
ENST00000472508	ENSG00000140307	GTF2A2	protein_coding	0	0.951	0.985
ENST00000472953	ENSG00000123636	BAZ2B	protein_coding	0	0.953	0.985
ENST00000475046	ENSG00000116679	IVNS1ABP	protein_coding	0	0.953	0.985
ENST00000475072	ENSG00000159140	SON	protein_coding	0	0.951	0.985
ENST00000478655	ENSG00000138326	RPS24	protein_coding	0	0.953	0.985
ENST00000479363	ENSG00000174844	DNAH12	protein_coding	-0.01	0.951	0.985
ENST00000481679	ENSG00000177694	NAALADL2	protein_coding	0.01	0.95	0.985
ENST00000483156	ENSG00000116750	UCHL5	protein_coding	0	0.952	0.985
ENST00000485037	ENSG00000182944	EWSR1	protein_coding	0	0.953	0.985
ENST00000490867	ENSG00000137522	RNF121	protein_coding	0.01	0.952	0.985
ENST00000493868	ENSG00000082438	COBLL1	protein_coding	0	0.953	0.985
ENST00000496410	ENSG00000127993	RBM48	protein_coding	0	0.953	0.985
ENST00000502331	ENSG00000249646	OR7E94P	transcribed_unprocessed_pseudogene	-0.01	0.953	0.985
ENST00000502619	ENSG00000183474	GTF2H2C	protein_coding	0.01	0.951	0.985
ENST00000505001	ENSG00000215156	RP11-1023L17.2	processed_pseudogene	0	0.953	0.985
ENST00000506816	ENSG00000197860	SGTB	protein_coding	-0.01	0.952	0.985
ENST00000507700	ENSG00000118564	FBXL5	protein_coding	0	0.951	0.985
ENST00000508522	ENSG00000112855	HARS2	protein_coding	-0.01	0.952	0.985
ENST00000510313	ENSG00000164292	RHOBTB3	protein_coding	0	0.952	0.985
ENST00000511538	ENSG00000059691	GATB	protein_coding	-0.01	0.952	0.985
ENST00000519807	ENSG00000008988	RPS20	protein_coding	0	0.952	0.985
ENST00000520504	ENSG00000120137	PANK3	protein_coding	0	0.952	0.985
ENST00000521850	ENSG00000234511	C5orf58	protein_coding	0	0.951	0.985
ENST00000522545	ENSG00000104365	IKBKB	protein_coding	0	0.953	0.985
ENST00000523407	ENSG00000188938	FAM120AOS	protein_coding	0.01	0.952	0.985
ENST00000525562	ENSG00000226232	NPIPB14P	transcribed_unprocessed_pseudogene	0	0.953	0.985
ENST00000528962	ENSG00000176148	TCP11L1	protein_coding	0.01	0.952	0.985
ENST00000530311	ENSG00000223417	TRIM49D1	protein_coding	0.01	0.951	0.985
ENST00000531599	ENSG00000134910	STT3A	protein_coding	0	0.952	0.985
ENST00000531940	ENSG00000110455	ACCS	protein_coding	0.01	0.951	0.985
ENST00000532510	ENSG00000235505	RP11-693N9.2	transcribed_unprocessed_pseudogene	0	0.952	0.985
ENST00000532729	ENSG00000141279	NPEPPS	protein_coding	0.01	0.952	0.985
ENST00000536386	ENSG00000111731	C2CD5	protein_coding	0.01	0.952	0.985
ENST00000544987	ENSG00000176896	TCEANC	protein_coding	0.01	0.952	0.985
ENST00000546413	ENSG00000238105	GOLGA2P5	transcribed_unprocessed_pseudogene	0	0.952	0.985
ENST00000548709	ENSG00000065361	ERBB3	protein_coding	0	0.952	0.985
ENST00000548836	ENSG00000135655	USP15	protein_coding	0	0.95	0.985
ENST00000550987	ENSG00000111605	CPSF6	protein_coding	0.01	0.952	0.985
ENST00000553521	ENSG00000100650	SRSF5	protein_coding	0	0.951	0.985
ENST00000557638	ENSG00000174373	RALGAPA1	protein_coding	0	0.951	0.985
ENST00000558036	ENSG00000131876	SNRPA1	protein_coding	-0.01	0.951	0.985
ENST00000559268	ENSG00000075413	MARK3	protein_coding	0.01	0.952	0.985
ENST00000559697	ENSG00000185787	MORF4L1	protein_coding	0	0.951	0.985
ENST00000559816	ENSG00000140287	HDC	protein_coding	-0.01	0.953	0.985
ENST00000561235	ENSG00000140262	TCF12	protein_coding	0	0.953	0.985
ENST00000581148	ENSG00000126858	RHOT1	protein_coding	0	0.952	0.985
ENST00000582104	ENSG00000002919	SNX11	protein_coding	0.01	0.951	0.985
ENST00000584367	ENSG00000146872	TLK2	protein_coding	0	0.952	0.985
ENST00000584565	ENSG00000130856	ZNF236	protein_coding	0	0.952	0.985
ENST00000584668	ENSG00000136450	SRSF1	protein_coding	0	0.951	0.985
ENST00000586585	ENSG00000186496	ZNF396	protein_coding	0	0.951	0.985
ENST00000587027	ENSG00000118900	UBN1	protein_coding	0	0.952	0.985
ENST00000589761	ENSG00000170832	USP32	protein_coding	0	0.951	0.985
ENST00000600299	ENSG00000197372	ZNF675	protein_coding	0	0.953	0.985
ENST00000605742	ENSG00000214413	BBIP1	protein_coding	-0.01	0.953	0.985
ENST00000612232	ENSG00000134294	SLC38A2	protein_coding	0.01	0.953	0.985
ENST00000622512	ENSG00000179456	ZBTB18	protein_coding	0.01	0.951	0.985
ENST00000630389	ENSG00000280674	ZDHHC3	protein_coding	0	0.951	0.985
ENST00000203664	ENSG00000089723	OTUB2	protein_coding	0.01	0.95	0.984
ENST00000265963	ENSG00000110768	GTF2H1	protein_coding	0	0.95	0.984
ENST00000286437	ENSG00000155966	AFF2	protein_coding	-0.01	0.949	0.984
ENST00000300403	ENSG00000088325	TPX2	protein_coding	-0.01	0.95	0.984
ENST00000300870	ENSG00000185947	ZNF267	protein_coding	0	0.948	0.984
ENST00000311122	ENSG00000120029	C10orf76	protein_coding	0.01	0.949	0.984
ENST00000317829	ENSG00000166025	AMOTL1	protein_coding	-0.01	0.949	0.984
ENST00000332629	ENSG00000185798	WDR53	protein_coding	0	0.948	0.984
ENST00000332896	ENSG00000169372	CRADD	protein_coding	-0.01	0.949	0.984
ENST00000336184	ENSG00000082512	TRAF5	protein_coding	0.02	0.948	0.984
ENST00000343986	ENSG00000171858	RPS21	protein_coding	0	0.95	0.984
ENST00000355635	ENSG00000185760	KCNQ5	protein_coding	-0.01	0.948	0.984
ENST00000359972	ENSG00000120868	APAF1	protein_coding	-0.01	0.948	0.984
ENST00000361807	ENSG00000198298	ZNF485	protein_coding	0	0.949	0.984
ENST00000366112	ENSG00000022840	RNF10	protein_coding	0.01	0.949	0.984
ENST00000369085	ENSG00000151929	BAG3	protein_coding	0	0.949	0.984
ENST00000371222	ENSG00000177606	JUN	protein_coding	0	0.95	0.984
ENST00000374189	ENSG00000107643	MAPK8	protein_coding	-0.01	0.95	0.984
ENST00000376363	ENSG00000151023	ENKUR	protein_coding	0	0.948	0.984
ENST00000377270	ENSG00000165060	FXN	protein_coding	0	0.95	0.984
ENST00000392209	ENSG00000163249	CCNYL1	protein_coding	-0.01	0.95	0.984
ENST00000397924	ENSG00000135124	P2RX4	protein_coding	0	0.949	0.984
ENST00000409470	ENSG00000168883	USP39	protein_coding	0.01	0.95	0.984
ENST00000426918	ENSG00000011454	RABGAP1	protein_coding	0.01	0.95	0.984
ENST00000428463	ENSG00000221994	ZNF630	protein_coding	0	0.948	0.984
ENST00000433215	ENSG00000090487	SPG21	protein_coding	0	0.95	0.984
ENST00000437745	ENSG00000136261	BZW2	protein_coding	0.02	0.95	0.984
ENST00000441057	ENSG00000131381	RBSN	protein_coding	-0.01	0.95	0.984
ENST00000446775	ENSG00000229972	IQCF3	protein_coding	-0.01	0.949	0.984
ENST00000451104	ENSG00000107959	PITRM1	protein_coding	0.01	0.95	0.984
ENST00000455883	ENSG00000164796	CSMD3	protein_coding	0.01	0.949	0.984
ENST00000456409	ENSG00000217801	RP11-465B22.3	transcribed_unprocessed_pseudogene	0	0.95	0.984
ENST00000458438	ENSG00000214113	LYRM4	protein_coding	0.01	0.948	0.984
ENST00000460378	ENSG00000159023	EPB41	protein_coding	0	0.95	0.984
ENST00000462512	ENSG00000114541	FRMD4B	protein_coding	-0.01	0.949	0.984
ENST00000463875	ENSG00000121964	GTDC1	protein_coding	-0.01	0.95	0.984
ENST00000466781	ENSG00000100099	HPS4	protein_coding	0	0.949	0.984
ENST00000468284	ENSG00000136108	CKAP2	protein_coding	-0.01	0.949	0.984
ENST00000469058	ENSG00000165487	MICU2	protein_coding	0.01	0.95	0.984
ENST00000471008	ENSG00000066379	ZNRD1	protein_coding	-0.01	0.95	0.984
ENST00000471395	ENSG00000196975	ANXA4	protein_coding	0	0.948	0.984
ENST00000472362	ENSG00000242615	CTC-359D24.3	transcribed_processed_pseudogene	0	0.948	0.984
ENST00000474539	ENSG00000163660	CCNL1	protein_coding	0	0.949	0.984
ENST00000474772	ENSG00000107099	DOCK8	protein_coding	0	0.949	0.984
ENST00000475922	ENSG00000134324	LPIN1	protein_coding	0	0.948	0.984
ENST00000477560	ENSG00000109184	DCUN1D4	protein_coding	0.01	0.949	0.984
ENST00000478546	ENSG00000102678	FGF9	protein_coding	-0.01	0.949	0.984
ENST00000481353	ENSG00000150593	PDCD4	protein_coding	0	0.949	0.984
ENST00000481620	ENSG00000164953	TMEM67	protein_coding	0	0.948	0.984
ENST00000484134	ENSG00000156990	RPUSD3	protein_coding	0	0.949	0.984
ENST00000485947	ENSG00000026025	VIM	protein_coding	0	0.948	0.984
ENST00000486283	ENSG00000186591	UBE2H	protein_coding	0	0.95	0.984
ENST00000487570	ENSG00000163634	THOC7	protein_coding	-0.01	0.95	0.984
ENST00000487783	ENSG00000128284	APOL3	protein_coding	0	0.949	0.984
ENST00000487898	ENSG00000185104	FAF1	protein_coding	0	0.949	0.984
ENST00000488945	ENSG00000115523	GNLY	protein_coding	0.01	0.948	0.984
ENST00000490872	ENSG00000018280	SLC11A1	protein_coding	0	0.949	0.984
ENST00000491646	ENSG00000074054	CLASP1	protein_coding	0	0.95	0.984
ENST00000491791	ENSG00000114316	USP4	protein_coding	0	0.95	0.984
ENST00000496464	ENSG00000107077	KDM4C	protein_coding	0	0.949	0.984
ENST00000503588	ENSG00000164040	PGRMC2	protein_coding	-0.01	0.948	0.984
ENST00000505323	ENSG00000151422	FER	protein_coding	-0.01	0.95	0.984
ENST00000508216	ENSG00000163110	PDLIM5	protein_coding	-0.01	0.949	0.984
ENST00000510324	ENSG00000138794	CASP6	protein_coding	-0.01	0.949	0.984
ENST00000510395	ENSG00000047579	DTNBP1	protein_coding	0	0.95	0.984
ENST00000514077	ENSG00000250769	RP11-241F15.3	processed_pseudogene	0	0.95	0.984
ENST00000514315	ENSG00000113161	HMGCR	protein_coding	0	0.949	0.984
ENST00000519639	ENSG00000176623	RMDN1	protein_coding	0	0.949	0.984
ENST00000521509	ENSG00000121022	COPS5	protein_coding	0	0.949	0.984
ENST00000524217	ENSG00000104756	KCTD9	protein_coding	0.01	0.949	0.984
ENST00000530830	ENSG00000100453	GZMB	protein_coding	-0.01	0.95	0.984
ENST00000531632	ENSG00000176148	TCP11L1	protein_coding	-0.02	0.948	0.984
ENST00000532485	ENSG00000078124	ACER3	protein_coding	0	0.95	0.984
ENST00000532727	ENSG00000173715	C11orf80	protein_coding	-0.01	0.949	0.984
ENST00000534251	ENSG00000128284	APOL3	protein_coding	0.01	0.949	0.984
ENST00000539855	ENSG00000166037	CEP57	protein_coding	-0.01	0.948	0.984
ENST00000540746	ENSG00000257103	LSM14A	protein_coding	0.01	0.948	0.984
ENST00000541674	ENSG00000185864	NPIPB4	protein_coding	0	0.949	0.984
ENST00000546491	ENSG00000120868	APAF1	protein_coding	0	0.949	0.984
ENST00000549512	ENSG00000167528	ZNF641	protein_coding	0	0.949	0.984
ENST00000551563	ENSG00000257242	LINC01619	processed_transcript	0.01	0.95	0.984
ENST00000553340	ENSG00000176438	SYNE3	protein_coding	0	0.948	0.984
ENST00000554019	ENSG00000197930	ERO1A	protein_coding	0	0.95	0.984
ENST00000554226	ENSG00000139350	NEDD1	protein_coding	-0.01	0.95	0.984
ENST00000557039	ENSG00000100813	ACIN1	protein_coding	-0.01	0.949	0.984
ENST00000557821	ENSG00000137841	PLCB2	protein_coding	0.02	0.949	0.984
ENST00000558196	ENSG00000140612	SEC11A	protein_coding	-0.01	0.949	0.984
ENST00000565331	ENSG00000140740	UQCRC2	protein_coding	-0.01	0.95	0.984
ENST00000566074	ENSG00000074696	HACD3	protein_coding	-0.01	0.95	0.984
ENST00000566909	ENSG00000153786	ZDHHC7	protein_coding	0	0.949	0.984
ENST00000582365	ENSG00000150656	CNDP1	protein_coding	0	0.948	0.984
ENST00000585561	ENSG00000136448	NMT1	protein_coding	0.01	0.948	0.984
ENST00000590943	ENSG00000104904	OAZ1	protein_coding	0.02	0.949	0.984
ENST00000603108	ENSG00000088035	ALG6	protein_coding	0.01	0.948	0.984
ENST00000605100	ENSG00000250878	METTL21EP	transcribed_unprocessed_pseudogene	0	0.948	0.984
ENST00000606454	ENSG00000227671	RP11-488L18.4	transcribed_unprocessed_pseudogene	0	0.949	0.984
ENST00000614192	ENSG00000153130	SCOC	protein_coding	0.02	0.949	0.984
ENST00000631083	ENSG00000274891	TRAPPC12	protein_coding	-0.01	0.949	0.984
ENST00000233623	ENSG00000115282	TTC31	protein_coding	0.02	0.946	0.983
ENST00000260363	ENSG00000137807	KIF23	protein_coding	0.01	0.947	0.983
ENST00000267023	ENSG00000139579	NABP2	protein_coding	0.01	0.946	0.983
ENST00000281142	ENSG00000151466	SCLT1	protein_coding	0	0.947	0.983
ENST00000284486	ENSG00000154319	FAM167A	protein_coding	0	0.947	0.983
ENST00000287916	ENSG00000157224	CLDN12	protein_coding	-0.01	0.947	0.983
ENST00000301665	ENSG00000167920	TMEM99	protein_coding	0.01	0.947	0.983
ENST00000302271	ENSG00000125944	HNRNPR	protein_coding	-0.01	0.945	0.983
ENST00000310421	ENSG00000175073	VCPIP1	protein_coding	0	0.947	0.983
ENST00000324194	ENSG00000114120	SLC25A36	protein_coding	-0.01	0.946	0.983
ENST00000330675	ENSG00000133069	TMCC2	protein_coding	-0.01	0.947	0.983
ENST00000335895	ENSG00000145741	BTF3	protein_coding	0	0.947	0.983
ENST00000337385	ENSG00000180509	KCNE1	protein_coding	-0.01	0.946	0.983
ENST00000338625	ENSG00000102743	SLC25A15	protein_coding	0	0.946	0.983
ENST00000341154	ENSG00000188529	SRSF10	protein_coding	0.01	0.946	0.983
ENST00000343202	ENSG00000166405	RIC3	protein_coding	0.01	0.948	0.983
ENST00000348518	ENSG00000256061	DYX1C1	protein_coding	0.01	0.948	0.983
ENST00000354366	ENSG00000119720	NRDE2	protein_coding	0	0.946	0.983
ENST00000354757	ENSG00000197479	PCDHB11	protein_coding	0	0.947	0.983
ENST00000357365	ENSG00000165689	SDCCAG3	protein_coding	0.01	0.947	0.983
ENST00000360472	ENSG00000162734	PEA15	protein_coding	0	0.947	0.983
ENST00000360982	ENSG00000061676	NCKAP1	protein_coding	0	0.945	0.983
ENST00000361714	ENSG00000112761	WISP3	protein_coding	0	0.947	0.983
ENST00000367538	ENSG00000116698	SMG7	protein_coding	0	0.945	0.983
ENST00000369098	ENSG00000118292	C1orf54	protein_coding	-0.01	0.947	0.983
ENST00000369478	ENSG00000116824	CD2	protein_coding	0	0.947	0.983
[truncated: 51,976 more rows]
