# Supplementary material for: Comprehensive innate immune profiling of chikungunya virus infection in pediatric cases
Source: Mol Syst Biol. 2018 Aug 27;14(8):e7862. doi: 10.15252/msb.20177862 (PMC6110311; doi:10.15252/msb.20177862)
Supplement: Supplementary file 7 — Table EV6 [file MSB-14-e7862-s007.xlsx]

## Sheet: tab_S6_BigTab.Severity.AllGenes
Table EV6. transcript-based analysis for changes in severe versus non-severe
lgFCH_AvsB: log FCH A vs B
FCH_AvsB: signed FCHs, calculated as sign(logFCH)*2^(abs(logFCH)
pvals_AvsB: p values for the A - B contrast
fdr_AvsB: FDR-adjusted p values for the A - B contrast
StatusFCH2FDR0.05_AvsB: the columns StatusFCH2FDR0.05 have an indicator of the call for that gene in that comparison using the FDR0.05 and FCH>2 cut-off.:
StatusFCH2FDR0.05 = (1 (up), 0 (non-DEG), -1(down)
target_id	ens_gene	ext_gene	gene_biotype	lgFCH_SevereVsNsevere	FCH_SevereVsNsevere	pvals_SevereVsNsevere	fdrs_SevereVsNsevere	StatusFCH1.5FDR0.05_SevereVsNsevere
ENST00000359635	ENSG00000206450	HLA-B	protein_coding	-3.5	-11.32	2.11e-07	0.0038	-1
ENST00000449428	ENSG00000182534	MXRA7	protein_coding	-0.99	-1.99	1.35e-07	0.00364	-1
ENST00000479990	ENSG00000206450	HLA-B	protein_coding	-2.79	-6.91	6.48e-08	0.0035	-1
ENST00000000412	ENSG00000003056	M6PR	protein_coding	-0.22	-1.16	0.418	0.99989	0
ENST00000000442	ENSG00000173153	ESRRA	protein_coding	-0.28	-1.22	0.357	0.99989	0
ENST00000001008	ENSG00000004478	FKBP4	protein_coding	-0.09	-1.06	0.59	0.99989	0
ENST00000002125	ENSG00000003509	NDUFAF7	protein_coding	-0.16	-1.12	0.746	0.99989	0
ENST00000002165	ENSG00000001036	FUCA2	protein_coding	0.05	1.03	0.352	0.99989	0
ENST00000002596	ENSG00000002587	HS3ST1	protein_coding	0.1	1.07	0.355	0.99989	0
ENST00000003084	ENSG00000001626	CFTR	protein_coding	0.7	1.62	0.0961	0.99989	0
ENST00000003100	ENSG00000001630	CYP51A1	protein_coding	-0.13	-1.09	0.091	0.99989	0
ENST00000003302	ENSG00000048028	USP28	protein_coding	-0.16	-1.12	0.174	0.99989	0
ENST00000003912	ENSG00000001461	NIPAL3	protein_coding	-0.12	-1.08	0.164	0.99989	0
ENST00000005082	ENSG00000005801	ZNF195	protein_coding	-0.07	-1.05	0.905	0.99989	0
ENST00000005178	ENSG00000004799	PDK4	protein_coding	-0.24	-1.18	0.247	0.99989	0
ENST00000005257	ENSG00000006451	RALA	protein_coding	0.01	1	0.904	0.99989	0
ENST00000005259	ENSG00000075790	BCAP29	protein_coding	-0.02	-1.01	0.816	0.99989	0
ENST00000005260	ENSG00000006453	BAIAP2L1	protein_coding	0.01	1.01	0.936	0.99989	0
ENST00000005386	ENSG00000005175	RPAP3	protein_coding	0.09	1.06	0.177	0.99989	0
ENST00000005558	ENSG00000006652	IFRD1	protein_coding	-0.06	-1.04	0.906	0.99989	0
ENST00000006750	ENSG00000007312	CD79B	protein_coding	0.21	1.16	0.611	0.99989	0
ENST00000007516	ENSG00000004779	NDUFAB1	protein_coding	0.03	1.02	0.715	0.99989	0
ENST00000008440	ENSG00000010072	SPRTN	protein_coding	0.2	1.15	0.11	0.99989	0
ENST00000008527	ENSG00000008405	CRY1	protein_coding	-0.19	-1.14	0.0448	0.99989	0
ENST00000009041	ENSG00000010270	STARD3NL	protein_coding	-0.02	-1.02	0.784	0.99989	0
ENST00000009180	ENSG00000010278	CD9	protein_coding	-0.02	-1.02	0.906	0.99989	0
ENST00000009530	ENSG00000019582	CD74	protein_coding	0.16	1.11	0.711	0.99989	0
ENST00000009589	ENSG00000008988	RPS20	protein_coding	-0.03	-1.02	0.694	0.99989	0
ENST00000010299	ENSG00000009780	FAM76A	protein_coding	-0.24	-1.18	0.63	0.99989	0
ENST00000010404	ENSG00000008394	MGST1	protein_coding	0.06	1.04	0.911	0.99989	0
ENST00000011473	ENSG00000008282	SYPL1	protein_coding	-0.12	-1.09	0.887	0.99989	0
ENST00000011619	ENSG00000010017	RANBP9	protein_coding	0.1	1.07	0.226	0.99989	0
ENST00000011653	ENSG00000010610	CD4	protein_coding	-0.13	-1.09	0.452	0.99989	0
ENST00000011691	ENSG00000008324	SS18L2	protein_coding	-0.06	-1.04	0.433	0.99989	0
ENST00000011700	ENSG00000048707	VPS13D	protein_coding	0.19	1.14	0.75	0.99989	0
ENST00000012134	ENSG00000010818	HIVEP2	protein_coding	-0.05	-1.04	0.748	0.99989	0
ENST00000013070	ENSG00000012963	UBR7	protein_coding	-0.05	-1.04	0.363	0.99989	0
ENST00000013125	ENSG00000012983	MAP4K5	protein_coding	0.06	1.04	0.382	0.99989	0
ENST00000013222	ENSG00000241644	INMT	protein_coding	-0.08	-1.05	0.624	0.99989	0
ENST00000013894	ENSG00000011198	ABHD5	protein_coding	0.05	1.04	0.629	0.99989	0
ENST00000014914	ENSG00000013588	GPRC5A	protein_coding	0.07	1.05	0.465	0.99989	0
ENST00000014930	ENSG00000013583	HEBP1	protein_coding	0	1	0.987	0.99989	0
ENST00000014935	ENSG00000013563	DNASE1L1	protein_coding	-0.2	-1.15	0.659	0.99989	0
ENST00000016171	ENSG00000014919	COX15	protein_coding	-0.04	-1.03	0.453	0.99989	0
ENST00000020945	ENSG00000019549	SNAI2	protein_coding	0.16	1.12	0.566	0.99989	0
ENST00000022615	ENSG00000078668	VDAC3	protein_coding	-0.03	-1.02	0.581	0.99989	0
ENST00000023939	ENSG00000022277	RTFDC1	protein_coding	-0.19	-1.14	0.747	0.99989	0
ENST00000025008	ENSG00000023287	RB1CC1	protein_coding	0.01	1	0.922	0.99989	0
ENST00000025301	ENSG00000023516	AKAP11	protein_coding	0.05	1.04	0.406	0.99989	0
ENST00000025399	ENSG00000023734	STRAP	protein_coding	0.55	1.46	0.277	0.99989	0
ENST00000028008	ENSG00000026297	RNASET2	protein_coding	0.01	1	0.965	0.99989	0
ENST00000031146	ENSG00000029364	SLC39A9	protein_coding	0.03	1.02	0.461	0.99989	0
ENST00000033079	ENSG00000031003	FAM13B	protein_coding	-0.02	-1.01	0.668	0.99989	0
ENST00000035307	ENSG00000033100	CHPF2	protein_coding	-0.28	-1.21	0.0356	0.99989	0
ENST00000035383	ENSG00000033122	LRRC7	protein_coding	0.33	1.26	0.476	0.99989	0
ENST00000037243	ENSG00000034713	GABARAPL2	protein_coding	-0.03	-1.02	0.805	0.99989	0
ENST00000037869	ENSG00000035141	FAM136A	protein_coding	0.01	1.01	0.867	0.99989	0
ENST00000038176	ENSG00000035681	NSMAF	protein_coding	0	1	0.953	0.99989	0
ENST00000039989	ENSG00000052841	TTC17	protein_coding	0.07	1.05	0.59	0.99989	0
ENST00000040738	ENSG00000038219	BOD1L1	protein_coding	0.04	1.03	0.381	0.99989	0
ENST00000040877	ENSG00000059588	TARBP1	protein_coding	0	-1	0.998	0.99989	0
ENST00000044462	ENSG00000041357	PSMA4	protein_coding	-0.04	-1.03	0.696	0.99989	0
ENST00000045347	ENSG00000042317	SPATA7	protein_coding	0.38	1.3	0.484	0.99989	0
ENST00000046794	ENSG00000043462	LCP2	protein_coding	0.06	1.04	0.234	0.99989	0
ENST00000052569	ENSG00000047932	GOPC	protein_coding	-0.04	-1.03	0.595	0.99989	0
ENST00000052754	ENSG00000011465	DCN	protein_coding	0.22	1.16	0.251	0.99989	0
ENST00000053243	ENSG00000048462	TNFRSF17	protein_coding	-0.21	-1.16	0.155	0.99989	0
ENST00000053468	ENSG00000048544	MRPS10	protein_coding	-0.03	-1.02	0.533	0.99989	0
ENST00000053867	ENSG00000030582	GRN	protein_coding	-0.21	-1.16	0.626	0.99989	0
ENST00000054666	ENSG00000049245	VAMP3	protein_coding	0.02	1.01	0.824	0.99989	0
ENST00000054668	ENSG00000049247	UTS2	protein_coding	0.33	1.25	0.44	0.99989	0
ENST00000054950	ENSG00000049449	RCN1	protein_coding	0.21	1.16	0.535	0.99989	0
ENST00000055077	ENSG00000049541	RFC2	protein_coding	-0.39	-1.31	0.08	0.99989	0
ENST00000055682	ENSG00000050030	KIAA2022	protein_coding	0.13	1.09	0.819	0.99989	0
ENST00000056233	ENSG00000050344	NFE2L3	protein_coding	0.1	1.07	0.108	0.99989	0
ENST00000057513	ENSG00000050730	TNIP3	protein_coding	-0.12	-1.09	0.456	0.99989	0
ENST00000060969	ENSG00000052723	SIKE1	protein_coding	-0.05	-1.03	0.68	0.99989	0
ENST00000062104	ENSG00000053438	NNAT	protein_coding	-0.02	-1.01	0.945	0.99989	0
ENST00000064778	ENSG00000054965	FAM168A	protein_coding	-0.08	-1.05	0.422	0.99989	0
ENST00000066544	ENSG00000004897	CDC27	protein_coding	0.02	1.02	0.678	0.99989	0
ENST00000070846	ENSG00000057294	PKP2	protein_coding	-0.12	-1.08	0.834	0.99989	0
ENST00000072516	ENSG00000196083	IL1RAP	protein_coding	-0.04	-1.03	0.793	0.99989	0
ENST00000072644	ENSG00000058799	YIPF1	protein_coding	-0.98	-1.98	0.175	0.99989	0
ENST00000074304	ENSG00000040933	INPP4A	protein_coding	0.03	1.02	0.608	0.99989	0
ENST00000075120	ENSG00000059804	SLC2A3	protein_coding	0.1	1.07	0.387	0.99989	0
ENST00000075322	ENSG00000136960	ENPP2	protein_coding	-0.49	-1.4	0.35	0.99989	0
ENST00000075503	ENSG00000060140	STYK1	protein_coding	-0.4	-1.32	0.00764	0.99989	0
ENST00000078527	ENSG00000060642	PIGV	protein_coding	0.01	1.01	0.96	0.99989	0
ENST00000081029	ENSG00000061794	MRPS35	protein_coding	-0.02	-1.01	0.762	0.99989	0
ENST00000082468	ENSG00000026950	BTN3A1	protein_coding	-0.55	-1.47	0.259	0.99989	0
ENST00000083182	ENSG00000062725	APPBP2	protein_coding	0.05	1.03	0.302	0.99989	0
ENST00000084795	ENSG00000063177	RPL18	protein_coding	-0.26	-1.19	0.42	0.99989	0
ENST00000085219	ENSG00000012124	CD22	protein_coding	-0.3	-1.23	0.565	0.99989	0
ENST00000155093	ENSG00000067646	ZFY	protein_coding	-0.35	-1.27	0.651	0.99989	0
ENST00000155674	ENSG00000069998	CECR5	protein_coding	0.01	1.01	0.976	0.99989	0
ENST00000155926	ENSG00000071575	TRIB2	protein_coding	-0.41	-1.33	0.219	0.99989	0
ENST00000156109	ENSG00000068394	GPKOW	protein_coding	-0.18	-1.13	0.196	0.99989	0
ENST00000156471	ENSG00000021776	AQR	protein_coding	0.03	1.02	0.495	0.99989	0
ENST00000157600	ENSG00000071282	LMCD1	protein_coding	-0.06	-1.04	0.617	0.99989	0
ENST00000157812	ENSG00000013275	PSMC4	protein_coding	-0.38	-1.3	0.177	0.99989	0
ENST00000158762	ENSG00000072818	ACAP1	protein_coding	-0.25	-1.19	0.336	0.99989	0
ENST00000158771	ENSG00000072849	DERL2	protein_coding	-0.09	-1.06	0.0471	0.99989	0
ENST00000159087	ENSG00000074855	ANO8	protein_coding	-0.31	-1.24	0.0052	0.99989	0
ENST00000159111	ENSG00000127663	KDM4B	protein_coding	-0.12	-1.09	0.777	0.99989	0
ENST00000160262	ENSG00000076662	ICAM3	protein_coding	-0.24	-1.18	0.669	0.99989	0
ENST00000160827	ENSG00000079616	KIF22	protein_coding	-0.22	-1.16	0.618	0.99989	0
ENST00000161559	ENSG00000079385	CEACAM1	protein_coding	-1.25	-2.39	0.0715	0.99989	0
ENST00000161863	ENSG00000047188	YTHDC2	protein_coding	-0.02	-1.01	0.742	0.99989	0
ENST00000162391	ENSG00000065970	FOXJ2	protein_coding	0.04	1.03	0.636	0.99989	0
ENST00000162749	ENSG00000067182	TNFRSF1A	protein_coding	-0.16	-1.12	0.433	0.99989	0
ENST00000163416	ENSG00000066455	GOLGA5	protein_coding	0.01	1	0.898	0.99989	0
ENST00000164133	ENSG00000068971	PPP2R5B	protein_coding	-0.27	-1.2	0.304	0.99989	0
ENST00000164305	ENSG00000069943	PIGB	protein_coding	0.07	1.05	0.637	0.99989	0
ENST00000165698	ENSG00000068615	REEP1	protein_coding	-0.3	-1.23	0.588	0.99989	0
ENST00000166345	ENSG00000071539	TRIP13	protein_coding	-0.2	-1.15	0.372	0.99989	0
ENST00000167106	ENSG00000071246	VASH1	protein_coding	-0.08	-1.06	0.74	0.99989	0
ENST00000168216	ENSG00000072506	HSD17B10	protein_coding	-0.68	-1.6	0.176	0.99989	0
ENST00000169298	ENSG00000073849	ST6GAL1	protein_coding	0.13	1.1	0.714	0.99989	0
ENST00000169551	ENSG00000075336	TIMM21	protein_coding	0.05	1.03	0.646	0.99989	0
ENST00000170447	ENSG00000075975	MKRN2	protein_coding	-0.02	-1.01	0.7	0.99989	0
ENST00000170564	ENSG00000076650	GPATCH1	protein_coding	-0.1	-1.07	0.263	0.99989	0
ENST00000170630	ENSG00000077238	IL4R	protein_coding	-0.82	-1.76	0.24	0.99989	0
ENST00000171111	ENSG00000079999	KEAP1	protein_coding	0.25	1.19	0.0754	0.99989	0
ENST00000171757	ENSG00000078589	P2RY10	protein_coding	-0.04	-1.03	0.66	0.99989	0
ENST00000171887	ENSG00000079308	TNS1	protein_coding	0.24	1.18	0.165	0.99989	0
ENST00000173527	ENSG00000066583	ISOC1	protein_coding	-0.02	-1.01	0.78	0.99989	0
ENST00000174618	ENSG00000070444	MNT	protein_coding	0.07	1.05	0.643	0.99989	0
ENST00000174653	ENSG00000070718	AP3M2	protein_coding	0.27	1.21	0.682	0.99989	0
ENST00000175091	ENSG00000068697	LAPTM4A	protein_coding	-0.1	-1.07	0.122	0.99989	0
ENST00000175506	ENSG00000070669	ASNS	protein_coding	0.37	1.29	0.422	0.99989	0
ENST00000175756	ENSG00000072135	PTPN18	protein_coding	-0.28	-1.22	0.257	0.99989	0
ENST00000176763	ENSG00000072786	STK10	protein_coding	-0.16	-1.12	0.152	0.99989	0
ENST00000177694	ENSG00000073861	TBX21	protein_coding	-0.42	-1.34	0.00585	0.99989	0
ENST00000178638	ENSG00000074410	CA12	protein_coding	-0.06	-1.05	0.736	0.99989	0
ENST00000179259	ENSG00000078237	TIGAR	protein_coding	-0.01	-1.01	0.857	0.99989	0
ENST00000180173	ENSG00000003987	MTMR7	protein_coding	0.16	1.11	0.0407	0.99989	0
ENST00000181383	ENSG00000080618	CPB2	protein_coding	0.24	1.18	0.647	0.99989	0
ENST00000181796	ENSG00000065809	FAM107B	protein_coding	-0.55	-1.47	0.29	0.99989	0
ENST00000181839	ENSG00000065883	CDK13	protein_coding	-0.01	-1.01	0.825	0.99989	0
ENST00000182377	ENSG00000064763	FAR2	protein_coding	-0.19	-1.14	0.489	0.99989	0
ENST00000182527	ENSG00000065308	TRAM2	protein_coding	-0.19	-1.14	0.0887	0.99989	0
ENST00000184183	ENSG00000065371	ROPN1	protein_coding	0.22	1.17	0.0796	0.99989	0
ENST00000184266	ENSG00000065518	NDUFB4	protein_coding	-0.07	-1.05	0.5	0.99989	0
ENST00000184956	ENSG00000068097	HEATR6	protein_coding	-0.26	-1.19	0.131	0.99989	0
ENST00000185150	ENSG00000068912	ERLEC1	protein_coding	-0.14	-1.1	0.0547	0.99989	0
ENST00000185206	ENSG00000112782	CLIC5	protein_coding	0.04	1.02	0.777	0.99989	0
ENST00000186436	ENSG00000075568	TMEM131	protein_coding	0.05	1.03	0.449	0.99989	0
ENST00000187762	ENSG00000072954	TMEM38A	protein_coding	-0.06	-1.04	0.72	0.99989	0
ENST00000187830	ENSG00000073008	PVR	protein_coding	-0.81	-1.75	0.135	0.99989	0
ENST00000187879	ENSG00000159885	ZNF222	protein_coding	-0.05	-1.04	0.898	0.99989	0
ENST00000188312	ENSG00000075089	ACTR6	protein_coding	0.27	1.2	0.318	0.99989	0
ENST00000188790	ENSG00000078098	FAP	protein_coding	-0.64	-1.55	0.0982	0.99989	0
ENST00000190611	ENSG00000079156	OSBPL6	protein_coding	-0.1	-1.07	0.674	0.99989	0
ENST00000191018	ENSG00000064601	CTSA	protein_coding	-0.3	-1.23	0.106	0.99989	0
ENST00000192788	ENSG00000065060	UHRF1BP1	protein_coding	0.09	1.06	0.155	0.99989	0
ENST00000193322	ENSG00000081087	OSTM1	protein_coding	-0.03	-1.02	0.651	0.99989	0
ENST00000193391	ENSG00000081148	IMPG2	protein_coding	0.2	1.15	0.00198	0.85187	0
ENST00000193403	ENSG00000072110	ACTN1	protein_coding	0.08	1.06	0.352	0.99989	0
ENST00000194097	ENSG00000249437	NAIP	protein_coding	-1.11	-2.15	0.164	0.99989	0
ENST00000194214	ENSG00000081870	HSPB11	protein_coding	-0.07	-1.05	0.399	0.99989	0
ENST00000194530	ENSG00000082146	STRADB	protein_coding	0.2	1.15	0.225	0.99989	0
ENST00000194672	ENSG00000082269	FAM135A	protein_coding	-0.43	-1.35	0.275	0.99989	0
ENST00000196061	ENSG00000083444	PLOD1	protein_coding	-0.03	-1.02	0.935	0.99989	0
ENST00000196169	ENSG00000083544	TDRD3	protein_coding	0.06	1.04	0.893	0.99989	0
ENST00000196371	ENSG00000083720	OXCT1	protein_coding	-0.11	-1.08	0.121	0.99989	0
ENST00000196489	ENSG00000083817	ZNF416	protein_coding	-0.09	-1.06	0.402	0.99989	0
ENST00000196551	ENSG00000083845	RPS5	protein_coding	-0.15	-1.11	0.559	0.99989	0
ENST00000197268	ENSG00000084444	FAM234B	protein_coding	-0.02	-1.01	0.88	0.99989	0
ENST00000198536	ENSG00000085514	PILRA	protein_coding	-0.13	-1.09	0.673	0.99989	0
ENST00000198767	ENSG00000085721	RRN3	protein_coding	-0.7	-1.62	0.385	0.99989	0
ENST00000198939	ENSG00000085872	CHERP	protein_coding	-0.12	-1.08	0.818	0.99989	0
ENST00000199320	ENSG00000086189	DIMT1	protein_coding	0.03	1.02	0.679	0.99989	0
ENST00000199389	ENSG00000086232	EIF2AK1	protein_coding	0	-1	0.991	0.99989	0
ENST00000199447	ENSG00000086288	NME8	protein_coding	0.11	1.08	0.749	0.99989	0
ENST00000199448	ENSG00000086289	EPDR1	protein_coding	-0.39	-1.31	0.0133	0.99989	0
ENST00000199764	ENSG00000086548	CEACAM6	protein_coding	0.27	1.2	0.131	0.99989	0
ENST00000199814	ENSG00000086589	RBM22	protein_coding	-0.11	-1.08	0.378	0.99989	0
ENST00000200135	ENSG00000086827	ZW10	protein_coding	-0.06	-1.04	0.483	0.99989	0
ENST00000200453	ENSG00000087074	PPP1R15A	protein_coding	-0.28	-1.22	0.136	0.99989	0
ENST00000200639	ENSG00000005893	LAMP2	protein_coding	-0.06	-1.04	0.544	0.99989	0
ENST00000200652	ENSG00000197208	SLC22A4	protein_coding	-0.12	-1.08	0.439	0.99989	0
ENST00000201031	ENSG00000087510	TFAP2C	protein_coding	0	1	0.985	0.99989	0
ENST00000202017	ENSG00000088356	PDRG1	protein_coding	-0.18	-1.13	0.249	0.99989	0
ENST00000202677	ENSG00000188559	RALGAPA2	protein_coding	-0.01	-1.01	0.908	0.99989	0
ENST00000202773	ENSG00000089009	RPL6	protein_coding	-0.08	-1.06	0.428	0.99989	0
ENST00000202816	ENSG00000089048	ESF1	protein_coding	-0.07	-1.05	0.348	0.99989	0
ENST00000202834	ENSG00000089063	TMEM230	protein_coding	-0.04	-1.03	0.583	0.99989	0
ENST00000202917	ENSG00000089127	OAS1	protein_coding	-0.29	-1.22	0.184	0.99989	0
ENST00000203001	ENSG00000089195	TRMT6	protein_coding	-0.14	-1.1	0.149	0.99989	0
ENST00000203166	ENSG00000249115	HAUS5	protein_coding	-0.06	-1.04	0.757	0.99989	0
ENST00000203556	ENSG00000089639	GMIP	protein_coding	-0.09	-1.06	0.687	0.99989	0
ENST00000203630	ENSG00000089693	MLF2	protein_coding	0.28	1.21	0.423	0.99989	0
ENST00000203664	ENSG00000089723	OTUB2	protein_coding	0.01	1.01	0.974	0.99989	0
ENST00000204549	ENSG00000090470	PDCD7	protein_coding	-0.13	-1.09	0.0276	0.99989	0
ENST00000204566	ENSG00000090487	SPG21	protein_coding	0	1	0.985	0.99989	0
ENST00000204679	ENSG00000090581	GNPTG	protein_coding	0.21	1.16	0.595	0.99989	0
ENST00000204726	ENSG00000090615	GOLGA3	protein_coding	-0.55	-1.47	0.425	0.99989	0
ENST00000205061	ENSG00000090863	GLG1	protein_coding	-0.03	-1.02	0.779	0.99989	0
ENST00000205214	ENSG00000157426	AASDH	protein_coding	-0.06	-1.04	0.754	0.99989	0
ENST00000205402	ENSG00000091140	DLD	protein_coding	0.04	1.03	0.494	0.99989	0
ENST00000205557	ENSG00000091262	ABCC6	protein_coding	0.09	1.07	0.458	0.99989	0
ENST00000205636	ENSG00000091317	CMTM6	protein_coding	-0.01	-1.01	0.876	0.99989	0
ENST00000206020	ENSG00000091640	SPAG7	protein_coding	-0.91	-1.88	0.0801	0.99989	0
ENST00000206380	ENSG00000091947	TMEM101	protein_coding	-0.24	-1.18	0.569	0.99989	0
ENST00000206423	ENSG00000091986	CCDC80	protein_coding	0.12	1.08	0.012	0.99989	0
ENST00000206451	ENSG00000092010	PSME1	protein_coding	-0.08	-1.06	0.399	0.99989	0
ENST00000206474	ENSG00000092036	HAUS4	protein_coding	-0.67	-1.59	0.318	0.99989	0
ENST00000206542	ENSG00000092094	OSGEP	protein_coding	-0.38	-1.3	0.0873	0.99989	0
ENST00000206595	ENSG00000092140	G2E3	protein_coding	0.02	1.02	0.728	0.99989	0
ENST00000209718	ENSG00000108244	KRT23	protein_coding	0.12	1.08	0.407	0.99989	0
ENST00000209728	ENSG00000094804	CDC6	protein_coding	-0.12	-1.09	0.262	0.99989	0
ENST00000209875	ENSG00000094916	CBX5	protein_coding	-0.02	-1.01	0.831	0.99989	0
ENST00000209884	ENSG00000076321	KLHL20	protein_coding	-0.07	-1.05	0.148	0.99989	0
ENST00000210227	ENSG00000119314	PTBP3	protein_coding	0	1	0.995	0.99989	0
ENST00000210313	ENSG00000095261	PSMD5	protein_coding	0	1	0.94	0.99989	0
ENST00000210444	ENSG00000095380	NANS	protein_coding	-0.15	-1.11	0.362	0.99989	0
ENST00000211314	ENSG00000096092	TMEM14A	protein_coding	-0.1	-1.07	0.302	0.99989	0
ENST00000211372	ENSG00000096150	RPS18	protein_coding	-0.06	-1.04	0.722	0.99989	0
ENST00000211936	ENSG00000096654	ZNF184	protein_coding	-0.07	-1.05	0.711	0.99989	0
ENST00000211998	ENSG00000035403	VCL	protein_coding	-0.1	-1.07	0.475	0.99989	0
ENST00000212015	ENSG00000096717	SIRT1	protein_coding	-0.03	-1.02	0.554	0.99989	0
ENST00000212355	ENSG00000069702	TGFBR3	protein_coding	-0.35	-1.28	0.105	0.99989	0
ENST00000214893	ENSG00000099219	ERMP1	protein_coding	0.01	1.01	0.818	0.99989	0
ENST00000215115	ENSG00000099385	BCL7C	protein_coding	0	1	0.984	0.99989	0
ENST00000215574	ENSG00000099804	CDC34	protein_coding	0.02	1.02	0.962	0.99989	0
ENST00000215631	ENSG00000099860	GADD45B	protein_coding	-0.24	-1.18	0.129	0.99989	0
ENST00000215727	ENSG00000099937	SERPIND1	protein_coding	-0.46	-1.38	0.191	0.99989	0
ENST00000215730	ENSG00000099940	SNAP29	protein_coding	-0.02	-1.01	0.755	0.99989	0
ENST00000215770	ENSG00000099974	DDTL	protein_coding	0	1	0.958	0.99989	0
ENST00000215781	ENSG00000099985	OSM	protein_coding	-0.17	-1.13	0.523	0.99989	0
ENST00000215793	ENSG00000099995	SF3A1	protein_coding	-0.05	-1.04	0.56	0.99989	0
ENST00000215794	ENSG00000184979	USP18	protein_coding	-0.29	-1.22	0.264	0.99989	0
ENST00000215829	ENSG00000100028	SNRPD3	protein_coding	-0.05	-1.03	0.52	0.99989	0
ENST00000215832	ENSG00000100030	MAPK1	protein_coding	0.02	1.01	0.755	0.99989	0
ENST00000215862	ENSG00000133422	MORC2	protein_coding	-0.03	-1.02	0.688	0.99989	0
ENST00000215886	ENSG00000100079	LGALS2	protein_coding	-0.01	-1.01	0.979	0.99989	0
ENST00000215906	ENSG00000128203	ASPHD2	protein_coding	-0.09	-1.06	0.445	0.99989	0
ENST00000215909	ENSG00000100097	LGALS1	protein_coding	-0.27	-1.2	0.632	0.99989	0
ENST00000215912	ENSG00000100100	PIK3IP1	protein_coding	-0.01	-1.01	0.953	0.99989	0
ENST00000215917	ENSG00000100104	SRRD	protein_coding	-0.02	-1.02	0.809	0.99989	0
ENST00000215956	ENSG00000100138	SNU13	protein_coding	-0.39	-1.31	0.46	0.99989	0
ENST00000216014	ENSG00000100196	KDELR3	protein_coding	0	-1	0.967	0.99989	0
ENST00000216019	ENSG00000100201	DDX17	protein_coding	-0.02	-1.01	0.618	0.99989	0
ENST00000216024	ENSG00000100206	DMC1	protein_coding	-0.12	-1.09	0.791	0.99989	0
ENST00000216027	ENSG00000100209	HSCB	protein_coding	0.23	1.17	0.613	0.99989	0
ENST00000216034	ENSG00000100216	TOMM22	protein_coding	-0.1	-1.07	0.275	0.99989	0
ENST00000216037	ENSG00000100219	XBP1	protein_coding	0.01	1.01	0.967	0.99989	0
ENST00000216038	ENSG00000100220	RTCB	protein_coding	-0.18	-1.13	0.215	0.99989	0
ENST00000216039	ENSG00000100221	JOSD1	protein_coding	-0.2	-1.15	0.0772	0.99989	0
ENST00000216044	ENSG00000100226	GTPBP1	protein_coding	-0.14	-1.1	0.488	0.99989	0
ENST00000216061	ENSG00000100239	PPP6R2	protein_coding	-0.09	-1.07	0.377	0.99989	0
ENST00000216099	ENSG00000243811	APOBEC3D	protein_coding	-0.28	-1.22	0.447	0.99989	0
ENST00000216106	ENSG00000100281	HMGXB4	protein_coding	0.16	1.12	0.755	0.99989	0
ENST00000216117	ENSG00000100292	HMOX1	protein_coding	-0.05	-1.03	0.758	0.99989	0
ENST00000216121	ENSG00000184117	NIPSNAP1	protein_coding	-0.11	-1.08	0.432	0.99989	0
ENST00000216122	ENSG00000100297	MCM5	protein_coding	0.04	1.03	0.872	0.99989	0
ENST00000216133	ENSG00000100307	CBX7	protein_coding	-0.28	-1.21	0.125	0.99989	0
ENST00000216146	ENSG00000100316	RPL3	protein_coding	-0.2	-1.14	0.728	0.99989	0
ENST00000216160	ENSG00000100324	TAB1	protein_coding	-0.04	-1.03	0.874	0.99989	0
ENST00000216181	ENSG00000100345	MYH9	protein_coding	0.03	1.02	0.673	0.99989	0
ENST00000216185	ENSG00000100348	TXN2	protein_coding	0.02	1.02	0.869	0.99989	0
ENST00000216190	ENSG00000100353	EIF3D	protein_coding	-0.17	-1.12	0.388	0.99989	0
ENST00000216194	ENSG00000239900	ADSL	protein_coding	-1.22	-2.33	0.0146	0.99989	0
ENST00000216214	ENSG00000100376	FAM118A	protein_coding	-0.07	-1.05	0.56	0.99989	0
ENST00000216218	ENSG00000100380	ST13	protein_coding	-0.03	-1.02	0.895	0.99989	0
ENST00000216223	ENSG00000100385	IL2RB	protein_coding	-0.24	-1.18	0.102	0.99989	0
ENST00000216225	ENSG00000100387	RBX1	protein_coding	-0.04	-1.03	0.574	0.99989	0
ENST00000216237	ENSG00000100395	L3MBTL2	protein_coding	0.92	1.9	0.123	0.99989	0
ENST00000216252	ENSG00000100410	PHF5A	protein_coding	-0.1	-1.07	0.247	0.99989	0
ENST00000216254	ENSG00000100412	ACO2	protein_coding	-0.44	-1.36	0.105	0.99989	0
ENST00000216264	ENSG00000100422	CERK	protein_coding	-0.1	-1.07	0.17	0.99989	0
ENST00000216267	ENSG00000100425	BRD1	protein_coding	-0.66	-1.58	0.166	0.99989	0
ENST00000216268	ENSG00000100426	ZBED4	protein_coding	-0.06	-1.04	0.457	0.99989	0
ENST00000216274	ENSG00000129465	RIPK3	protein_coding	-0.55	-1.46	0.248	0.99989	0
ENST00000216277	ENSG00000090060	PAPOLA	protein_coding	0.08	1.05	0.09	0.99989	0
ENST00000216281	ENSG00000080824	HSP90AA1	protein_coding	0.05	1.04	0.601	0.99989	0
ENST00000216288	ENSG00000075413	MARK3	protein_coding	0.04	1.03	0.772	0.99989	0
ENST00000216294	ENSG00000023608	SNAPC1	protein_coding	-0.03	-1.02	0.676	0.99989	0
ENST00000216297	ENSG00000092201	SUPT16H	protein_coding	-0.08	-1.06	0.143	0.99989	0
ENST00000216330	ENSG00000100442	FKBP3	protein_coding	0.13	1.1	0.769	0.99989	0
ENST00000216338	ENSG00000100450	GZMH	protein_coding	-0.6	-1.51	0.00475	0.99989	0
ENST00000216341	ENSG00000100453	GZMB	protein_coding	-0.97	-1.96	0.0774	0.99989	0
ENST00000216366	ENSG00000100478	AP4S1	protein_coding	0.03	1.02	0.825	0.99989	0
ENST00000216367	ENSG00000100479	POLE2	protein_coding	0.07	1.05	0.918	0.99989	0
ENST00000216373	ENSG00000100485	SOS2	protein_coding	0.11	1.08	0.12	0.99989	0
ENST00000216392	ENSG00000100504	PYGL	protein_coding	-0.32	-1.25	0.383	0.99989	0
ENST00000216410	ENSG00000100522	GNPNAT1	protein_coding	-0.01	-1.01	0.887	0.99989	0
ENST00000216416	ENSG00000100528	CNIH1	protein_coding	0.1	1.07	0.165	0.99989	0
ENST00000216420	ENSG00000100532	CGRRF1	protein_coding	0	-1	0.985	0.99989	0
ENST00000216442	ENSG00000100554	ATP6V1D	protein_coding	0.05	1.03	0.582	0.99989	0
ENST00000216445	ENSG00000100557	C14orf105	protein_coding	0.27	1.21	0.147	0.99989	0
ENST00000216446	ENSG00000100558	PLEK2	protein_coding	-0.08	-1.06	0.678	0.99989	0
ENST00000216452	ENSG00000100564	PIGH	protein_coding	-0.04	-1.03	0.491	0.99989	0
ENST00000216455	ENSG00000100567	PSMA3	protein_coding	-0.26	-1.2	0.134	0.99989	0
ENST00000216456	ENSG00000100568	VTI1B	protein_coding	-0.28	-1.21	0.404	0.99989	0
ENST00000216468	ENSG00000100580	TMED8	protein_coding	0	1	0.969	0.99989	0
ENST00000216471	ENSG00000100583	SAMD15	protein_coding	0.14	1.1	0.419	0.99989	0
ENST00000216479	ENSG00000100591	AHSA1	protein_coding	-0.57	-1.48	0.32	0.99989	0
ENST00000216484	ENSG00000100596	SPTLC2	protein_coding	0	-1	0.995	0.99989	0
ENST00000216489	ENSG00000100601	ALKBH1	protein_coding	-0.08	-1.06	0.275	0.99989	0
ENST00000216500	ENSG00000100612	DHRS7	protein_coding	0.26	1.2	0.0564	0.99989	0
ENST00000216517	ENSG00000100629	CEP128	protein_coding	0.2	1.15	0.419	0.99989	0
ENST00000216520	ENSG00000100632	ERH	protein_coding	-0.31	-1.24	0.582	0.99989	0
ENST00000216540	ENSG00000100652	SLC10A1	protein_coding	0.03	1.02	0.615	0.99989	0
ENST00000216554	ENSG00000100664	EIF5	protein_coding	-0.11	-1.08	0.0114	0.99989	0
ENST00000216602	ENSG00000100711	ZFYVE21	protein_coding	0.1	1.07	0.867	0.99989	0
ENST00000216605	ENSG00000100714	MTHFD1	protein_coding	-0.51	-1.43	0.178	0.99989	0
ENST00000216639	ENSG00000100749	VRK1	protein_coding	0.13	1.09	0.202	0.99989	0
ENST00000216727	ENSG00000100836	PABPN1	protein_coding	-0.41	-1.33	0.0486	0.99989	0
ENST00000216743	ENSG00000100852	ARHGAP5	protein_coding	0.13	1.09	0.783	0.99989	0
ENST00000216756	ENSG00000100865	CINP	protein_coding	-0.14	-1.1	0.63	0.99989	0
ENST00000216774	ENSG00000100883	SRP54	protein_coding	-0.04	-1.03	0.611	0.99989	0
ENST00000216797	ENSG00000100906	NFKBIA	protein_coding	0.02	1.02	0.774	0.99989	0
ENST00000216807	ENSG00000100916	BRMS1L	protein_coding	0.06	1.04	0.51	0.99989	0
ENST00000216832	ENSG00000100941	PNN	protein_coding	-0.01	-1.01	0.854	0.99989	0
ENST00000216879	ENSG00000088833	NSFL1C	protein_coding	-0.02	-1.01	0.899	0.99989	0
ENST00000216951	ENSG00000100983	GSS	protein_coding	-0.17	-1.13	0.367	0.99989	0
ENST00000216962	ENSG00000100994	PYGB	protein_coding	-0.17	-1.13	0.359	0.99989	0
ENST00000217109	ENSG00000101138	CSTF1	protein_coding	0.08	1.06	0.211	0.99989	0
ENST00000217131	ENSG00000101160	CTSZ	protein_coding	-0.23	-1.17	0.147	0.99989	0
ENST00000217133	ENSG00000101162	TUBB1	protein_coding	-0.02	-1.01	0.897	0.99989	0
ENST00000217162	ENSG00000101190	TCFL5	protein_coding	-0.22	-1.16	0.312	0.99989	0
ENST00000217173	ENSG00000185019	UBOX5	protein_coding	0.03	1.02	0.951	0.99989	0
ENST00000217233	ENSG00000101255	TRIB3	protein_coding	-0.25	-1.19	0.252	0.99989	0
ENST00000217244	ENSG00000101266	CSNK2A1	protein_coding	0.03	1.02	0.897	0.99989	0
ENST00000217402	ENSG00000101421	CHMP4B	protein_coding	-0.16	-1.12	0.0237	0.99989	0
ENST00000217426	ENSG00000101444	AHCY	protein_coding	-0.09	-1.07	0.484	0.99989	0
ENST00000217446	ENSG00000101464	PIGU	protein_coding	-0.35	-1.27	0.434	0.99989	0
ENST00000217456	ENSG00000101474	APMAP	protein_coding	-0.13	-1.09	0.696	0.99989	0
ENST00000217515	ENSG00000091164	TXNL1	protein_coding	0.15	1.11	0.0548	0.99989	0
ENST00000217652	ENSG00000101608	MYL12A	protein_coding	-0.19	-1.14	0.273	0.99989	0
ENST00000217740	ENSG00000101695	RNF125	protein_coding	-0.07	-1.05	0.251	0.99989	0
ENST00000217800	ENSG00000101751	POLI	protein_coding	-0.06	-1.04	0.554	0.99989	0
ENST00000217890	ENSG00000006756	ARSD	protein_coding	-0.16	-1.11	0.133	0.99989	0
ENST00000217893	ENSG00000273841	TAF9	protein_coding	-0.09	-1.07	0.431	0.99989	0
ENST00000217909	ENSG00000077713	SLC25A43	protein_coding	-0.15	-1.11	0.164	0.99989	0
ENST00000217957	ENSG00000101842	VSIG1	protein_coding	-0.35	-1.28	0.202	0.99989	0
ENST00000217958	ENSG00000101843	PSMD10	protein_coding	-0.05	-1.04	0.337	0.99989	0
ENST00000217961	ENSG00000101846	STS	protein_coding	-0.03	-1.02	0.673	0.99989	0
ENST00000217964	ENSG00000101849	TBL1X	protein_coding	-0.14	-1.1	0.771	0.99989	0
ENST00000217971	ENSG00000101856	PGRMC1	protein_coding	-0.17	-1.13	0.189	0.99989	0
ENST00000218004	ENSG00000101888	NXT2	protein_coding	0.17	1.13	0.717	0.99989	0
ENST00000218032	ENSG00000101916	TLR8	protein_coding	-0.05	-1.04	0.584	0.99989	0
ENST00000218089	ENSG00000101972	STAG2	protein_coding	0.01	1	0.94	0.99989	0
ENST00000218200	ENSG00000102081	FMR1	protein_coding	-1.59	-3	0.0539	0.99989	0
ENST00000218328	ENSG00000086758	HUWE1	protein_coding	-0.02	-1.02	0.761	0.99989	0
ENST00000218340	ENSG00000102218	RP2	protein_coding	0.02	1.02	0.806	0.99989	0
ENST00000218364	ENSG00000102241	HTATSF1	protein_coding	-0.1	-1.07	0.105	0.99989	0
ENST00000218388	ENSG00000102265	TIMP1	protein_coding	-0.23	-1.17	0.606	0.99989	0
ENST00000218432	ENSG00000102309	PIN4	protein_coding	-0.09	-1.07	0.69	0.99989	0
ENST00000218439	ENSG00000102316	MAGED2	protein_coding	-0.38	-1.3	0.407	0.99989	0
ENST00000218516	ENSG00000102393	GLA	protein_coding	-0.12	-1.08	0.242	0.99989	0
ENST00000218652	ENSG00000102471	NDFIP2	protein_coding	-0.06	-1.04	0.695	0.99989	0
ENST00000218981	ENSG00000102796	DHRS12	protein_coding	-0.36	-1.28	0.271	0.99989	0
ENST00000219022	ENSG00000102837	OLFM4	protein_coding	0.29	1.22	0.216	0.99989	0
ENST00000219069	ENSG00000006194	ZNF263	protein_coding	-0.05	-1.04	0.549	0.99989	0
ENST00000219084	ENSG00000177200	CHD9	protein_coding	-0.47	-1.39	0.549	0.99989	0
ENST00000219097	ENSG00000091651	ORC6	protein_coding	-0.02	-1.01	0.955	0.99989	0
ENST00000219139	ENSG00000125149	C16orf70	protein_coding	-0.25	-1.19	0.358	0.99989	0
ENST00000219150	ENSG00000102879	CORO1A	protein_coding	-0.45	-1.37	0.394	0.99989	0
ENST00000219168	ENSG00000102897	LYRM1	protein_coding	-0.74	-1.67	0.254	0.99989	0
ENST00000219169	ENSG00000102898	NUTF2	protein_coding	-0.23	-1.18	0.612	0.99989	0
ENST00000219204	ENSG00000102931	ARL2BP	protein_coding	-0.06	-1.04	0.634	0.99989	0
ENST00000219235	ENSG00000102962	CCL22	protein_coding	0.05	1.03	0.803	0.99989	0
ENST00000219252	ENSG00000102978	POLR2C	protein_coding	-0.12	-1.09	0.193	0.99989	0
ENST00000219313	ENSG00000103035	PSMD7	protein_coding	-0.03	-1.02	0.625	0.99989	0
ENST00000219320	ENSG00000103042	SLC38A7	protein_coding	0.12	1.09	0.633	0.99989	0
ENST00000219334	ENSG00000103056	SMPD3	protein_coding	-0.04	-1.03	0.863	0.99989	0
ENST00000219343	ENSG00000103064	SLC7A6	protein_coding	0.51	1.42	0.411	0.99989	0
ENST00000219400	ENSG00000103121	CMC2	protein_coding	-0.03	-1.02	0.725	0.99989	0
ENST00000219439	ENSG00000103160	HSDL1	protein_coding	-0.16	-1.12	0.111	0.99989	0
ENST00000219473	ENSG00000103194	USP10	protein_coding	-0.28	-1.21	0.323	0.99989	0
ENST00000219478	ENSG00000103199	ZNF500	protein_coding	0.09	1.07	0.652	0.99989	0
ENST00000219479	ENSG00000103202	NME4	protein_coding	0.46	1.38	0.347	0.99989	0
ENST00000219596	ENSG00000103313	MEFV	protein_coding	0.53	1.45	0.43	0.99989	0
ENST00000219599	ENSG00000103316	CRYM	protein_coding	0	1	0.998	0.99989	0
ENST00000219689	ENSG00000103404	USP31	protein_coding	0.05	1.03	0.427	0.99989	0
ENST00000219700	ENSG00000103415	HMOX2	protein_coding	-0.51	-1.43	0.299	0.99989	0
ENST00000219789	ENSG00000103502	CDIPT	protein_coding	-0.58	-1.49	0.26	0.99989	0
ENST00000219794	ENSG00000103507	BCKDK	protein_coding	-0.54	-1.45	0.173	0.99989	0
ENST00000219797	ENSG00000103510	KAT8	protein_coding	-0.65	-1.56	0.0961	0.99989	0
ENST00000219821	ENSG00000103534	TMC5	protein_coding	0.02	1.02	0.844	0.99989	0
ENST00000219837	ENSG00000103550	KNOP1	protein_coding	-0.12	-1.08	0.205	0.99989	0
ENST00000219905	ENSG00000174197	MGA	protein_coding	-0.23	-1.17	0.499	0.99989	0
ENST00000219919	ENSG00000103569	AQP9	protein_coding	-0.1	-1.08	0.43	0.99989	0
ENST00000220058	ENSG00000103707	MTFMT	protein_coding	-0.07	-1.05	0.596	0.99989	0
ENST00000220166	ENSG00000103811	CTSH	protein_coding	-0.06	-1.04	0.838	0.99989	0
ENST00000220244	ENSG00000103888	CEMIP	protein_coding	0.05	1.04	0.894	0.99989	0
ENST00000220325	ENSG00000103966	EHD4	protein_coding	-0.18	-1.13	0.0892	0.99989	0
ENST00000220429	ENSG00000104064	GABPB1	protein_coding	0	1	0.985	0.99989	0
ENST00000220478	ENSG00000104112	SCG3	protein_coding	0.02	1.01	0.794	0.99989	0
ENST00000220496	ENSG00000104129	DNAJC17	protein_coding	0.04	1.03	0.836	0.99989	0
ENST00000220509	ENSG00000104142	VPS18	protein_coding	-0.11	-1.08	0.678	0.99989	0
ENST00000220514	ENSG00000104147	OIP5	protein_coding	-0.03	-1.02	0.81	0.99989	0
ENST00000220531	ENSG00000104164	BLOC1S6	protein_coding	0.12	1.08	0.116	0.99989	0
ENST00000220562	ENSG00000012232	EXTL3	protein_coding	-0.3	-1.23	0.452	0.99989	0
ENST00000220584	ENSG00000079459	FDFT1	protein_coding	0.05	1.04	0.847	0.99989	0
ENST00000220592	ENSG00000123908	AGO2	protein_coding	0.06	1.04	0.367	0.99989	0
ENST00000220597	ENSG00000076641	PAG1	protein_coding	-0.05	-1.04	0.411	0.99989	0
ENST00000220616	ENSG00000042832	TG	protein_coding	0.28	1.21	0.294	0.99989	0
ENST00000220659	ENSG00000104221	BRF2	protein_coding	-0.21	-1.16	0.0644	0.99989	0
ENST00000220669	ENSG00000104231	ZFAND1	protein_coding	-0.1	-1.07	0.365	0.99989	0
ENST00000220676	ENSG00000104237	RP1	protein_coding	0.04	1.03	0.907	0.99989	0
ENST00000220751	ENSG00000104312	RIPK2	protein_coding	-0.01	-1.01	0.925	0.99989	0
ENST00000220763	ENSG00000104324	CPQ	protein_coding	-0.08	-1.06	0.346	0.99989	0
ENST00000220764	ENSG00000104325	DECR1	protein_coding	-0.02	-1.01	0.881	0.99989	0
ENST00000220822	ENSG00000104381	GDAP1	protein_coding	-0.02	-1.02	0.831	0.99989	0
ENST00000220847	ENSG00000129292	PHF20L1	protein_coding	-0.53	-1.44	0.418	0.99989	0
ENST00000220849	ENSG00000104408	EIF3E	protein_coding	0.01	1	0.932	0.99989	0
ENST00000220853	ENSG00000104412	EMC2	protein_coding	-0.03	-1.02	0.67	0.99989	0
ENST00000220913	ENSG00000104472	CHRAC1	protein_coding	-0.12	-1.09	0.258	0.99989	0
ENST00000220931	ENSG00000104490	NCALD	protein_coding	0.63	1.54	0.3	0.99989	0
ENST00000220966	ENSG00000104524	PYCRL	protein_coding	-0.06	-1.05	0.637	0.99989	0
ENST00000221086	ENSG00000104643	MTMR9	protein_coding	-0.05	-1.04	0.308	0.99989	0
ENST00000221114	ENSG00000104671	DCTN6	protein_coding	0.06	1.04	0.452	0.99989	0
ENST00000221130	ENSG00000104687	GSR	protein_coding	-0.04	-1.03	0.465	0.99989	0
ENST00000221132	ENSG00000104689	TNFRSF10A	protein_coding	-0.11	-1.08	0.211	0.99989	0
ENST00000221138	ENSG00000104695	PPP2CB	protein_coding	-0.03	-1.02	0.628	0.99989	0
ENST00000221200	ENSG00000104756	KCTD9	protein_coding	0.11	1.08	0.0304	0.99989	0
ENST00000221264	ENSG00000011422	PLAUR	protein_coding	-0.02	-1.02	0.961	0.99989	0
ENST00000221265	ENSG00000006712	PAF1	protein_coding	-0.11	-1.08	0.818	0.99989	0
ENST00000221283	ENSG00000076944	STXBP2	protein_coding	0.26	1.2	0.559	0.99989	0
ENST00000221307	ENSG00000186529	CYP4F3	protein_coding	0.04	1.03	0.649	0.99989	0
ENST00000221315	ENSG00000256087	ZNF432	protein_coding	-0.04	-1.03	0.824	0.99989	0
ENST00000221327	ENSG00000167384	ZNF180	protein_coding	-0.03	-1.02	0.772	0.99989	0
ENST00000221355	ENSG00000128000	ZNF780B	protein_coding	0.05	1.04	0.479	0.99989	0
ENST00000221419	ENSG00000104824	HNRNPL	protein_coding	-0.14	-1.1	0.62	0.99989	0
ENST00000221444	ENSG00000104848	KCNA7	protein_coding	-0.08	-1.06	0.596	0.99989	0
ENST00000221561	ENSG00000104964	AES	protein_coding	-0.06	-1.04	0.532	0.99989	0
ENST00000221735	ENSG00000105136	ZNF419	protein_coding	-0.48	-1.39	0.379	0.99989	0
ENST00000221770	ENSG00000105171	POP4	protein_coding	-0.28	-1.21	0.141	0.99989	0
ENST00000221801	ENSG00000105202	FBL	protein_coding	0.32	1.25	0.427	0.99989	0
ENST00000221804	ENSG00000105205	CLC	protein_coding	-0.34	-1.26	0.177	0.99989	0
ENST00000221930	ENSG00000105329	TGFB1	protein_coding	-0.24	-1.18	0.231	0.99989	0
ENST00000221954	ENSG00000105352	CEACAM4	protein_coding	-0.29	-1.22	0.264	0.99989	0
ENST00000221957	ENSG00000105355	PLIN3	protein_coding	-0.19	-1.14	0.11	0.99989	0
ENST00000221975	ENSG00000105372	RPS19	protein_coding	-0.06	-1.04	0.786	0.99989	0
ENST00000222002	ENSG00000105398	SULT2A1	protein_coding	0.66	1.58	0.00822	0.99989	0
ENST00000222005	ENSG00000105401	CDC37	protein_coding	-0.26	-1.2	0.44	0.99989	0
ENST00000222120	ENSG00000105514	RAB3D	protein_coding	0.05	1.03	0.568	0.99989	0
ENST00000222139	ENSG00000187266	EPOR	protein_coding	-0.1	-1.07	0.362	0.99989	0
ENST00000222190	ENSG00000105583	WDR83OS	protein_coding	-0.09	-1.07	0.763	0.99989	0
ENST00000222219	ENSG00000105612	DNASE2	protein_coding	-0.14	-1.1	0.301	0.99989	0
ENST00000222247	ENSG00000105640	RPL18A	protein_coding	0.03	1.02	0.911	0.99989	0
ENST00000222248	ENSG00000105641	SLC5A5	protein_coding	-0.05	-1.03	0.804	0.99989	0
ENST00000222250	ENSG00000105643	ARRDC2	protein_coding	-0.24	-1.18	0.279	0.99989	0
ENST00000222266	ENSG00000205155	PSENEN	protein_coding	-0.47	-1.39	0.248	0.99989	0
ENST00000222284	ENSG00000105677	TMEM147	protein_coding	-0.48	-1.39	0.2	0.99989	0
ENST00000222308	ENSG00000105701	FKBP8	protein_coding	-0.63	-1.54	0.241	0.99989	0
ENST00000222345	ENSG00000105738	SIPA1L3	protein_coding	0.19	1.14	0.289	0.99989	0
ENST00000222388	ENSG00000033050	ABCF2	protein_coding	0.67	1.59	0.121	0.99989	0
ENST00000222390	ENSG00000019991	HGF	protein_coding	-0.14	-1.1	0.0955	0.99989	0
ENST00000222402	ENSG00000078967	UBE2D4	protein_coding	0	-1	0.969	0.99989	0
ENST00000222462	ENSG00000002745	WNT16	protein_coding	-0.24	-1.18	0.0455	0.99989	0
ENST00000222482	ENSG00000128510	CPA4	protein_coding	-0.22	-1.16	0.577	0.99989	0
ENST00000222511	ENSG00000105793	GTPBP10	protein_coding	-0.02	-1.01	0.773	0.99989	0
ENST00000222547	ENSG00000105829	BET1	protein_coding	0.06	1.04	0.561	0.99989	0
ENST00000222553	ENSG00000105835	NAMPT	protein_coding	-0.01	-1.01	0.925	0.99989	0
ENST00000222567	ENSG00000105849	TWISTNB	protein_coding	-0.03	-1.02	0.656	0.99989	0
ENST00000222572	ENSG00000105854	PON2	protein_coding	0.04	1.03	0.951	0.99989	0
ENST00000222573	ENSG00000105855	ITGB8	protein_coding	-0.17	-1.12	0.28	0.99989	0
ENST00000222574	ENSG00000105856	HBP1	protein_coding	-0.14	-1.11	0.592	0.99989	0
ENST00000222584	ENSG00000105866	SP4	protein_coding	-0.13	-1.1	0.0251	0.99989	0
ENST00000222644	ENSG00000105926	MPP6	protein_coding	0.03	1.02	0.727	0.99989	0
ENST00000222673	ENSG00000105953	OGDH	protein_coding	-0.22	-1.16	0.371	0.99989	0
ENST00000222690	ENSG00000105968	H2AFV	protein_coding	-0.01	-1.01	0.906	0.99989	0
ENST00000222693	ENSG00000105971	CAV2	protein_coding	-0.06	-1.04	0.605	0.99989	0
ENST00000222718	ENSG00000105996	HOXA2	protein_coding	0.06	1.04	0.658	0.99989	0
ENST00000222728	ENSG00000106006	HOXA6	protein_coding	0.18	1.13	0.367	0.99989	0
ENST00000222792	ENSG00000106069	CHN2	protein_coding	-0.27	-1.21	0.637	0.99989	0
ENST00000222803	ENSG00000106080	FKBP14	protein_coding	0.08	1.06	0.125	0.99989	0
ENST00000222823	ENSG00000106100	NOD1	protein_coding	-0.16	-1.11	0.622	0.99989	0
ENST00000222969	ENSG00000106245	BUD31	protein_coding	-0.27	-1.2	0.43	0.99989	0
ENST00000222982	ENSG00000106258	CYP3A5	protein_coding	0.08	1.06	0.812	0.99989	0
ENST00000223023	ENSG00000106299	WASL	protein_coding	0.11	1.08	0.0972	0.99989	0
ENST00000223026	ENSG00000106302	HYAL4	protein_coding	0.1	1.07	0.628	0.99989	0
ENST00000223029	ENSG00000106305	AIMP2	protein_coding	-0.41	-1.33	0.399	0.99989	0
ENST00000223073	ENSG00000106344	RBM28	protein_coding	-0.02	-1.01	0.774	0.99989	0
ENST00000223076	ENSG00000184414	IRS3P	processed_pseudogene	-0.04	-1.03	0.769	0.99989	0
ENST00000223084	ENSG00000106355	LSM5	protein_coding	-0.22	-1.16	0.459	0.99989	0
ENST00000223095	ENSG00000106366	SERPINE1	protein_coding	0.16	1.12	0.52	0.99989	0
ENST00000223114	ENSG00000106384	MOGAT3	protein_coding	-0.14	-1.1	0.228	0.99989	0
ENST00000223122	ENSG00000106392	C1GALT1	protein_coding	0.13	1.1	0.182	0.99989	0
ENST00000223129	ENSG00000106399	RPA3	protein_coding	0.06	1.04	0.349	0.99989	0
ENST00000223136	ENSG00000214253	FIS1	protein_coding	0.15	1.11	0.691	0.99989	0
ENST00000223145	ENSG00000106415	GLCCI1	protein_coding	0.13	1.1	0.257	0.99989	0
ENST00000223190	ENSG00000106459	NRF1	protein_coding	-0.71	-1.64	0.196	0.99989	0
ENST00000223208	ENSG00000106477	CEP41	protein_coding	0.21	1.16	0.697	0.99989	0
ENST00000223210	ENSG00000106479	ZNF862	protein_coding	-0.16	-1.12	0.443	0.99989	0
ENST00000223273	ENSG00000241127	YAE1D1	protein_coding	0.01	1	0.938	0.99989	0
ENST00000223293	ENSG00000106560	GIMAP2	protein_coding	0.01	1.01	0.87	0.99989	0
ENST00000223321	ENSG00000106588	PSMA2	protein_coding	-0.01	-1.01	0.893	0.99989	0
ENST00000223324	ENSG00000106591	MRPL32	protein_coding	-0.11	-1.08	0.288	0.99989	0
ENST00000223368	ENSG00000106635	BCL7B	protein_coding	-0.02	-1.02	0.961	0.99989	0
ENST00000223369	ENSG00000106636	YKT6	protein_coding	-0.16	-1.12	0.371	0.99989	0
ENST00000223423	ENSG00000095303	PTGS1	protein_coding	0.01	1.01	0.98	0.99989	0
ENST00000223428	ENSG00000081386	ZNF510	protein_coding	-0.07	-1.05	0.241	0.99989	0
ENST00000223459	ENSG00000229809	ZNF688	protein_coding	0.12	1.09	0.399	0.99989	0
ENST00000223500	ENSG00000086065	CHMP5	protein_coding	-0.11	-1.08	0.413	0.99989	0
ENST00000223528	ENSG00000106692	FKTN	protein_coding	0.11	1.08	0.621	0.99989	0
ENST00000223641	ENSG00000106803	SEC61B	protein_coding	0	-1	0.953	0.99989	0
ENST00000223642	ENSG00000106804	C5	protein_coding	0.01	1.01	0.922	0.99989	0
ENST00000223795	ENSG00000106952	TNFSF8	protein_coding	-0.03	-1.02	0.636	0.99989	0
ENST00000223862	ENSG00000107018	RLN1	protein_coding	0.06	1.04	0.881	0.99989	0
ENST00000223864	ENSG00000107020	PLGRKT	protein_coding	-0.05	-1.03	0.524	0.99989	0
ENST00000224073	ENSG00000107223	EDF1	protein_coding	-0.23	-1.18	0.299	0.99989	0
ENST00000224140	ENSG00000107290	SETX	protein_coding	0.03	1.02	0.593	0.99989	0
ENST00000224237	ENSG00000026025	VIM	protein_coding	0.02	1.01	0.818	0.99989	0
ENST00000224337	ENSG00000095585	BLNK	protein_coding	-0.08	-1.05	0.913	0.99989	0
ENST00000224652	ENSG00000107669	ATE1	protein_coding	0.15	1.11	0.851	0.99989	0
ENST00000224756	ENSG00000107771	CCSER2	protein_coding	0.88	1.84	0.0987	0.99989	0
ENST00000224784	ENSG00000107796	ACTA2	protein_coding	0.12	1.09	0.472	0.99989	0
ENST00000224807	ENSG00000107819	SFXN3	protein_coding	-0.12	-1.08	0.837	0.99989	0
ENST00000224949	ENSG00000107959	PITRM1	protein_coding	-0.39	-1.31	0.282	0.99989	0
ENST00000224950	ENSG00000107960	STN1	protein_coding	-0.25	-1.19	0.484	0.99989	0
ENST00000225174	ENSG00000108179	PPIF	protein_coding	-0.24	-1.18	0.0798	0.99989	0
ENST00000225235	ENSG00000108239	TBC1D12	protein_coding	0.15	1.11	0.0676	0.99989	0
ENST00000225275	ENSG00000005381	MPO	protein_coding	0.05	1.04	0.82	0.99989	0
ENST00000225276	ENSG00000070731	ST6GALNAC2	protein_coding	-0.39	-1.31	0.438	0.99989	0
ENST00000225296	ENSG00000005100	DHX33	protein_coding	0	1	0.968	0.99989	0
ENST00000225298	ENSG00000011260	UTP18	protein_coding	-0.01	-1.01	0.839	0.99989	0
ENST00000225308	ENSG00000013306	SLC25A39	protein_coding	0.16	1.12	0.457	0.99989	0
ENST00000225387	ENSG00000108255	CRYBA1	protein_coding	-0.17	-1.13	0.261	0.99989	0
ENST00000225388	ENSG00000108256	NUFIP2	protein_coding	0.07	1.05	0.13	0.99989	0
ENST00000225430	ENSG00000108298	RPL19	protein_coding	-0.22	-1.16	0.276	0.99989	0
ENST00000225441	ENSG00000108309	RUNDC3A	protein_coding	0.56	1.47	0.147	0.99989	0
ENST00000225504	ENSG00000213246	SUPT4H1	protein_coding	-0.01	-1.01	0.976	0.99989	0
ENST00000225512	ENSG00000108379	WNT3	protein_coding	-0.1	-1.07	0.612	0.99989	0
ENST00000225519	ENSG00000197417	SHPK	protein_coding	-0.22	-1.16	0.253	0.99989	0
ENST00000225525	ENSG00000213977	TAX1BP3	protein_coding	-0.03	-1.02	0.946	0.99989	0
ENST00000225538	ENSG00000108405	P2RX1	protein_coding	-0.26	-1.2	0.255	0.99989	0
ENST00000225567	ENSG00000108433	GOSR2	protein_coding	-0.63	-1.55	0.0727	0.99989	0
ENST00000225573	ENSG00000108439	PNPO	protein_coding	-0.07	-1.05	0.483	0.99989	0
ENST00000225576	ENSG00000175106	TVP23C	protein_coding	-0.07	-1.05	0.731	0.99989	0
ENST00000225577	ENSG00000108443	RPS6KB1	protein_coding	0.05	1.03	0.38	0.99989	0
ENST00000225603	ENSG00000108468	CBX1	protein_coding	-0.02	-1.02	0.689	0.99989	0
ENST00000225648	ENSG00000108511	HOXB6	protein_coding	-0.05	-1.03	0.854	0.99989	0
ENST00000225655	ENSG00000108518	PFN1	protein_coding	-0.32	-1.25	0.459	0.99989	0
ENST00000225665	ENSG00000108528	SLC25A11	protein_coding	-0.27	-1.21	0.28	0.99989	0
ENST00000225696	ENSG00000108559	NUP88	protein_coding	0.07	1.05	0.615	0.99989	0
ENST00000225698	ENSG00000108561	C1QBP	protein_coding	-0.13	-1.09	0.418	0.99989	0
ENST00000225719	ENSG00000108582	CPD	protein_coding	0.06	1.04	0.478	0.99989	0
ENST00000225724	ENSG00000108587	GOSR1	protein_coding	-0.01	-1	0.891	0.99989	0
ENST00000225726	ENSG00000108588	CCDC47	protein_coding	-0.01	-1.01	0.831	0.99989	0
ENST00000225728	ENSG00000108590	MED31	protein_coding	-0.03	-1.02	0.783	0.99989	0
ENST00000225737	ENSG00000108599	AKAP10	protein_coding	-0.08	-1.06	0.121	0.99989	0
ENST00000225805	ENSG00000108666	C17orf75	protein_coding	-0.1	-1.07	0.239	0.99989	0
ENST00000225831	ENSG00000108691	CCL2	protein_coding	-0.46	-1.38	0.225	0.99989	0
ENST00000225873	ENSG00000108733	PEX12	protein_coding	0.02	1.01	0.78	0.99989	0
ENST00000225941	ENSG00000108798	ABI3	protein_coding	-0.12	-1.08	0.62	0.99989	0
ENST00000225969	ENSG00000108826	MRPL27	protein_coding	0.03	1.02	0.949	0.99989	0
ENST00000225972	ENSG00000108829	LRRC59	protein_coding	-0.03	-1.02	0.676	0.99989	0
ENST00000226004	ENSG00000108861	DUSP3	protein_coding	-0.17	-1.12	0.0824	0.99989	0
ENST00000226067	ENSG00000108924	HLF	protein_coding	0.17	1.13	0.324	0.99989	0
ENST00000226094	ENSG00000108950	FAM20A	protein_coding	0.14	1.1	0.195	0.99989	0
ENST00000226207	ENSG00000109061	MYH1	protein_coding	0.02	1.01	0.961	0.99989	0
ENST00000226225	ENSG00000109079	TNFAIP1	protein_coding	-0.08	-1.06	0.326	0.99989	0
ENST00000226230	ENSG00000109084	TMEM97	protein_coding	-0.25	-1.19	0.453	0.99989	0
ENST00000226279	ENSG00000004468	CD38	protein_coding	-0.08	-1.06	0.272	0.99989	0
ENST00000226317	ENSG00000124875	CXCL6	protein_coding	0.13	1.1	0.556	0.99989	0
ENST00000226328	ENSG00000018189	RUFY3	protein_coding	0.05	1.04	0.476	0.99989	0
ENST00000226413	ENSG00000109163	GNRHR	protein_coding	0.32	1.25	0.0212	0.99989	0
ENST00000226444	ENSG00000109193	SULT1E1	protein_coding	0.34	1.27	0.174	0.99989	0
ENST00000226522	ENSG00000109270	LAMTOR3	protein_coding	-0.02	-1.01	0.833	0.99989	0
ENST00000226524	ENSG00000109272	PF4V1	protein_coding	0.56	1.47	0.0302	0.99989	0
ENST00000226574	ENSG00000109320	NFKB1	protein_coding	-0.07	-1.05	0.308	0.99989	0
ENST00000226578	ENSG00000109323	MANBA	protein_coding	-0.03	-1.02	0.607	0.99989	0
ENST00000226725	ENSG00000109466	KLHL2	protein_coding	0.06	1.04	0.661	0.99989	0
ENST00000226798	ENSG00000109536	FRG1	protein_coding	-0.05	-1.04	0.408	0.99989	0
ENST00000226951	ENSG00000109684	CLNK	protein_coding	0.05	1.04	0.897	0.99989	0
ENST00000227135	ENSG00000064199	SPA17	protein_coding	-0.02	-1.01	0.938	0.99989	0
ENST00000227155	ENSG00000085117	CD82	protein_coding	-0.09	-1.07	0.572	0.99989	0
ENST00000227157	ENSG00000134333	LDHA	protein_coding	-0.05	-1.03	0.762	0.99989	0
ENST00000227163	ENSG00000066336	SPI1	protein_coding	-0.39	-1.31	0.113	0.99989	0
ENST00000227266	ENSG00000109861	CTSC	protein_coding	-0.08	-1.05	0.315	0.99989	0
ENST00000227322	ENSG00000109917	ZPR1	protein_coding	-0.15	-1.11	0.112	0.99989	0
ENST00000227348	ENSG00000109943	CRTAM	protein_coding	-0.16	-1.12	0.314	0.99989	0
ENST00000227378	ENSG00000109971	HSPA8	protein_coding	-0.03	-1.02	0.813	0.99989	0
ENST00000227451	ENSG00000110042	DTX4	protein_coding	0.01	1.01	0.911	0.99989	0
ENST00000227474	ENSG00000110060	PUS3	protein_coding	0.63	1.55	0.193	0.99989	0
ENST00000227503	ENSG00000168066	SF1	protein_coding	0.36	1.29	0.614	0.99989	0
ENST00000227507	ENSG00000110092	CCND1	protein_coding	0.01	1.01	0.953	0.99989	0
ENST00000227524	ENSG00000110107	PRPF19	protein_coding	-0.15	-1.11	0.608	0.99989	0
ENST00000227525	ENSG00000110108	TMEM109	protein_coding	-0.58	-1.5	0.188	0.99989	0
ENST00000227638	ENSG00000110218	PANX1	protein_coding	-0.05	-1.03	0.468	0.99989	0
ENST00000227752	ENSG00000110324	IL10RA	protein_coding	-0.27	-1.21	0.384	0.99989	0
ENST00000227758	ENSG00000110330	BIRC2	protein_coding	0.03	1.02	0.697	0.99989	0
ENST00000227868	ENSG00000110435	PDHX	protein_coding	0.08	1.06	0.361	0.99989	0
ENST00000228027	ENSG00000062282	DGAT2	protein_coding	-0.9	-1.86	0.0775	0.99989	0
ENST00000228136	ENSG00000110696	C11orf58	protein_coding	0.01	1.01	0.85	0.99989	0
ENST00000228140	ENSG00000110700	RPS13	protein_coding	0.32	1.25	0.0903	0.99989	0
ENST00000228226	ENSG00000257017	HP	protein_coding	0.22	1.16	0.691	0.99989	0
ENST00000228251	ENSG00000060138	YBX3	protein_coding	-0.52	-1.43	0.223	0.99989	0
ENST00000228280	ENSG00000049130	KITLG	protein_coding	-1.15	-2.22	0.00691	0.99989	0
ENST00000228284	ENSG00000075856	SART3	protein_coding	-0.12	-1.09	0.0774	0.99989	0
ENST00000228289	ENSG00000090612	ZNF268	protein_coding	-0.8	-1.75	0.215	0.99989	0
ENST00000228306	ENSG00000089157	RPLP0	protein_coding	-0.07	-1.05	0.901	0.99989	0
ENST00000228347	ENSG00000013503	POLR3B	protein_coding	0.48	1.4	0.397	0.99989	0
ENST00000228425	ENSG00000110841	PPFIBP1	protein_coding	0.56	1.48	0.339	0.99989	0
ENST00000228434	ENSG00000110848	CD69	protein_coding	-0.06	-1.04	0.672	0.99989	0
ENST00000228437	ENSG00000110851	PRDM4	protein_coding	-0.12	-1.09	0.0714	0.99989	0
ENST00000228438	ENSG00000110852	CLEC2B	protein_coding	-0.01	-1.01	0.929	0.99989	0
ENST00000228463	ENSG00000110876	SELPLG	protein_coding	-0.06	-1.04	0.775	0.99989	0
ENST00000228495	ENSG00000110906	KCTD10	protein_coding	-0.07	-1.05	0.413	0.99989	0
ENST00000228506	ENSG00000110917	MLEC	protein_coding	-0.13	-1.09	0.121	0.99989	0
ENST00000228515	ENSG00000110925	CSRNP2	protein_coding	-0.11	-1.08	0.0294	0.99989	0
ENST00000228534	ENSG00000110944	IL23A	protein_coding	0.07	1.05	0.683	0.99989	0
ENST00000228682	ENSG00000111087	GLI1	protein_coding	-0.77	-1.7	0.121	0.99989	0
ENST00000228705	ENSG00000111110	PPM1H	protein_coding	0.01	1.01	0.963	0.99989	0
ENST00000228740	ENSG00000111144	LTA4H	protein_coding	0.06	1.04	0.608	0.99989	0
ENST00000228741	ENSG00000111145	ELK3	protein_coding	0.14	1.1	0.0458	0.99989	0
ENST00000228799	ENSG00000111203	ITFG2	protein_coding	-0.1	-1.07	0.467	0.99989	0
ENST00000228820	ENSG00000111224	PARP11	protein_coding	0.44	1.35	0.578	0.99989	0
ENST00000228825	ENSG00000111229	ARPC3	protein_coding	-0.07	-1.05	0.267	0.99989	0
ENST00000228827	ENSG00000111231	GPN3	protein_coding	-0.11	-1.08	0.152	0.99989	0
ENST00000228843	ENSG00000111247	RAD51AP1	protein_coding	0.09	1.07	0.859	0.99989	0
ENST00000228865	ENSG00000111269	CREBL2	protein_coding	0.01	1.01	0.859	0.99989	0
ENST00000228872	ENSG00000111276	CDKN1B	protein_coding	-0.03	-1.02	0.565	0.99989	0
ENST00000228928	ENSG00000111331	OAS3	protein_coding	-0.21	-1.16	0.359	0.99989	0
ENST00000228936	ENSG00000111339	ART4	protein_coding	0.05	1.04	0.69	0.99989	0
ENST00000228945	ENSG00000111348	ARHGDIB	protein_coding	-0.08	-1.06	0.268	0.99989	0
ENST00000228955	ENSG00000111358	GTF2H3	protein_coding	0.03	1.02	0.857	0.99989	0
ENST00000229003	ENSG00000111405	ENDOU	protein_coding	-0.04	-1.03	0.754	0.99989	0
ENST00000229134	ENSG00000111536	IL26	protein_coding	-0.09	-1.06	0.728	0.99989	0
ENST00000229135	ENSG00000111537	IFNG	protein_coding	-0.24	-1.18	0.0999	0.99989	0
ENST00000229179	ENSG00000111581	NUP107	protein_coding	0.03	1.02	0.701	0.99989	0
ENST00000229214	ENSG00000111615	KRR1	protein_coding	0.04	1.03	0.531	0.99989	0
ENST00000229238	ENSG00000111639	MRPL51	protein_coding	-0.11	-1.08	0.319	0.99989	0
ENST00000229239	ENSG00000111640	GAPDH	protein_coding	-0.51	-1.43	0.167	0.99989	0
ENST00000229266	ENSG00000111666	CHPT1	protein_coding	0.07	1.05	0.519	0.99989	0
ENST00000229268	ENSG00000111667	USP5	protein_coding	-0.21	-1.16	0.67	0.99989	0
ENST00000229277	ENSG00000111674	ENO2	protein_coding	-0.42	-1.34	0.36	0.99989	0
ENST00000229307	ENSG00000111704	NANOG	protein_coding	-0.01	-1.01	0.899	0.99989	0
ENST00000229314	ENSG00000111711	GOLT1B	protein_coding	0.02	1.01	0.794	0.99989	0
ENST00000229329	ENSG00000111726	CMAS	protein_coding	-0.07	-1.05	0.34	0.99989	0
ENST00000229330	ENSG00000111727	HCFC2	protein_coding	0.01	1.01	0.852	0.99989	0
ENST00000229332	ENSG00000111729	CLEC4A	protein_coding	-0.16	-1.12	0.091	0.99989	0
ENST00000229335	ENSG00000111732	AICDA	protein_coding	-0.1	-1.07	0.347	0.99989	0
ENST00000229340	ENSG00000111737	RAB35	protein_coding	-0.17	-1.13	0.0916	0.99989	0
ENST00000229379	ENSG00000111775	COX6A1	protein_coding	-0.07	-1.05	0.445	0.99989	0
ENST00000229390	ENSG00000111786	SRSF9	protein_coding	-0.13	-1.1	0.222	0.99989	0
ENST00000229395	ENSG00000111790	FGFR1OP2	protein_coding	-0.02	-1.02	0.833	0.99989	0
ENST00000229402	ENSG00000111796	KLRB1	protein_coding	0.03	1.02	0.824	0.99989	0
ENST00000229405	ENSG00000065029	ZNF76	protein_coding	0.06	1.04	0.775	0.99989	0
ENST00000229416	ENSG00000001084	GCLC	protein_coding	-0.04	-1.03	0.662	0.99989	0
ENST00000229471	ENSG00000010810	FYN	protein_coding	-0.37	-1.29	0.116	0.99989	0
ENST00000229554	ENSG00000111834	RSPH4A	protein_coding	0.12	1.09	0.778	0.99989	0
ENST00000229563	ENSG00000111843	TMEM14C	protein_coding	-0.14	-1.1	0.787	0.99989	0
ENST00000229570	ENSG00000111850	SMIM8	protein_coding	-0.33	-1.25	0.0778	0.99989	0
ENST00000229595	ENSG00000111875	ASF1A	protein_coding	-0.01	-1.01	0.895	0.99989	0
ENST00000229633	ENSG00000111911	HINT3	protein_coding	-0.04	-1.03	0.658	0.99989	0
ENST00000229634	ENSG00000111912	NCOA7	protein_coding	-0.2	-1.15	0.318	0.99989	0
ENST00000229708	ENSG00000111981	ULBP1	protein_coding	0.08	1.06	0.44	0.99989	0
ENST00000229758	ENSG00000112029	FBXO5	protein_coding	-0.13	-1.1	0.627	0.99989	0
ENST00000229769	ENSG00000112039	FANCE	protein_coding	-0.11	-1.08	0.544	0.99989	0
ENST00000229794	ENSG00000112062	MAPK14	protein_coding	0.01	1	0.954	0.99989	0
ENST00000229795	ENSG00000112062	MAPK14	protein_coding	0.1	1.07	0.307	0.99989	0
ENST00000229812	ENSG00000112079	STK38	protein_coding	-0.02	-1.01	0.547	0.99989	0
ENST00000229829	ENSG00000204252	HLA-DOA	protein_coding	-0.35	-1.28	0.477	0.99989	0
ENST00000229854	ENSG00000112118	MCM3	protein_coding	-0.19	-1.14	0.121	0.99989	0
ENST00000229866	ENSG00000112130	RNF8	protein_coding	-0.1	-1.07	0.317	0.99989	0
ENST00000229903	ENSG00000112167	SAYSD1	protein_coding	-0.24	-1.18	0.637	0.99989	0
ENST00000229955	ENSG00000112218	GPR63	protein_coding	-0.06	-1.04	0.673	0.99989	0
ENST00000229971	ENSG00000112234	FBXL4	protein_coding	-0.03	-1.02	0.736	0.99989	0
ENST00000230036	ENSG00000112293	GPLD1	protein_coding	0.07	1.05	0.351	0.99989	0
ENST00000230048	ENSG00000112304	ACOT13	protein_coding	0.03	1.02	0.461	0.99989	0
ENST00000230050	ENSG00000112306	RPS12	protein_coding	0.1	1.07	0.277	0.99989	0
ENST00000230053	ENSG00000112309	B3GAT2	protein_coding	-0.13	-1.1	0.375	0.99989	0
ENST00000230056	ENSG00000112312	GMNN	protein_coding	0.02	1.01	0.958	0.99989	0
ENST00000230085	ENSG00000112335	SNX3	protein_coding	-0.04	-1.03	0.614	0.99989	0
ENST00000230122	ENSG00000112365	ZBTB24	protein_coding	-0.04	-1.03	0.555	0.99989	0
ENST00000230124	ENSG00000112367	FIG4	protein_coding	-0.06	-1.04	0.357	0.99989	0
ENST00000230173	ENSG00000112414	ADGRG6	protein_coding	0.22	1.17	0.555	0.99989	0
ENST00000230340	ENSG00000112578	BYSL	protein_coding	-0.15	-1.11	0.428	0.99989	0
ENST00000230354	ENSG00000112592	TBP	protein_coding	0.06	1.04	0.785	0.99989	0
ENST00000230381	ENSG00000112619	PRPH2	protein_coding	0.12	1.08	0.327	0.99989	0
ENST00000230449	ENSG00000112685	EXOC2	protein_coding	-0.01	-1.01	0.785	0.99989	0
ENST00000230461	ENSG00000112697	TMEM30A	protein_coding	0.01	1.01	0.806	0.99989	0
ENST00000230510	ENSG00000112742	TTK	protein_coding	0.63	1.55	0.205	0.99989	0
ENST00000230565	ENSG00000112796	ENPP5	protein_coding	-0.86	-1.82	0.108	0.99989	0
ENST00000230568	ENSG00000112799	LY86	protein_coding	-0.2	-1.15	0.0996	0.99989	0
ENST00000230640	ENSG00000039123	SKIV2L2	protein_coding	-0.06	-1.04	0.423	0.99989	0
ENST00000230771	ENSG00000112855	HARS2	protein_coding	-0.08	-1.06	0.31	0.99989	0
ENST00000230792	ENSG00000112874	NUDT12	protein_coding	0.1	1.07	0.566	0.99989	0
ENST00000230859	ENSG00000112941	PAPD7	protein_coding	-0.04	-1.03	0.542	0.99989	0
ENST00000230895	ENSG00000112977	DAP	protein_coding	-0.06	-1.04	0.688	0.99989	0
ENST00000230901	ENSG00000112983	BRD8	protein_coding	0.08	1.06	0.817	0.99989	0
ENST00000230914	ENSG00000112996	MRPS30	protein_coding	0.08	1.06	0.234	0.99989	0
ENST00000230990	ENSG00000113070	HBEGF	protein_coding	-0.43	-1.35	0.138	0.99989	0
ENST00000231004	ENSG00000113083	LOX	protein_coding	0.15	1.11	0.284	0.99989	0
ENST00000231009	ENSG00000113088	GZMK	protein_coding	0.01	1	0.959	0.99989	0
ENST00000231061	ENSG00000113140	SPARC	protein_coding	0	-1	0.982	0.99989	0
ENST00000231188	ENSG00000113262	GRM6	protein_coding	-0.05	-1.03	0.792	0.99989	0
ENST00000231198	ENSG00000113272	THG1L	protein_coding	-0.16	-1.12	0.0769	0.99989	0
ENST00000231228	ENSG00000113302	IL12B	protein_coding	0.21	1.16	0.235	0.99989	0
ENST00000231229	ENSG00000113303	BTNL8	protein_coding	-0.69	-1.61	0.104	0.99989	0
ENST00000231238	ENSG00000113312	TTC1	protein_coding	-0.16	-1.12	0.248	0.99989	0
ENST00000231338	ENSG00000082196	C1QTNF3	protein_coding	-0.15	-1.11	0.729	0.99989	0
ENST00000231368	ENSG00000113441	LNPEP	protein_coding	0.07	1.05	0.184	0.99989	0
ENST00000231461	ENSG00000113532	ST8SIA4	protein_coding	0.01	1.01	0.914	0.99989	0
ENST00000231484	ENSG00000113555	PCDH12	protein_coding	-0.05	-1.04	0.775	0.99989	0
ENST00000231498	ENSG00000113569	NUP155	protein_coding	-0.07	-1.05	0.264	0.99989	0
ENST00000231504	ENSG00000113575	PPP2CA	protein_coding	-0.23	-1.17	0.285	0.99989	0
ENST00000231512	ENSG00000113583	C5orf15	protein_coding	0.05	1.04	0.382	0.99989	0
ENST00000231524	ENSG00000113595	TRIM23	protein_coding	0.11	1.08	0.0633	0.99989	0
ENST00000231526	ENSG00000113597	TRAPPC13	protein_coding	-0.07	-1.05	0.789	0.99989	0
ENST00000231572	ENSG00000113643	RARS	protein_coding	-0.02	-1.01	0.734	0.99989	0
ENST00000231706	ENSG00000013293	SLC7A14	protein_coding	0.1	1.07	0.404	0.99989	0
ENST00000231751	ENSG00000012223	LTF	protein_coding	-0.08	-1.06	0.856	0.99989	0
ENST00000231790	ENSG00000076242	MLH1	protein_coding	-0.24	-1.18	0.184	0.99989	0
ENST00000231887	ENSG00000113790	EHHADH	protein_coding	0.05	1.04	0.446	0.99989	0
ENST00000231948	ENSG00000113851	CRBN	protein_coding	-0.03	-1.02	0.719	0.99989	0
ENST00000232014	ENSG00000113916	BCL6	protein_coding	-0.27	-1.21	0.538	0.99989	0
ENST00000232125	ENSG00000114023	FAM162A	protein_coding	-0.14	-1.1	0.28	0.99989	0
ENST00000232165	ENSG00000114062	UBE3A	protein_coding	0.12	1.08	0.855	0.99989	0
ENST00000232375	ENSG00000114268	PFKFB4	protein_coding	-0.36	-1.29	0.0619	0.99989	0
ENST00000232424	ENSG00000114315	HES1	protein_coding	-0.65	-1.57	0.0473	0.99989	0
ENST00000232458	ENSG00000114346	ECT2	protein_coding	0	-1	1	1	0
ENST00000232496	ENSG00000114383	TUSC2	protein_coding	-0.11	-1.08	0.397	0.99989	0
ENST00000232501	ENSG00000114388	NPRL2	protein_coding	-0.1	-1.07	0.821	0.99989	0
ENST00000232519	ENSG00000114405	C3orf14	protein_coding	-0.23	-1.17	0.697	0.99989	0
ENST00000232564	ENSG00000114450	GNB4	protein_coding	0.06	1.04	0.551	0.99989	0
ENST00000232603	ENSG00000114487	MORC1	protein_coding	0.34	1.26	0.422	0.99989	0
ENST00000232607	ENSG00000114491	UMPS	protein_coding	-0.02	-1.02	0.831	0.99989	0
ENST00000232766	ENSG00000114648	KLHL18	protein_coding	-0.02	-1.02	0.803	0.99989	0
ENST00000232905	ENSG00000114784	EIF1B	protein_coding	-0.02	-1.02	0.779	0.99989	0
ENST00000232978	ENSG00000114857	NKTR	protein_coding	0.03	1.02	0.736	0.99989	0
ENST00000233025	ENSG00000114902	SPCS1	protein_coding	0.05	1.04	0.899	0.99989	0
ENST00000233027	ENSG00000114904	NEK4	protein_coding	-0.01	-1.01	0.851	0.99989	0
ENST00000233047	ENSG00000011638	TMEM159	protein_coding	-0.12	-1.09	0.806	0.99989	0
ENST00000233055	ENSG00000085449	WDFY1	protein_coding	0.01	1.01	0.901	0.99989	0
ENST00000233057	ENSG00000055332	EIF2AK2	protein_coding	-0.01	-1.01	0.923	0.99989	0
ENST00000233078	ENSG00000071626	DAZAP1	protein_coding	-0.09	-1.06	0.775	0.99989	0
ENST00000233084	ENSG00000079785	DDX1	protein_coding	-0.16	-1.11	0.103	0.99989	0
ENST00000233099	ENSG00000008869	HEATR5B	protein_coding	-0.02	-1.01	0.747	0.99989	0
ENST00000233114	ENSG00000014641	MDH1	protein_coding	-0.13	-1.09	0.199	0.99989	0
ENST00000233143	ENSG00000034510	TMSB10	protein_coding	-0.18	-1.14	0.289	0.99989	0
ENST00000233146	ENSG00000095002	MSH2	protein_coding	-0.01	-1.01	0.984	0.99989	0
ENST00000233156	ENSG00000003436	TFPI	protein_coding	-0.09	-1.06	0.86	0.99989	0
ENST00000233190	ENSG00000023228	NDUFS1	protein_coding	0.04	1.03	0.238	0.99989	0
ENST00000233202	ENSG00000018280	SLC11A1	protein_coding	0.18	1.13	0.7	0.99989	0
ENST00000233336	ENSG00000114999	TTL	protein_coding	0	-1	0.973	0.99989	0
ENST00000233468	ENSG00000115128	SF3B6	protein_coding	-0.01	-1.01	0.862	0.99989	0
ENST00000233545	ENSG00000115204	MPV17	protein_coding	-0.4	-1.32	0.484	0.99989	0
ENST00000233557	ENSG00000115216	NRBP1	protein_coding	-0.46	-1.37	0.245	0.99989	0
ENST00000233575	ENSG00000115234	SNX17	protein_coding	-0.36	-1.28	0.242	0.99989	0
ENST00000233612	ENSG00000115271	GCA	protein_coding	-0.2	-1.15	0.177	0.99989	0
ENST00000233615	ENSG00000239779	WBP1	protein_coding	-0.33	-1.26	0.397	0.99989	0
ENST00000233623	ENSG00000115282	TTC31	protein_coding	-0.21	-1.15	0.713	0.99989	0
ENST00000233699	ENSG00000115350	POLE4	protein_coding	-0.45	-1.36	0.147	0.99989	0
ENST00000233741	ENSG00000115392	FANCL	protein_coding	0.2	1.15	0.72	0.99989	0
ENST00000233813	ENSG00000115461	IGFBP5	protein_coding	-0.01	-1.01	0.952	0.99989	0
ENST00000233826	ENSG00000115474	KCNJ13	protein_coding	0.1	1.07	0.156	0.99989	0
ENST00000233836	ENSG00000225569	CCT4P2	processed_pseudogene	0.41	1.33	0.112	0.99989	0
ENST00000233838	ENSG00000115486	GGCX	protein_coding	-0.13	-1.09	0.0455	0.99989	0
ENST00000233892	ENSG00000115540	MOB4	protein_coding	0.08	1.05	0.505	0.99989	0
ENST00000233893	ENSG00000115541	HSPE1	protein_coding	0.02	1.01	0.86	0.99989	0
ENST00000233954	ENSG00000115602	IL1RL1	protein_coding	-0.49	-1.4	0.155	0.99989	0
ENST00000233957	ENSG00000115604	IL18R1	protein_coding	-0.14	-1.1	0.38	0.99989	0
ENST00000233969	ENSG00000115616	SLC9A2	protein_coding	0.02	1.01	0.894	0.99989	0
ENST00000234038	ENSG00000115685	PPP1R7	protein_coding	0.1	1.07	0.807	0.99989	0
ENST00000234040	ENSG00000115687	PASK	protein_coding	0.08	1.06	0.733	0.99989	0
ENST00000234091	ENSG00000115738	ID2	protein_coding	-0.1	-1.07	0.698	0.99989	0
ENST00000234111	ENSG00000115758	ODC1	protein_coding	-0.03	-1.02	0.799	0.99989	0
ENST00000234115	ENSG00000115762	PLEKHB2	protein_coding	-0.01	-1.01	0.817	0.99989	0
ENST00000234160	ENSG00000115806	GORASP2	protein_coding	-0.07	-1.05	0.341	0.99989	0
ENST00000234170	ENSG00000115816	CEBPZ	protein_coding	-0.06	-1.04	0.484	0.99989	0
ENST00000234256	ENSG00000115902	SLC1A4	protein_coding	-0.4	-1.32	0.422	0.99989	0
ENST00000234296	ENSG00000115942	ORC2	protein_coding	0.04	1.03	0.439	0.99989	0
ENST00000234301	ENSG00000115944	COX7A2L	protein_coding	-0.05	-1.03	0.463	0.99989	0
ENST00000234310	ENSG00000221823	PPP3R1	protein_coding	0.12	1.09	0.137	0.99989	0
ENST00000234313	ENSG00000115956	PLEK	protein_coding	-0.12	-1.09	0.218	0.99989	0
ENST00000234420	ENSG00000116062	MSH6	protein_coding	0.11	1.08	0.0501	0.99989	0
ENST00000234453	ENSG00000116095	PLEKHA3	protein_coding	0.04	1.03	0.371	0.99989	0
ENST00000234590	ENSG00000074800	ENO1	protein_coding	-0.12	-1.09	0.53	0.99989	0
ENST00000234626	ENSG00000097046	CDC7	protein_coding	0.01	1.01	0.935	0.99989	0
ENST00000234668	ENSG00000097096	SYDE2	protein_coding	0.21	1.16	0.431	0.99989	0
ENST00000234677	ENSG00000031698	SARS	protein_coding	-0.13	-1.1	0.301	0.99989	0
ENST00000234739	ENSG00000116128	BCL9	protein_coding	0.55	1.46	0.046	0.99989	0
ENST00000234816	ENSG00000116194	ANGPTL1	protein_coding	0.16	1.12	0.117	0.99989	0
ENST00000234827	ENSG00000116205	TCEANC2	protein_coding	-0.02	-1.01	0.636	0.99989	0
ENST00000234831	ENSG00000116209	TMEM59	protein_coding	-0.11	-1.08	0.128	0.99989	0
ENST00000234875	ENSG00000116251	RPL22	protein_coding	-0.02	-1.02	0.774	0.99989	0
ENST00000234961	ENSG00000116329	OPRD1	protein_coding	0.02	1.02	0.81	0.99989	0
ENST00000235090	ENSG00000116455	WDR77	protein_coding	-0.13	-1.09	0.0761	0.99989	0
ENST00000235150	ENSG00000116514	RNF19B	protein_coding	0.13	1.09	0.859	0.99989	0
ENST00000235180	ENSG00000116544	DLGAP3	protein_coding	-0.53	-1.45	0.12	0.99989	0
ENST00000235307	ENSG00000116667	C1orf21	protein_coding	-0.2	-1.15	0.0826	0.99989	0
ENST00000235329	ENSG00000116688	MFN2	protein_coding	0.11	1.08	0.331	0.99989	0
ENST00000235345	ENSG00000116704	SLC35D1	protein_coding	-0.04	-1.03	0.491	0.99989	0
ENST00000235382	ENSG00000116741	RGS2	protein_coding	0.05	1.03	0.665	0.99989	0
ENST00000235453	ENSG00000213047	DENND1B	protein_coding	-0.18	-1.14	0.382	0.99989	0
ENST00000235521	ENSG00000116874	WARS2	protein_coding	-0.3	-1.23	0.512	0.99989	0
ENST00000235790	ENSG00000117139	KDM5B	protein_coding	-0.12	-1.09	0.714	0.99989	0
ENST00000235835	ENSG00000053371	AKR7A2	protein_coding	-0.19	-1.14	0.337	0.99989	0
ENST00000235878	ENSG00000117226	GBP3	protein_coding	-0.19	-1.14	0.348	0.99989	0
ENST00000235933	ENSG00000117281	CD160	protein_coding	-0.94	-1.92	0.177	0.99989	0
ENST00000236051	ENSG00000117395	EBNA1BP2	protein_coding	-0.05	-1.04	0.895	0.99989	0
ENST00000236137	ENSG00000117479	SLC19A2	protein_coding	-0.04	-1.03	0.756	0.99989	0
ENST00000236147	ENSG00000188404	SELL	protein_coding	0.01	1.01	0.905	0.99989	0
ENST00000236192	ENSG00000117533	VAMP4	protein_coding	0.03	1.02	0.68	0.99989	0
ENST00000236273	ENSG00000117614	SYF2	protein_coding	-0.08	-1.06	0.148	0.99989	0
ENST00000236412	ENSG00000117751	PPP1R8	protein_coding	-0.94	-1.92	0.0305	0.99989	0
ENST00000236671	ENSG00000117984	CTSD	protein_coding	-0.1	-1.07	0.814	0.99989	0
ENST00000236698	ENSG00000118007	STAG1	protein_coding	1.39	2.62	0.101	0.99989	0
ENST00000236826	ENSG00000118113	MMP8	protein_coding	0.36	1.28	0.184	0.99989	0
ENST00000236925	ENSG00000118200	CAMSAP2	protein_coding	0.02	1.01	0.983	0.99989	0
ENST00000236937	ENSG00000072694	FCGR2B	protein_coding	-0.67	-1.6	0.355	0.99989	0
ENST00000236957	ENSG00000114942	EEF1B2	protein_coding	0	-1	0.983	0.99989	0
ENST00000236959	ENSG00000138363	ATIC	protein_coding	-0.01	-1.01	0.978	0.99989	0
ENST00000236980	ENSG00000118246	FASTKD2	protein_coding	-0.02	-1.02	0.815	0.99989	0
ENST00000237177	ENSG00000118412	CASP8AP2	protein_coding	-0.08	-1.06	0.616	0.99989	0
ENST00000237186	ENSG00000118420	UBE3D	protein_coding	0.62	1.54	0.276	0.99989	0
ENST00000237264	ENSG00000028839	TBPL1	protein_coding	0.02	1.01	0.784	0.99989	0
ENST00000237281	ENSG00000118496	FBXO30	protein_coding	0.01	1.01	0.814	0.99989	0
ENST00000237283	ENSG00000189007	ADAT2	protein_coding	-0.1	-1.08	0.502	0.99989	0
ENST00000237289	ENSG00000118503	TNFAIP3	protein_coding	-0.08	-1.06	0.366	0.99989	0
ENST00000237305	ENSG00000118515	SGK1	protein_coding	0.08	1.06	0.707	0.99989	0
ENST00000237316	ENSG00000118526	TCF21	protein_coding	0.15	1.11	0.28	0.99989	0
ENST00000237380	ENSG00000118579	MED28	protein_coding	-0.03	-1.02	0.429	0.99989	0
ENST00000237449	ENSG00000115423	DNAH6	protein_coding	0.3	1.24	0.187	0.99989	0
ENST00000237455	ENSG00000239305	RNF103	protein_coding	-0.04	-1.03	0.633	0.99989	0
ENST00000237500	ENSG00000118680	MYL12B	protein_coding	-0.12	-1.09	0.519	0.99989	0
ENST00000237512	ENSG00000118690	ARMC2	protein_coding	-0.29	-1.22	0.35	0.99989	0
ENST00000237530	ENSG00000118705	RPN2	protein_coding	-0.07	-1.05	0.445	0.99989	0
ENST00000237536	ENSG00000149639	SOGA1	protein_coding	0.06	1.04	0.556	0.99989	0
ENST00000237596	ENSG00000118762	PKD2	protein_coding	-0.03	-1.02	0.581	0.99989	0
ENST00000237612	ENSG00000118777	ABCG2	protein_coding	-0.39	-1.31	0.138	0.99989	0
ENST00000237623	ENSG00000118785	SPP1	protein_coding	-0.24	-1.18	0.626	0.99989	0
ENST00000237642	ENSG00000118804	STBD1	protein_coding	0.17	1.13	0.444	0.99989	0
ENST00000237654	ENSG00000118816	CCNI	protein_coding	0.12	1.09	0.128	0.99989	0
ENST00000237696	ENSG00000118849	RARRES1	protein_coding	0.28	1.21	0.0673	0.99989	0
ENST00000237724	ENSG00000118873	RAB3GAP2	protein_coding	0.03	1.02	0.937	0.99989	0
ENST00000237822	ENSG00000118961	LDAH	protein_coding	-0.09	-1.06	0.292	0.99989	0
ENST00000237837	ENSG00000118972	FGF23	protein_coding	-0.03	-1.02	0.872	0.99989	0
ENST00000237841	ENSG00000118976	OTUD4P1	processed_pseudogene	-0.13	-1.09	0.305	0.99989	0
ENST00000237853	ENSG00000118985	ELL2	protein_coding	0.01	1	0.944	0.99989	0
ENST00000237858	ENSG00000173221	GLRX	protein_coding	-0.12	-1.08	0.341	0.99989	0
ENST00000237889	ENSG00000119013	NDUFB3	protein_coding	-0.02	-1.02	0.81	0.99989	0
ENST00000237937	ENSG00000107372	ZFAND5	protein_coding	0.01	1.01	0.854	0.99989	0
ENST00000238081	ENSG00000134308	YWHAQ	protein_coding	-0.08	-1.06	0.145	0.99989	0
ENST00000238112	ENSG00000119203	CPSF3	protein_coding	-0.08	-1.05	0.212	0.99989	0
ENST00000238146	ENSG00000111364	DDX55	protein_coding	-0.68	-1.61	0.123	0.99989	0
ENST00000238256	ENSG00000119321	FKBP15	protein_coding	-1	-1.99	0.137	0.99989	0
ENST00000238341	ENSG00000119397	CNTRL	protein_coding	-0.87	-1.82	0.067	0.99989	0
ENST00000238379	ENSG00000119431	HDHD3	protein_coding	-0.11	-1.08	0.418	0.99989	0
ENST00000238477	ENSG00000119523	ALG2	protein_coding	0.04	1.03	0.655	0.99989	0
ENST00000238497	ENSG00000119541	VPS4B	protein_coding	-0.01	-1.01	0.857	0.99989	0
ENST00000238508	ENSG00000242550	SERPINB10	protein_coding	0.49	1.4	0.0109	0.99989	0
ENST00000238609	ENSG00000119632	IFI27L2	protein_coding	-0.32	-1.25	0.479	0.99989	0
ENST00000238616	ENSG00000119638	NEK9	protein_coding	-0.11	-1.08	0.144	0.99989	0
ENST00000238618	ENSG00000119640	ACYP1	protein_coding	0.48	1.4	0.322	0.99989	0
ENST00000238647	ENSG00000119669	IRF2BPL	protein_coding	0.11	1.08	0.293	0.99989	0
ENST00000238667	ENSG00000119686	FLVCR2	protein_coding	-0.22	-1.16	0.0599	0.99989	0
ENST00000238714	ENSG00000115421	PAPOLG	protein_coding	-0.07	-1.05	0.336	0.99989	0
ENST00000238738	ENSG00000119729	RHOQ	protein_coding	-0.03	-1.02	0.623	0.99989	0
ENST00000238789	ENSG00000119778	ATAD2B	protein_coding	0.04	1.03	0.268	0.99989	0
ENST00000238823	ENSG00000119812	FAM98A	protein_coding	0.06	1.04	0.746	0.99989	0
ENST00000238831	ENSG00000119820	YIPF4	protein_coding	0.03	1.02	0.565	0.99989	0
ENST00000238855	ENSG00000119844	AFTPH	protein_coding	0.01	1.01	0.925	0.99989	0
ENST00000238856	ENSG00000119844	AFTPH	protein_coding	-0.03	-1.02	0.546	0.99989	0
ENST00000238875	ENSG00000119862	LGALSL	protein_coding	0.02	1.02	0.904	0.99989	0
ENST00000238892	ENSG00000119878	CRIPT	protein_coding	-0.02	-1.02	0.74	0.99989	0
ENST00000238961	ENSG00000119906	SLF2	protein_coding	-0.01	-1.01	0.796	0.99989	0
ENST00000239007	ENSG00000119950	MXI1	protein_coding	-0.43	-1.35	0.606	0.99989	0
ENST00000239026	ENSG00000119969	HELLS	protein_coding	-1.98	-3.96	0.00413	0.99989	0
ENST00000239032	ENSG00000119973	PRLHR	protein_coding	-0.24	-1.18	0.251	0.99989	0
ENST00000239223	ENSG00000120129	DUSP1	protein_coding	-0.06	-1.04	0.672	0.99989	0
ENST00000239231	ENSG00000120137	PANK3	protein_coding	0.04	1.03	0.504	0.99989	0
ENST00000239243	ENSG00000120149	MSX2	protein_coding	0.14	1.1	0.523	0.99989	0
ENST00000239316	ENSG00000120211	INSL4	protein_coding	0.07	1.05	0.446	0.99989	0
ENST00000239367	ENSG00000120256	LRP11	protein_coding	0.03	1.02	0.72	0.99989	0
ENST00000239374	ENSG00000120262	CCDC170	protein_coding	-0.16	-1.12	0.223	0.99989	0
ENST00000239461	ENSG00000116132	PRRX1	protein_coding	0.06	1.05	0.814	0.99989	0
ENST00000239614	ENSG00000120458	MSANTD2	protein_coding	-0.01	-1.01	0.973	0.99989	0
ENST00000239666	ENSG00000120509	PDZD11	protein_coding	0.02	1.01	0.789	0.99989	0
ENST00000239690	ENSG00000120526	NUDCD1	protein_coding	0.1	1.07	0.23	0.99989	0
ENST00000239830	ENSG00000120647	CCDC77	protein_coding	0.27	1.21	0.7	0.99989	0
ENST00000239852	ENSG00000120662	MTRF1	protein_coding	0.3	1.23	0.0122	0.99989	0
ENST00000239878	ENSG00000120686	UFM1	protein_coding	-0.04	-1.03	0.594	0.99989	0
ENST00000239882	ENSG00000120690	ELF1	protein_coding	-0.07	-1.05	0.427	0.99989	0
ENST00000239891	ENSG00000120697	ALG5	protein_coding	-0.1	-1.07	0.152	0.99989	0
ENST00000239906	ENSG00000120709	FAM53C	protein_coding	-0.08	-1.06	0.397	0.99989	0
ENST00000239926	ENSG00000120729	MYOT	protein_coding	-0.04	-1.03	0.868	0.99989	0
ENST00000239938	ENSG00000120738	EGR1	protein_coding	-0.2	-1.15	0.478	0.99989	0
ENST00000239940	ENSG00000070087	PFN2	protein_coding	0.13	1.09	0.34	0.99989	0
ENST00000239944	ENSG00000120742	SERP1	protein_coding	-0.03	-1.02	0.687	0.99989	0
ENST00000240050	ENSG00000120832	MTERF2	protein_coding	0.9	1.87	0.249	0.99989	0
ENST00000240055	ENSG00000120837	NFYB	protein_coding	-0.03	-1.02	0.734	0.99989	0
ENST00000240079	ENSG00000120860	CCDC53	protein_coding	-0.37	-1.3	0.345	0.99989	0
ENST00000240093	ENSG00000104290	FZD3	protein_coding	0.39	1.31	0.265	0.99989	0
ENST00000240100	ENSG00000120875	DUSP4	protein_coding	-0.31	-1.24	0.123	0.99989	0
ENST00000240139	ENSG00000120910	PPP3CC	protein_coding	-0.62	-1.53	0.343	0.99989	0
ENST00000240185	ENSG00000120948	TARDBP	protein_coding	-0.02	-1.02	0.628	0.99989	0
ENST00000240285	ENSG00000121039	RDH10	protein_coding	-0.05	-1.04	0.554	0.99989	0
ENST00000240304	ENSG00000108848	LUC7L3	protein_coding	-0.15	-1.11	0.173	0.99989	0
ENST00000240316	ENSG00000121058	COIL	protein_coding	-0.03	-1.02	0.581	0.99989	0
ENST00000240333	ENSG00000121073	SLC35B1	protein_coding	-0.18	-1.13	0.144	0.99989	0
ENST00000240361	ENSG00000121101	TEX14	protein_coding	-1.09	-2.13	0.0227	0.99989	0
ENST00000240364	ENSG00000121104	FAM117A	protein_coding	-0.02	-1.01	0.871	0.99989	0
ENST00000240423	ENSG00000121152	NCAPH	protein_coding	0.08	1.05	0.889	0.99989	0
ENST00000240487	ENSG00000121210	KIAA0922	protein_coding	0.2	1.15	0.117	0.99989	0
ENST00000240488	ENSG00000121211	MND1	protein_coding	0.04	1.03	0.832	0.99989	0
ENST00000240499	ENSG00000131127	ZNF141	protein_coding	-0.02	-1.01	0.776	0.99989	0
ENST00000240587	ENSG00000121297	TSHZ3	protein_coding	0.18	1.13	0.147	0.99989	0
ENST00000240617	ENSG00000121316	PLBD1	protein_coding	0.05	1.04	0.621	0.99989	0
ENST00000240618	ENSG00000213809	KLRK1	protein_coding	-0.38	-1.3	0.016	0.99989	0
ENST00000240619	ENSG00000121318	TAS2R10	protein_coding	-0.03	-1.02	0.902	0.99989	0
ENST00000240651	ENSG00000121350	PYROXD1	protein_coding	-0.04	-1.03	0.51	0.99989	0
ENST00000240719	ENSG00000121406	ZNF549	protein_coding	0.42	1.34	0.506	0.99989	0
ENST00000240731	ENSG00000121417	ZNF211	protein_coding	-0.61	-1.52	0.382	0.99989	0
ENST00000240851	ENSG00000114354	TFG	protein_coding	0.11	1.08	0.752	0.99989	0
ENST00000240922	ENSG00000121579	NAA50	protein_coding	0.02	1.02	0.72	0.99989	0
ENST00000241051	ENSG00000121690	DEPDC7	protein_coding	0.38	1.31	0.106	0.99989	0
ENST00000241052	ENSG00000121691	CAT	protein_coding	-0.15	-1.11	0.165	0.99989	0
ENST00000241125	ENSG00000121743	GJA3	protein_coding	0.16	1.12	0.549	0.99989	0
ENST00000241261	ENSG00000121858	TNFSF10	protein_coding	-0.11	-1.08	0.54	0.99989	0
ENST00000241356	ENSG00000282608	ADORA3	protein_coding	-0.22	-1.16	0.385	0.99989	0
ENST00000241393	ENSG00000121966	CXCR4	protein_coding	-0.13	-1.09	0.143	0.99989	0
ENST00000241416	ENSG00000121989	ACVR2A	protein_coding	0.11	1.08	0.231	0.99989	0
ENST00000241436	ENSG00000122008	POLK	protein_coding	0.08	1.06	0.293	0.99989	0
ENST00000241453	ENSG00000122025	FLT3	protein_coding	-0.16	-1.12	0.367	0.99989	0
ENST00000241502	ENSG00000122068	FYTTD1	protein_coding	0	1	0.973	0.99989	0
ENST00000241527	ENSG00000122085	MTERF4	protein_coding	-0.14	-1.11	0.729	0.99989	0
ENST00000241704	ENSG00000122218	COPA	protein_coding	-0.12	-1.09	0.22	0.99989	0
ENST00000242057	ENSG00000106546	AHR	protein_coding	-0.02	-1.01	0.84	0.99989	0
ENST00000242059	ENSG00000136193	SCRN1	protein_coding	0	-1	0.96	0.99989	0
ENST00000242067	ENSG00000122507	BBS9	protein_coding	0.17	1.12	0.604	0.99989	0
ENST00000242108	ENSG00000122547	EEPD1	protein_coding	-0.29	-1.22	0.251	0.99989	0
ENST00000242208	ENSG00000122641	INHBA	protein_coding	0.21	1.16	0.162	0.99989	0
ENST00000242209	ENSG00000122642	FKBP9	protein_coding	0.44	1.36	0.329	0.99989	0
ENST00000242257	ENSG00000122687	MRM2	protein_coding	0.62	1.54	0.246	0.99989	0
ENST00000242275	ENSG00000122696	SLC25A51	protein_coding	-0.01	-1.01	0.903	0.99989	0
ENST00000242323	ENSG00000122741	DCAF10	protein_coding	0.09	1.06	0.0926	0.99989	0
ENST00000242351	ENSG00000105939	ZC3HAV1	protein_coding	0.03	1.02	0.697	0.99989	0
ENST00000242465	ENSG00000122862	SRGN	protein_coding	-0.03	-1.02	0.811	0.99989	0
ENST00000242480	ENSG00000122877	EGR2	protein_coding	-0.58	-1.5	0.214	0.99989	0
ENST00000242505	ENSG00000138286	FAM149B1	protein_coding	-0.01	-1.01	0.833	0.99989	0
ENST00000242576	ENSG00000076248	UNG	protein_coding	-0.19	-1.14	0.612	0.99989	0
ENST00000242577	ENSG00000088986	DYNLL1	protein_coding	0.03	1.02	0.833	0.99989	0
ENST00000242607	ENSG00000122986	HVCN1	protein_coding	-0.01	-1.01	0.984	0.99989	0
ENST00000242719	ENSG00000123091	RNF11	protein_coding	0.07	1.05	0.543	0.99989	0
ENST00000242728	ENSG00000123095	BHLHE41	protein_coding	-0.16	-1.12	0.234	0.99989	0
ENST00000242737	ENSG00000123104	ITPR2	protein_coding	0.03	1.02	0.835	0.99989	0
ENST00000242770	ENSG00000104915	STX10	protein_coding	-0.22	-1.17	0.537	0.99989	0
ENST00000242784	ENSG00000123144	C19orf43	protein_coding	-0.26	-1.2	0.542	0.99989	0
ENST00000242786	ENSG00000123146	ADGRE5	protein_coding	-0.55	-1.47	0.328	0.99989	0
ENST00000242804	ENSG00000198342	ZNF442	protein_coding	0.48	1.39	0.00124	0.79514	0
ENST00000242810	ENSG00000114796	KLHL24	protein_coding	-0.34	-1.26	0.274	0.99989	0
ENST00000242827	ENSG00000123179	EBPL	protein_coding	0.08	1.06	0.861	0.99989	0
ENST00000242848	ENSG00000123200	ZC3H13	protein_coding	0.09	1.06	0.0743	0.99989	0
ENST00000242872	ENSG00000123219	CENPK	protein_coding	0.28	1.21	0.165	0.99989	0
ENST00000242994	ENSG00000123307	NEUROD4	protein_coding	0.43	1.34	0.0711	0.99989	0
ENST00000243040	ENSG00000123349	PFDN5	protein_coding	0.13	1.1	0.714	0.99989	0
ENST00000243045	ENSG00000123353	ORMDL2	protein_coding	-0.06	-1.04	0.365	0.99989	0
ENST00000243077	ENSG00000123384	LRP1	protein_coding	-0.2	-1.15	0.538	0.99989	0
ENST00000243189	ENSG00000117616	RSRP1	protein_coding	0	1	0.983	0.99989	0
ENST00000243222	ENSG00000123500	COL10A1	protein_coding	0.27	1.2	0.203	0.99989	0
ENST00000243253	ENSG00000058262	SEC61A1	protein_coding	-0.23	-1.17	0.0524	0.99989	0
ENST00000243298	ENSG00000123570	RAB9B	protein_coding	0.12	1.09	0.461	0.99989	0
ENST00000243325	ENSG00000123595	RAB9A	protein_coding	0.05	1.04	0.883	0.99989	0
ENST00000243326	ENSG00000080345	RIF1	protein_coding	0.12	1.09	0.0634	0.99989	0
ENST00000243344	ENSG00000123607	TTC21B	protein_coding	0.01	1.01	0.826	0.99989	0
ENST00000243346	ENSG00000123609	NMI	protein_coding	-0.15	-1.11	0.186	0.99989	0
ENST00000243347	ENSG00000123610	TNFAIP6	protein_coding	0.07	1.05	0.764	0.99989	0
ENST00000243349	ENSG00000123612	ACVR1C	protein_coding	-0.12	-1.09	0.379	0.99989	0
ENST00000243389	ENSG00000123643	SLC36A1	protein_coding	-0.02	-1.02	0.843	0.99989	0
ENST00000243457	ENSG00000123700	KCNJ2	protein_coding	-0.08	-1.06	0.497	0.99989	0
ENST00000243498	ENSG00000123737	EXOSC9	protein_coding	0.01	1.01	0.89	0.99989	0
ENST00000243501	ENSG00000123739	PLA2G12A	protein_coding	0.13	1.09	0.0987	0.99989	0
ENST00000243639	ENSG00000204604	ZNF468	protein_coding	-0.1	-1.07	0.248	0.99989	0
ENST00000243643	ENSG00000170954	ZNF415	protein_coding	0.17	1.13	0.768	0.99989	0
ENST00000243644	ENSG00000256683	ZNF350	protein_coding	-0.09	-1.06	0.0793	0.99989	0
ENST00000243662	ENSG00000123892	RAB38	protein_coding	-0.24	-1.18	0.452	0.99989	0
ENST00000243673	ENSG00000123901	GPR83	protein_coding	-0.04	-1.03	0.633	0.99989	0
ENST00000243706	ENSG00000214367	HAUS3	protein_coding	0.02	1.01	0.803	0.99989	0
ENST00000243806	ENSG00000124019	FAM124B	protein_coding	0.12	1.09	0.294	0.99989	0
ENST00000243810	ENSG00000185404	SP140L	protein_coding	0.11	1.08	0.872	0.99989	0
ENST00000243903	ENSG00000101442	ACTR5	protein_coding	-0.18	-1.13	0.055	0.99989	0
ENST00000243913	ENSG00000124091	GCNT7	protein_coding	-0.08	-1.06	0.444	0.99989	0
ENST00000243918	ENSG00000204070	SYS1	protein_coding	-0.19	-1.14	0.0496	0.99989	0
ENST00000243924	ENSG00000124102	PI3	protein_coding	0.11	1.08	0.705	0.99989	0
ENST00000243997	ENSG00000124172	ATP5E	protein_coding	0.08	1.06	0.291	0.99989	0
ENST00000244007	ENSG00000124181	PLCG1	protein_coding	0.05	1.03	0.926	0.99989	0
ENST00000244020	ENSG00000124193	SRSF6	protein_coding	-0.02	-1.02	0.695	0.99989	0
ENST00000244040	ENSG00000124209	RAB22A	protein_coding	0	-1	0.976	0.99989	0
ENST00000244043	ENSG00000124212	PTGIS	protein_coding	0.08	1.06	0.614	0.99989	0
ENST00000244049	ENSG00000124215	CDH26	protein_coding	-0.16	-1.12	0.722	0.99989	0
ENST00000244051	ENSG00000124217	MOCS3	protein_coding	-0.03	-1.02	0.595	0.99989	0
ENST00000244061	ENSG00000124226	RNF114	protein_coding	0.04	1.03	0.877	0.99989	0
ENST00000244070	ENSG00000124224	PPP4R1L	transcribed_unprocessed_pseudogene	0.15	1.11	0.18	0.99989	0
ENST00000244137	ENSG00000124299	PEPD	protein_coding	0.25	1.19	0.299	0.99989	0
ENST00000244204	ENSG00000124357	NAGK	protein_coding	0.52	1.43	0.261	0.99989	0
ENST00000244217	ENSG00000124370	MCEE	protein_coding	0.02	1.01	0.86	0.99989	0
ENST00000244221	ENSG00000124374	PAIP2B	protein_coding	-0.12	-1.09	0.116	0.99989	0
ENST00000244227	ENSG00000124380	SNRNP27	protein_coding	-0.04	-1.03	0.703	0.99989	0
ENST00000244230	ENSG00000124383	MPHOSPH10	protein_coding	-0.12	-1.09	0.0668	0.99989	0
ENST00000244336	ENSG00000124469	CEACAM8	protein_coding	0.06	1.04	0.705	0.99989	0
ENST00000244364	ENSG00000151914	DST	protein_coding	-0.62	-1.54	0.363	0.99989	0
ENST00000244426	ENSG00000112146	FBXO9	protein_coding	0.05	1.04	0.556	0.99989	0
ENST00000244496	ENSG00000124541	RRP36	protein_coding	-0.09	-1.07	0.275	0.99989	0
ENST00000244513	ENSG00000124557	BTN1A1	protein_coding	-0.6	-1.51	0.105	0.99989	0
ENST00000244519	ENSG00000111801	BTN3A3	protein_coding	-0.23	-1.18	0.0151	0.99989	0
ENST00000244520	ENSG00000124562	SNRPC	protein_coding	-0.08	-1.06	0.376	0.99989	0
ENST00000244533	ENSG00000124574	ABCC10	protein_coding	-0.03	-1.02	0.865	0.99989	0
ENST00000244534	ENSG00000124575	HIST1H1D	protein_coding	-0.26	-1.2	0.0982	0.99989	0
ENST00000244537	ENSG00000274618	HIST1H4F	protein_coding	-0.18	-1.13	0.483	0.99989	0
ENST00000244546	ENSG00000124587	PEX6	protein_coding	-0.33	-1.26	0.209	0.99989	0
ENST00000244565	ENSG00000124602	UNC5CL	protein_coding	0.19	1.14	0.189	0.99989	0
ENST00000244571	ENSG00000124608	AARS2	protein_coding	-0.03	-1.02	0.832	0.99989	0
ENST00000244576	ENSG00000124613	ZNF391	protein_coding	0.03	1.02	0.865	0.99989	0
ENST00000244623	ENSG00000124657	OR2B6	protein_coding	-0.39	-1.31	0.0884	0.99989	0
ENST00000244669	ENSG00000124701	APOBEC2	protein_coding	0.04	1.03	0.772	0.99989	0
ENST00000244709	ENSG00000124731	TREM1	protein_coding	-0.31	-1.24	0.0622	0.99989	0
ENST00000244711	ENSG00000124733	MEA1	protein_coding	-0.07	-1.05	0.565	0.99989	0
ENST00000244741	ENSG00000124762	CDKN1A	protein_coding	-0.34	-1.26	0.442	0.99989	0
ENST00000244745	ENSG00000124766	SOX4	protein_coding	0.13	1.09	0.128	0.99989	0
ENST00000244763	ENSG00000124783	SSR1	protein_coding	0.04	1.03	0.51	0.99989	0
ENST00000244766	ENSG00000124785	NRN1	protein_coding	0.06	1.04	0.672	0.99989	0
ENST00000244769	ENSG00000124788	ATXN1	protein_coding	0.01	1.01	0.892	0.99989	0
ENST00000244776	ENSG00000124795	DEK	protein_coding	-0.33	-1.25	0.453	0.99989	0
ENST00000244777	ENSG00000188428	BLOC1S5	protein_coding	0.11	1.08	0.525	0.99989	0
ENST00000244815	ENSG00000124831	LRRFIP1	protein_coding	-0.04	-1.03	0.524	0.99989	0
ENST00000244869	ENSG00000124882	EREG	protein_coding	0.03	1.02	0.868	0.99989	0
ENST00000245046	ENSG00000125037	EMC3	protein_coding	-0.01	-1.01	0.902	0.99989	0
ENST00000245121	ENSG00000167216	KATNAL2	protein_coding	-0.1	-1.07	0.382	0.99989	0
ENST00000245157	ENSG00000125124	BBS2	protein_coding	-0.73	-1.66	0.216	0.99989	0
ENST00000245206	ENSG00000125166	GOT2	protein_coding	-0.04	-1.03	0.657	0.99989	0
ENST00000245304	ENSG00000125249	RAP2A	protein_coding	-0.15	-1.11	0.065	0.99989	0
ENST00000245312	ENSG00000125255	SLC10A2	protein_coding	0.19	1.14	0.216	0.99989	0
ENST00000245323	ENSG00000125266	EFNB2	protein_coding	0.16	1.11	0.446	0.99989	0
ENST00000245407	ENSG00000197375	SLC22A5	protein_coding	0.34	1.27	0.494	0.99989	0
ENST00000245414	ENSG00000125347	IRF1	protein_coding	-0.17	-1.12	0.174	0.99989	0
ENST00000245441	ENSG00000100503	NIN	protein_coding	0.02	1.01	0.83	0.99989	0
ENST00000245457	ENSG00000125384	PTGER2	protein_coding	-0.07	-1.05	0.364	0.99989	0
ENST00000245458	ENSG00000213741	RPS29	protein_coding	0	-1	0.979	0.99989	0
ENST00000245539	ENSG00000125445	MRPS7	protein_coding	-0.02	-1.01	0.823	0.99989	0
ENST00000245544	ENSG00000125450	NUP85	protein_coding	-0.27	-1.2	0.59	0.99989	0
ENST00000245564	ENSG00000125459	MSTO1	protein_coding	-0.36	-1.28	0.424	0.99989	0
ENST00000245680	ENSG00000115084	SLC35F5	protein_coding	0.04	1.02	0.53	0.99989	0
ENST00000245787	ENSG00000125629	INSIG2	protein_coding	-0.09	-1.06	0.145	0.99989	0
ENST00000245796	ENSG00000125637	PSD4	protein_coding	-0.25	-1.19	0.571	0.99989	0
ENST00000245811	ENSG00000232036	GS1-115G20.2	processed_pseudogene	0.11	1.08	0.699	0.99989	0
ENST00000245838	ENSG00000125676	THOC2	protein_coding	-0.03	-1.02	0.723	0.99989	0
ENST00000245857	ENSG00000125691	RPL23	protein_coding	-0.05	-1.04	0.618	0.99989	0
ENST00000245912	ENSG00000125735	TNFSF14	protein_coding	-0.11	-1.08	0.282	0.99989	0
ENST00000245932	ENSG00000125753	VASP	protein_coding	-0.14	-1.1	0.133	0.99989	0
ENST00000246006	ENSG00000125810	CD93	protein_coding	0.03	1.02	0.692	0.99989	0
ENST00000246015	ENSG00000125818	PSMF1	protein_coding	0.07	1.05	0.598	0.99989	0
ENST00000246024	ENSG00000125827	TMX4	protein_coding	0.07	1.05	0.315	0.99989	0
ENST00000246069	ENSG00000125868	DSTN	protein_coding	0.01	1.01	0.893	0.99989	0
ENST00000246070	ENSG00000125869	LAMP5	protein_coding	-0.34	-1.27	0.0776	0.99989	0
ENST00000246071	ENSG00000125870	SNRPB2	protein_coding	-0.03	-1.02	0.803	0.99989	0
ENST00000246149	ENSG00000131503	ANKHD1	protein_coding	-0.02	-1.01	0.977	0.99989	0
ENST00000246151	ENSG00000057757	PITHD1	protein_coding	0.01	1.01	0.959	0.99989	0
ENST00000246163	ENSG00000125952	MAX	protein_coding	0.01	1.01	0.881	0.99989	0
ENST00000246166	ENSG00000257365	FNTB	protein_coding	-0.44	-1.35	0.33	0.99989	0
ENST00000246174	ENSG00000125962	ARMCX5	protein_coding	-0.03	-1.02	0.935	0.99989	0
ENST00000246194	ENSG00000125970	RALY	protein_coding	-0.23	-1.17	0.629	0.99989	0
ENST00000246229	ENSG00000126003	PLAGL2	protein_coding	-0.08	-1.05	0.548	0.99989	0
ENST00000246314	ENSG00000126070	AGO3	protein_coding	0.05	1.04	0.65	0.99989	0
ENST00000246337	ENSG00000126088	UROD	protein_coding	0.23	1.17	0.646	0.99989	0
ENST00000246489	ENSG00000126214	KLC1	protein_coding	-0.05	-1.03	0.944	0.99989	0
ENST00000246505	ENSG00000126226	PCID2	protein_coding	0.29	1.22	0.588	0.99989	0
ENST00000246532	ENSG00000126246	IGFLR1	protein_coding	-0.56	-1.47	0.00497	0.99989	0
ENST00000246535	ENSG00000126249	PDCD2L	protein_coding	-0.14	-1.1	0.69	0.99989	0
ENST00000246548	ENSG00000126261	UBA2	protein_coding	-0.18	-1.13	0.0464	0.99989	0
ENST00000246551	ENSG00000126264	HCST	protein_coding	-0.19	-1.14	0.599	0.99989	0
ENST00000246553	ENSG00000126266	FFAR1	protein_coding	0.08	1.05	0.73	0.99989	0
ENST00000246554	ENSG00000126267	COX6B1	protein_coding	-0.15	-1.11	0.437	0.99989	0
ENST00000246657	ENSG00000126353	CCR7	protein_coding	-0.08	-1.06	0.593	0.99989	0
ENST00000246868	ENSG00000126524	SBDS	protein_coding	-0.03	-1.02	0.657	0.99989	0
ENST00000246949	ENSG00000213918	DNASE1	protein_coding	-0.02	-1.01	0.83	0.99989	0
ENST00000247020	ENSG00000132581	SDF2	protein_coding	-0.09	-1.07	0.714	0.99989	0
ENST00000247026	ENSG00000126653	NSRP1	protein_coding	-0.27	-1.21	0.543	0.99989	0
ENST00000247087	ENSG00000126705	AHDC1	protein_coding	-0.04	-1.03	0.722	0.99989	0
ENST00000247161	ENSG00000126767	ELK1	protein_coding	-0.13	-1.09	0.524	0.99989	0
ENST00000247178	ENSG00000126775	ATG14	protein_coding	0.02	1.02	0.772	0.99989	0
ENST00000247191	ENSG00000126787	DLGAP5	protein_coding	0.03	1.02	0.917	0.99989	0
ENST00000247194	ENSG00000126790	L3HYPDH	protein_coding	-0.04	-1.03	0.742	0.99989	0
ENST00000247225	ENSG00000126821	SGPP1	protein_coding	-0.01	-1	0.922	0.99989	0
ENST00000247226	ENSG00000126822	PLEKHG3	protein_coding	-0.05	-1.04	0.673	0.99989	0
ENST00000247270	ENSG00000126860	EVI2A	protein_coding	-0.03	-1.02	0.733	0.99989	0
ENST00000247295	ENSG00000126882	FAM78A	protein_coding	-0.04	-1.03	0.767	0.99989	0
ENST00000247461	ENSG00000127022	CANX	protein_coding	-0.08	-1.06	0.458	0.99989	0
ENST00000247655	ENSG00000127184	COX7C	protein_coding	-0.03	-1.02	0.702	0.99989	0
ENST00000247815	ENSG00000127311	HELB	protein_coding	0.05	1.04	0.284	0.99989	0
ENST00000247843	ENSG00000127337	YEATS4	protein_coding	0.16	1.11	0.0972	0.99989	0
ENST00000247866	ENSG00000090266	NDUFB2	protein_coding	-0.32	-1.25	0.565	0.99989	0
ENST00000247879	ENSG00000127362	TAS2R3	protein_coding	-0.06	-1.04	0.744	0.99989	0
ENST00000247881	ENSG00000127364	TAS2R4	protein_coding	0.1	1.07	0.348	0.99989	0
ENST00000247956	ENSG00000130803	ZNF317	protein_coding	-0.43	-1.35	0.427	0.99989	0
ENST00000248071	ENSG00000127528	KLF2	protein_coding	-0.09	-1.06	0.223	0.99989	0
ENST00000248076	ENSG00000127533	F2RL3	protein_coding	-0.22	-1.16	0.0233	0.99989	0
ENST00000248098	ENSG00000206053	HN1L	protein_coding	-0.14	-1.1	0.294	0.99989	0
ENST00000248211	ENSG00000256223	ZNF10	protein_coding	0.06	1.04	0.523	0.99989	0
ENST00000248248	ENSG00000103111	MON1B	protein_coding	0.01	1.01	0.879	0.99989	0
ENST00000248306	ENSG00000127720	METTL25	protein_coding	0.3	1.23	0.513	0.99989	0
ENST00000248342	ENSG00000178982	EIF3K	protein_coding	0.04	1.02	0.957	0.99989	0
ENST00000248378	ENSG00000127774	EMC6	protein_coding	-0.08	-1.05	0.618	0.99989	0
ENST00000248437	ENSG00000127824	TUBA4A	protein_coding	0.03	1.02	0.853	0.99989	0
ENST00000248444	ENSG00000127831	VIL1	protein_coding	-0.13	-1.09	0.359	0.99989	0
ENST00000248450	ENSG00000127837	AAMP	protein_coding	-0.45	-1.37	0.299	0.99989	0
ENST00000248550	ENSG00000006576	PHTF2	protein_coding	0.34	1.26	0.639	0.99989	0
ENST00000248564	ENSG00000127920	GNG11	protein_coding	0.19	1.14	0.186	0.99989	0
ENST00000248566	ENSG00000127922	SHFM1	protein_coding	-0.09	-1.07	0.228	0.99989	0
ENST00000248594	ENSG00000127947	PTPN12	protein_coding	0.01	1.01	0.881	0.99989	0
ENST00000248598	ENSG00000127951	FGL2	protein_coding	0.01	1	0.957	0.99989	0
ENST00000248600	ENSG00000127952	STYXL1	protein_coding	0.07	1.05	0.888	0.99989	0
ENST00000248633	ENSG00000127980	PEX1	protein_coding	0.02	1.01	0.865	0.99989	0
ENST00000248668	ENSG00000128011	LRFN1	protein_coding	0.35	1.27	0.0151	0.99989	0
ENST00000248846	ENSG00000128159	TUBGCP6	protein_coding	0.07	1.05	0.866	0.99989	0
ENST00000248899	ENSG00000100365	NCF4	protein_coding	-0.17	-1.13	0.332	0.99989	0
ENST00000248901	ENSG00000100055	CYTH4	protein_coding	-0.36	-1.29	0.0196	0.99989	0
ENST00000248975	ENSG00000128245	YWHAH	protein_coding	-0.47	-1.38	0.322	0.99989	0
ENST00000249064	ENSG00000159873	CCDC117	protein_coding	0.29	1.22	0.231	0.99989	0
ENST00000249071	ENSG00000128340	RAC2	protein_coding	-0.09	-1.06	0.16	0.99989	0
ENST00000249116	ENSG00000128383	APOBEC3A	protein_coding	-1.36	-2.57	0.000163	0.43221	0
ENST00000249209	ENSG00000128463	EMC4	protein_coding	0.19	1.14	0.481	0.99989	0
ENST00000249269	ENSG00000105819	PMPCB	protein_coding	-0.03	-1.02	0.626	0.99989	0
ENST00000249270	ENSG00000105821	DNAJC2	protein_coding	-0.14	-1.1	0.846	0.99989	0
ENST00000249289	ENSG00000128524	ATP6V1F	protein_coding	-0.35	-1.28	0.147	0.99989	0
ENST00000249299	ENSG00000128534	LSM8	protein_coding	-0.06	-1.05	0.359	0.99989	0
ENST00000249344	ENSG00000128578	STRIP2	protein_coding	-0.15	-1.11	0.132	0.99989	0
ENST00000249356	ENSG00000128590	DNAJB9	protein_coding	-0.04	-1.03	0.605	0.99989	0
ENST00000249363	ENSG00000128594	LRRC4	protein_coding	-0.04	-1.03	0.663	0.99989	0
ENST00000249364	ENSG00000128595	CALU	protein_coding	-0.05	-1.03	0.543	0.99989	0
ENST00000249375	ENSG00000128604	IRF5	protein_coding	-0.34	-1.26	0.64	0.99989	0
ENST00000249377	ENSG00000128606	LRRC17	protein_coding	0.2	1.15	0.705	0.99989	0
ENST00000249442	ENSG00000128654	MTX2	protein_coding	0.06	1.04	0.774	0.99989	0
ENST00000249636	ENSG00000033800	PIAS1	protein_coding	0.06	1.04	0.234	0.99989	0
ENST00000249647	ENSG00000092531	SNAP23	protein_coding	0.04	1.03	0.492	0.99989	0
ENST00000249700	ENSG00000128872	TMOD2	protein_coding	-0.05	-1.04	0.395	0.99989	0
ENST00000249736	ENSG00000137776	SLTM	protein_coding	-0.08	-1.05	0.737	0.99989	0
ENST00000249786	ENSG00000140264	SERF2	protein_coding	-0.2	-1.15	0.623	0.99989	0
ENST00000249822	ENSG00000128989	ARPP19	protein_coding	0.04	1.03	0.815	0.99989	0
ENST00000249837	ENSG00000129003	VPS13C	protein_coding	0.05	1.03	0.595	0.99989	0
ENST00000249861	ENSG00000129028	THAP10	protein_coding	0.05	1.04	0.867	0.99989	0
ENST00000249887	ENSG00000129048	ACKR4	protein_coding	-0.02	-1.02	0.829	0.99989	0
ENST00000249910	ENSG00000129071	MBD4	protein_coding	0.52	1.44	0.335	0.99989	0
ENST00000249923	ENSG00000129083	COPB1	protein_coding	0.07	1.05	0.609	0.99989	0
ENST00000250018	ENSG00000129167	TPH1	protein_coding	0.06	1.04	0.505	0.99989	0
ENST00000250066	ENSG00000129204	USP6	protein_coding	0.07	1.05	0.904	0.99989	0
ENST00000250076	ENSG00000167840	ZNF232	protein_coding	-0.02	-1.01	0.962	0.99989	0
ENST00000250092	ENSG00000129226	CD68	protein_coding	-0.47	-1.38	0.201	0.99989	0
ENST00000250101	ENSG00000129235	TXNDC17	protein_coding	-0.15	-1.11	0.117	0.99989	0
ENST00000250111	ENSG00000129244	ATP1B2	protein_coding	-0.05	-1.03	0.674	0.99989	0
ENST00000250113	ENSG00000129245	FXR2	protein_coding	-0.12	-1.08	0.501	0.99989	0
ENST00000250173	ENSG00000129295	LRRC6	protein_coding	-0.11	-1.08	0.818	0.99989	0
ENST00000250263	ENSG00000104626	ERI1	protein_coding	0	1	0.978	0.99989	0
ENST00000250360	ENSG00000129450	SIGLEC9	protein_coding	-0.14	-1.1	0.301	0.99989	0
ENST00000250377	ENSG00000100890	KIAA0391	protein_coding	0.08	1.06	0.151	0.99989	0
ENST00000250379	ENSG00000092208	GEMIN2	protein_coding	-0.09	-1.07	0.831	0.99989	0
ENST00000250405	ENSG00000129473	BCL2L2	protein_coding	-0.13	-1.09	0.202	0.99989	0
ENST00000250416	ENSG00000129484	PARP2	protein_coding	-0.77	-1.71	0.0608	0.99989	0
ENST00000250454	ENSG00000129518	EAPP	protein_coding	-0.03	-1.02	0.579	0.99989	0
ENST00000250457	ENSG00000129521	EGLN3	protein_coding	0.07	1.05	0.576	0.99989	0
ENST00000250489	ENSG00000165782	TMEM55B	protein_coding	-0.1	-1.07	0.779	0.99989	0
ENST00000250495	ENSG00000129559	NEDD8	protein_coding	-0.15	-1.11	0.193	0.99989	0
ENST00000250498	ENSG00000129562	DAD1	protein_coding	-0.06	-1.04	0.57	0.99989	0
ENST00000250559	ENSG00000127314	RAP1B	protein_coding	0.03	1.02	0.529	0.99989	0
ENST00000250572	ENSG00000174837	ADGRE1	protein_coding	-0.31	-1.24	0.0522	0.99989	0
ENST00000250617	ENSG00000129675	ARHGEF6	protein_coding	-0.08	-1.06	0.174	0.99989	0
ENST00000250784	ENSG00000129824	RPS4Y1	protein_coding	-0.26	-1.2	0.323	0.99989	0
ENST00000251038	ENSG00000100722	ZC3H14	protein_coding	0.02	1.01	0.765	0.99989	0
ENST00000251047	ENSG00000074695	LMAN1	protein_coding	-0.01	-1.01	0.895	0.99989	0
ENST00000251074	ENSG00000075188	NUP37	protein_coding	-0.16	-1.12	0.0569	0.99989	0
ENST00000251076	ENSG00000104093	DMXL2	protein_coding	0.15	1.11	0.0732	0.99989	0
ENST00000251081	ENSG00000134755	DSC2	protein_coding	-0.25	-1.19	0.143	0.99989	0
ENST00000251089	ENSG00000013523	ANGEL1	protein_coding	-0.15	-1.11	0.368	0.99989	0
ENST00000251091	ENSG00000020577	SAMD4A	protein_coding	-0.97	-1.95	0.0244	0.99989	0
ENST00000251101	ENSG00000132199	ENOSF1	protein_coding	-0.06	-1.05	0.678	0.99989	0
ENST00000251102	ENSG00000070729	CNGB1	protein_coding	-0.07	-1.05	0.506	0.99989	0
ENST00000251108	ENSG00000102543	CDADC1	protein_coding	-0.01	-1.01	0.854	0.99989	0
ENST00000251127	ENSG00000102452	NALCN	protein_coding	0.13	1.09	0.677	0.99989	0
ENST00000251143	ENSG00000103544	C16orf62	protein_coding	0.33	1.26	0.535	0.99989	0
ENST00000251157	ENSG00000116641	DOCK7	protein_coding	0	1	0.993	0.99989	0
ENST00000251170	ENSG00000103184	SEC14L5	protein_coding	0.18	1.13	0.0421	0.99989	0
ENST00000251195	ENSG00000092853	CLSPN	protein_coding	-0.03	-1.02	0.853	0.99989	0
ENST00000251241	ENSG00000108406	DHX40	protein_coding	0.01	1.01	0.868	0.99989	0
ENST00000251250	ENSG00000104047	DTWD1	protein_coding	0.07	1.05	0.171	0.99989	0
ENST00000251269	ENSG00000159905	ZNF221	protein_coding	0.18	1.14	0.66	0.99989	0
ENST00000251334	ENSG00000108506	INTS2	protein_coding	0.08	1.06	0.897	0.99989	0
ENST00000251343	ENSG00000100441	KHNYN	protein_coding	-0.17	-1.12	0.0227	0.99989	0
ENST00000251376	ENSG00000239998	LILRA2	protein_coding	0.09	1.06	0.31	0.99989	0
ENST00000251453	ENSG00000105193	RPS16	protein_coding	-0.27	-1.21	0.4	0.99989	0
ENST00000251496	ENSG00000109805	NCAPG	protein_coding	0.08	1.06	0.419	0.99989	0
ENST00000251507	ENSG00000152061	RABGAP1L	protein_coding	-0.09	-1.06	0.114	0.99989	0
ENST00000251527	ENSG00000117868	ESYT2	protein_coding	-0.01	-1.01	0.911	0.99989	0
ENST00000251535	ENSG00000108839	ALOX12	protein_coding	-0.32	-1.25	0.278	0.99989	0
ENST00000251566	ENSG00000135220	UGT2A3	protein_coding	-0.21	-1.15	0.485	0.99989	0
ENST00000251595	ENSG00000188536	HBA2	protein_coding	-0.05	-1.04	0.923	0.99989	0
ENST00000251607	ENSG00000072756	TRNT1	protein_coding	0.09	1.07	0.109	0.99989	0
ENST00000251636	ENSG00000067248	DHX29	protein_coding	-0.01	-1.01	0.871	0.99989	0
ENST00000251642	ENSG00000108771	DHX58	protein_coding	-0.29	-1.22	0.407	0.99989	0
ENST00000251654	ENSG00000114054	PCCB	protein_coding	0.2	1.15	0.685	0.99989	0
ENST00000251691	ENSG00000112379	ARFGEF3	protein_coding	0.05	1.04	0.772	0.99989	0
ENST00000251739	ENSG00000004766	VPS50	protein_coding	0.2	1.15	0.174	0.99989	0
ENST00000251775	ENSG00000114520	SNX4	protein_coding	-0.02	-1.01	0.803	0.99989	0
ENST00000251809	ENSG00000104450	SPAG1	protein_coding	0.07	1.05	0.283	0.99989	0
ENST00000251810	ENSG00000048392	RRM2B	protein_coding	0.01	1.01	0.837	0.99989	0
ENST00000251849	ENSG00000132155	RAF1	protein_coding	-0.06	-1.05	0.635	0.99989	0
ENST00000251864	ENSG00000095627	TDRD1	protein_coding	-0.04	-1.03	0.885	0.99989	0
ENST00000251871	ENSG00000042429	MED17	protein_coding	-0.06	-1.04	0.376	0.99989	0
ENST00000251879	ENSG00000107036	RIC1	protein_coding	-0.07	-1.05	0.466	0.99989	0
ENST00000251900	ENSG00000102098	SCML2	protein_coding	-0.05	-1.04	0.681	0.99989	0
ENST00000251943	ENSG00000101901	ALG13	protein_coding	-0.1	-1.07	0.892	0.99989	0
ENST00000251968	ENSG00000074319	TSG101	protein_coding	-0.03	-1.02	0.667	0.99989	0
ENST00000252011	ENSG00000101452	DHX35	protein_coding	0.03	1.02	0.965	0.99989	0
ENST00000252015	ENSG00000100991	TRPC4AP	protein_coding	-0.29	-1.22	0.675	0.99989	0
ENST00000252032	ENSG00000088854	C20orf194	protein_coding	-0.09	-1.06	0.14	0.99989	0
ENST00000252071	ENSG00000106526	ACTR3C	protein_coding	-0.18	-1.13	0.659	0.99989	0
ENST00000252102	ENSG00000131495	NDUFA2	protein_coding	-0.15	-1.11	0.501	0.99989	0
ENST00000252108	ENSG00000110344	UBE4A	protein_coding	0	-1	0.96	0.99989	0
ENST00000252115	ENSG00000100227	POLDIP3	protein_coding	-0.68	-1.6	0.215	0.99989	0
ENST00000252137	ENSG00000100056	DGCR14	protein_coding	-0.15	-1.11	0.28	0.99989	0
ENST00000252211	ENSG00000189298	ZKSCAN3	protein_coding	0.07	1.05	0.686	0.99989	0
ENST00000252244	ENSG00000167768	KRT1	protein_coding	0.07	1.05	0.731	0.99989	0
ENST00000252318	ENSG00000130035	GALNT8	protein_coding	-0.27	-1.21	0.119	0.99989	0
ENST00000252322	ENSG00000130038	CRACR2A	protein_coding	-0.04	-1.03	0.794	0.99989	0
ENST00000252444	ENSG00000130164	LDLR	protein_coding	-0.23	-1.17	0.0832	0.99989	0
ENST00000252445	ENSG00000130165	ELOF1	protein_coding	-0.08	-1.06	0.841	0.99989	0
ENST00000252457	ENSG00000130177	CDC16	protein_coding	0.22	1.17	0.557	0.99989	0
ENST00000252458	ENSG00000130177	CDC16	protein_coding	-0.08	-1.05	0.68	0.99989	0
ENST00000252483	ENSG00000130202	NECTIN2	protein_coding	-0.03	-1.02	0.873	0.99989	0
ENST00000252512	ENSG00000130227	XPO7	protein_coding	0	-1	0.98	0.99989	0
ENST00000252519	ENSG00000130234	ACE2	protein_coding	0.25	1.19	0.43	0.99989	0
ENST00000252542	ENSG00000130254	SAFB2	protein_coding	-0.13	-1.09	0.267	0.99989	0
ENST00000252593	ENSG00000130303	BST2	protein_coding	-0.26	-1.19	0.189	0.99989	0
ENST00000252597	ENSG00000130307	USHBP1	protein_coding	-0.19	-1.14	0.202	0.99989	0
ENST00000252599	ENSG00000130309	COLGALT1	protein_coding	-0.63	-1.55	0.246	0.99989	0
ENST00000252602	ENSG00000130312	MRPL34	protein_coding	-0.04	-1.03	0.681	0.99989	0
ENST00000252660	ENSG00000130368	MAS1	protein_coding	0.03	1.02	0.643	0.99989	0
ENST00000252674	ENSG00000130382	MLLT1	protein_coding	-0.06	-1.04	0.701	0.99989	0
ENST00000252699	ENSG00000130402	ACTN4	protein_coding	-0.2	-1.15	0.712	0.99989	0
ENST00000252711	ENSG00000130414	NDUFA10	protein_coding	0.1	1.07	0.527	0.99989	0
ENST00000252713	ENSG00000197343	ZNF655	protein_coding	0.08	1.06	0.863	0.99989	0
ENST00000252744	ENSG00000130449	ZSWIM6	protein_coding	0.01	1	0.895	0.99989	0
ENST00000252797	ENSG00000169951	ZNF764	protein_coding	-0.22	-1.16	0.159	0.99989	0
ENST00000252799	ENSG00000169955	ZNF747	protein_coding	-0.28	-1.21	0.551	0.99989	0
ENST00000252813	ENSG00000130517	PGPEP1	protein_coding	0.57	1.49	0.276	0.99989	0
ENST00000252816	ENSG00000130520	LSM4	protein_coding	-0.19	-1.14	0.477	0.99989	0
ENST00000252818	ENSG00000130522	JUND	protein_coding	-0.14	-1.1	0.199	0.99989	0
ENST00000252840	ENSG00000130544	ZNF557	protein_coding	-0.12	-1.08	0.139	0.99989	0
ENST00000252891	ENSG00000105245	NUMBL	protein_coding	-0.2	-1.15	0.421	0.99989	0
ENST00000252934	ENSG00000130638	ATXN10	protein_coding	-0.01	-1.01	0.818	0.99989	0
ENST00000252936	ENSG00000130640	TUBGCP2	protein_coding	0.17	1.12	0.706	0.99989	0
ENST00000252979	ENSG00000130684	ZNF337	protein_coding	0.02	1.01	0.959	0.99989	0
ENST00000252992	ENSG00000130695	CEP85	protein_coding	-0.77	-1.7	0.218	0.99989	0
ENST00000253039	ENSG00000130741	EIF2S3	protein_coding	0.02	1.01	0.735	0.99989	0
ENST00000253048	ENSG00000130749	ZC3H4	protein_coding	0.2	1.15	0.714	0.99989	0
ENST00000253054	ENSG00000130755	GMFG	protein_coding	-0.16	-1.11	0.718	0.99989	0
ENST00000253079	ENSG00000130783	CCDC62	protein_coding	-0.63	-1.55	0.206	0.99989	0
ENST00000253115	ENSG00000130818	ZNF426	protein_coding	-0.05	-1.03	0.196	0.99989	0
ENST00000253122	ENSG00000130821	SLC6A8	protein_coding	-0.1	-1.07	0.647	0.99989	0
ENST00000253144	ENSG00000130844	ZNF331	protein_coding	0.94	1.92	0.182	0.99989	0
ENST00000253159	ENSG00000130856	ZNF236	protein_coding	0.46	1.38	0.243	0.99989	0
ENST00000253233	ENSG00000130921	C12orf65	protein_coding	-0.53	-1.44	0.377	0.99989	0
ENST00000253237	ENSG00000105447	GRWD1	protein_coding	-0.29	-1.22	0.168	0.99989	0
ENST00000253247	ENSG00000130935	NOL11	protein_coding	0.02	1.02	0.743	0.99989	0
ENST00000253251	ENSG00000130939	UBE4B	protein_coding	-0.69	-1.61	0.1	0.99989	0
ENST00000253255	ENSG00000130943	PKDREJ	protein_coding	0.29	1.22	0.0385	0.99989	0
ENST00000253270	ENSG00000130958	SLC35D2	protein_coding	0	-1	0.945	0.99989	0
ENST00000253320	ENSG00000131002	TXLNGY	transcribed_unprocessed_pseudogene	0.01	1	0.964	0.99989	0
ENST00000253329	ENSG00000131013	PPIL4	protein_coding	0	-1	0.945	0.99989	0
ENST00000253339	ENSG00000131023	LATS1	protein_coding	0.05	1.03	0.916	0.99989	0
ENST00000253363	ENSG00000131051	RBM39	protein_coding	0.06	1.04	0.671	0.99989	0
ENST00000253382	ENSG00000131069	ACSS2	protein_coding	-0.08	-1.06	0.901	0.99989	0
ENST00000253401	ENSG00000131089	ARHGEF9	protein_coding	-0.16	-1.12	0.473	0.99989	0
ENST00000253413	ENSG00000131100	ATP6V1E1	protein_coding	-0.09	-1.07	0.417	0.99989	0
ENST00000253452	ENSG00000131143	COX4I1	protein_coding	-0.42	-1.34	0.302	0.99989	0
ENST00000253457	ENSG00000131148	EMC8	protein_coding	-0.59	-1.51	0.4	0.99989	0
ENST00000253462	ENSG00000131153	GINS2	protein_coding	-0.17	-1.12	0.208	0.99989	0
ENST00000253513	ENSG00000131203	IDO1	protein_coding	-0.08	-1.06	0.851	0.99989	0
ENST00000253577	ENSG00000131269	ABCB7	protein_coding	0.17	1.13	0.371	0.99989	0
ENST00000253673	ENSG00000131355	ADGRE3	protein_coding	0.03	1.02	0.822	0.99989	0
ENST00000253686	ENSG00000131368	MRPS25	protein_coding	-0.03	-1.02	0.601	0.99989	0
ENST00000253692	ENSG00000131374	TBC1D5	protein_coding	-0.02	-1.01	0.713	0.99989	0
ENST00000253693	ENSG00000131375	CAPN7	protein_coding	0.03	1.02	0.526	0.99989	0
ENST00000253699	ENSG00000131381	RBSN	protein_coding	-0.08	-1.05	0.112	0.99989	0
ENST00000253788	ENSG00000131469	RPL27	protein_coding	-0.09	-1.07	0.406	0.99989	0
ENST00000253794	ENSG00000131475	VPS25	protein_coding	-0.17	-1.12	0.454	0.99989	0
ENST00000253799	ENSG00000131480	AOC2	protein_coding	0.01	1.01	0.978	0.99989	0
ENST00000253801	ENSG00000131482	G6PC	protein_coding	-0.15	-1.11	0.299	0.99989	0
ENST00000253803	ENSG00000275949	RP11-619A10.1	protein_coding	-0.23	-1.18	0.699	0.99989	0
ENST00000253811	ENSG00000131504	DIAPH1	protein_coding	0.18	1.13	0.718	0.99989	0
ENST00000253814	ENSG00000131507	NDFIP1	protein_coding	0.05	1.03	0.334	0.99989	0
ENST00000253815	ENSG00000131508	UBE2D2	protein_coding	0.14	1.1	0.167	0.99989	0
ENST00000253861	ENSG00000131558	EXOC4	protein_coding	-0.04	-1.03	0.493	0.99989	0
ENST00000253925	ENSG00000131626	PPFIA1	protein_coding	-0.14	-1.1	0.314	0.99989	0
ENST00000253934	ENSG00000131634	TMEM204	protein_coding	-0.03	-1.02	0.872	0.99989	0
ENST00000254029	ENSG00000131725	WDR44	protein_coding	0.04	1.03	0.558	0.99989	0
ENST00000254035	ENSG00000131730	CKMT2	protein_coding	0.17	1.12	0.709	0.99989	0
ENST00000254037	ENSG00000131732	ZCCHC9	protein_coding	-0.03	-1.02	0.713	0.99989	0
ENST00000254090	ENSG00000131781	FMO5	protein_coding	-0.06	-1.04	0.473	0.99989	0
ENST00000254101	ENSG00000131791	PRKAB2	protein_coding	-0.07	-1.05	0.14	0.99989	0
ENST00000254108	ENSG00000089280	FUS	protein_coding	-0.05	-1.04	0.537	0.99989	0
ENST00000254109	ENSG00000131797	CLUHP3	transcribed_unprocessed_pseudogene	-0.31	-1.24	0.326	0.99989	0
ENST00000254166	ENSG00000131849	ZNF132	protein_coding	-0.23	-1.17	0.162	0.99989	0
ENST00000254182	ENSG00000121417	ZNF211	protein_coding	-0.79	-1.73	0.197	0.99989	0
ENST00000254190	ENSG00000131873	CHSY1	protein_coding	-0.04	-1.03	0.686	0.99989	0
ENST00000254193	ENSG00000131876	SNRPA1	protein_coding	0.17	1.12	0.643	0.99989	0
ENST00000254231	ENSG00000131914	LIN28A	protein_coding	-0.57	-1.48	0.295	0.99989	0
ENST00000254235	ENSG00000121281	ADCY7	protein_coding	-0.18	-1.13	0.412	0.99989	0
ENST00000254250	ENSG00000131931	THAP1	protein_coding	-0.04	-1.03	0.427	0.99989	0
ENST00000254260	ENSG00000131941	RHPN2	protein_coding	0.38	1.3	0.423	0.99989	0
ENST00000254271	ENSG00000131951	LRRC9	protein_coding	0.17	1.12	0.77	0.99989	0
ENST00000254286	ENSG00000131966	ACTR10	protein_coding	-0.11	-1.08	0.19	0.99989	0
ENST00000254299	ENSG00000131979	GCH1	protein_coding	-0.77	-1.7	0.382	0.99989	0
ENST00000254301	ENSG00000131981	LGALS3	protein_coding	0.19	1.14	0.192	0.99989	0
ENST00000254321	ENSG00000196757	ZNF700	protein_coding	-0.01	-1.01	0.875	0.99989	0
ENST00000254322	ENSG00000132002	DNAJB1	protein_coding	-0.03	-1.02	0.791	0.99989	0
ENST00000254436	ENSG00000132109	TRIM21	protein_coding	-0.17	-1.13	0.308	0.99989	0
ENST00000254442	ENSG00000091157	WDR7	protein_coding	0.06	1.04	0.34	0.99989	0
ENST00000254480	ENSG00000173473	SMARCC1	protein_coding	-0.04	-1.03	0.463	0.99989	0
ENST00000254508	ENSG00000132182	NUP210	protein_coding	-0.28	-1.21	0.0541	0.99989	0
ENST00000254521	ENSG00000132196	HSD17B7	protein_coding	-0.26	-1.2	0.35	0.99989	0
ENST00000254528	ENSG00000132205	EMILIN2	protein_coding	-0.18	-1.13	0.142	0.99989	0
ENST00000254584	ENSG00000132254	ARFIP2	protein_coding	-0.43	-1.35	0.379	0.99989	0
ENST00000254605	ENSG00000132275	RRP8	protein_coding	-0.18	-1.14	0.0138	0.99989	0
ENST00000254616	ENSG00000132286	TIMM10B	protein_coding	-0.17	-1.12	0.00939	0.99989	0
ENST00000254624	ENSG00000132294	EFR3A	protein_coding	-0.56	-1.47	0.465	0.99989	0
ENST00000254630	ENSG00000132300	PTCD3	protein_coding	-0.07	-1.05	0.217	0.99989	0
ENST00000254636	ENSG00000132305	IMMT	protein_coding	0.05	1.04	0.938	0.99989	0
ENST00000254654	ENSG00000132323	ILKAP	protein_coding	-0.28	-1.21	0.365	0.99989	0
ENST00000254657	ENSG00000132326	PER2	protein_coding	-0.09	-1.06	0.272	0.99989	0
ENST00000254691	ENSG00000132357	CARD6	protein_coding	-0.12	-1.09	0.199	0.99989	0
ENST00000254695	ENSG00000132359	RAP1GAP2	protein_coding	-1.11	-2.16	0.139	0.99989	0
ENST00000254719	ENSG00000132383	RPA1	protein_coding	-0.12	-1.09	0.13	0.99989	0
ENST00000254722	ENSG00000132386	SERPINF1	protein_coding	-0.14	-1.11	0.683	0.99989	0
ENST00000254724	ENSG00000227962	RP11-382D8.3	processed_pseudogene	0.08	1.05	0.565	0.99989	0
ENST00000254742	ENSG00000132406	TMEM128	protein_coding	-0.08	-1.06	0.394	0.99989	0
ENST00000254759	ENSG00000132423	COQ3	protein_coding	-0.16	-1.12	0.644	0.99989	0
ENST00000254770	ENSG00000132434	LANCL2	protein_coding	-0.02	-1.01	0.869	0.99989	0
ENST00000254799	ENSG00000132463	GRSF1	protein_coding	-0.02	-1.01	0.725	0.99989	0
ENST00000254801	ENSG00000132465	JCHAIN	protein_coding	-0.17	-1.12	0.386	0.99989	0
ENST00000254803	ENSG00000132467	UTP3	protein_coding	-0.07	-1.05	0.193	0.99989	0
ENST00000254810	ENSG00000132475	H3F3B	protein_coding	-0.11	-1.08	0.278	0.99989	0
ENST00000254821	ENSG00000132485	ZRANB2	protein_coding	-0.1	-1.07	0.336	0.99989	0
ENST00000254846	ENSG00000132510	KDM6B	protein_coding	-0.03	-1.02	0.919	0.99989	0
ENST00000254868	ENSG00000132514	CLEC10A	protein_coding	-0.27	-1.21	0.547	0.99989	0
ENST00000254878	ENSG00000132541	RIDA	protein_coding	-0.04	-1.03	0.746	0.99989	0
ENST00000254898	ENSG00000132561	MATN2	protein_coding	0.22	1.17	0.259	0.99989	0
ENST00000254908	ENSG00000132570	PCBD2	protein_coding	-0.05	-1.03	0.698	0.99989	0
ENST00000254928	ENSG00000132591	ERAL1	protein_coding	-0.22	-1.17	0.666	0.99989	0
ENST00000254940	ENSG00000132603	NIP7	protein_coding	-0.1	-1.07	0.374	0.99989	0
ENST00000254941	ENSG00000132603	NIP7	protein_coding	-0.16	-1.12	0.818	0.99989	0
ENST00000254942	ENSG00000132604	TERF2	protein_coding	-0.21	-1.16	0.00462	0.99989	0
ENST00000254950	ENSG00000132612	VPS4A	protein_coding	-0.13	-1.09	0.419	0.99989	0
ENST00000254958	ENSG00000101384	JAG1	protein_coding	-0.01	-1.01	0.913	0.99989	0
ENST00000254977	ENSG00000132640	BTBD3	protein_coding	0.43	1.34	0.532	0.99989	0
ENST00000254998	ENSG00000132661	NXT1	protein_coding	-0.08	-1.06	0.486	0.99989	0
ENST00000255006	ENSG00000132669	RIN2	protein_coding	-0.17	-1.12	0.119	0.99989	0
ENST00000255087	ENSG00000132749	TESMIN	protein_coding	0.14	1.1	0.708	0.99989	0
ENST00000255108	ENSG00000132768	DPH2	protein_coding	-0.11	-1.08	0.761	0.99989	0
ENST00000255152	ENSG00000132801	ZSWIM3	protein_coding	-0.17	-1.12	0.388	0.99989	0
ENST00000255174	ENSG00000132823	OSER1	protein_coding	0.01	1.01	0.926	0.99989	0
ENST00000255175	ENSG00000132824	SERINC3	protein_coding	-0.23	-1.17	0.765	0.99989	0
ENST00000255194	ENSG00000132842	AP3B1	protein_coding	0.1	1.07	0.108	0.99989	0
ENST00000255198	ENSG00000132846	ZBED3	protein_coding	0.03	1.02	0.599	0.99989	0
ENST00000255226	ENSG00000132874	SLC14A2	protein_coding	-0.03	-1.02	0.763	0.99989	0
ENST00000255266	ENSG00000132915	PDE6A	protein_coding	0.55	1.47	0.264	0.99989	0
ENST00000255304	ENSG00000132952	USPL1	protein_coding	0.02	1.02	0.751	0.99989	0
ENST00000255305	ENSG00000132953	XPO4	protein_coding	-0.05	-1.03	0.431	0.99989	0
ENST00000255320	ENSG00000132967	HMGB1P5	transcribed_processed_pseudogene	-0.49	-1.41	0.155	0.99989	0
ENST00000255324	ENSG00000132972	RNF17	protein_coding	-0.88	-1.85	0.088	0.99989	0
ENST00000255325	ENSG00000132972	RNF17	protein_coding	-0.5	-1.42	0.264	0.99989	0
ENST00000255380	ENSG00000133019	CHRM3	protein_coding	0.33	1.26	0.129	0.99989	0
ENST00000255381	ENSG00000264424	MYH4	protein_coding	0.04	1.03	0.877	0.99989	0
ENST00000255390	ENSG00000133028	SCO1	protein_coding	-0.01	-1	0.882	0.99989	0
ENST00000255409	ENSG00000133048	CHI3L1	protein_coding	0.05	1.04	0.795	0.99989	0
ENST00000255465	ENSG00000133101	CCNA1	protein_coding	0.14	1.1	0.736	0.99989	0
ENST00000255476	ENSG00000133111	RFXAP	protein_coding	-0.09	-1.06	0.336	0.99989	0
ENST00000255495	ENSG00000133131	MORC4	protein_coding	0.65	1.57	0.277	0.99989	0
ENST00000255559	ENSG00000133195	SLC39A11	protein_coding	-0.11	-1.08	0.743	0.99989	0
ENST00000255622	ENSG00000133256	PDE6B	protein_coding	-0.53	-1.44	0.0133	0.99989	0
ENST00000255641	ENSG00000133275	CSNK1G2	protein_coding	-0.2	-1.15	0.309	0.99989	0
ENST00000255674	ENSG00000176225	RTTN	protein_coding	-0.06	-1.04	0.413	0.99989	0
ENST00000255688	ENSG00000133321	RARRES3	protein_coding	-0.37	-1.29	0.101	0.99989	0
ENST00000255759	ENSG00000133393	FOPNL	protein_coding	-1.22	-2.34	0.0026	0.88926	0
ENST00000255764	ENSG00000133398	MED10	protein_coding	-0.05	-1.03	0.523	0.99989	0
ENST00000255858	ENSG00000133488	SEC14L4	protein_coding	-0.43	-1.35	0.107	0.99989	0
ENST00000255882	ENSG00000241973	PI4KA	protein_coding	-0.17	-1.13	0.443	0.99989	0
ENST00000255945	ENSG00000133574	GIMAP4	protein_coding	0.02	1.01	0.835	0.99989	0
ENST00000255977	ENSG00000133606	MKRN1	protein_coding	0.05	1.04	0.661	0.99989	0
ENST00000256001	ENSG00000133627	ACTR3B	protein_coding	0.72	1.65	0.134	0.99989	0
ENST00000256015	ENSG00000133639	BTG1	protein_coding	0.08	1.06	0.191	0.99989	0
ENST00000256031	ENSG00000133657	ATP13A3	protein_coding	0.05	1.03	0.428	0.99989	0
ENST00000256062	ENSG00000133687	TMTC1	protein_coding	0.39	1.31	0.0785	0.99989	0
ENST00000256078	ENSG00000133703	KRAS	protein_coding	0.22	1.16	0.0789	0.99989	0
ENST00000256079	ENSG00000133704	IPO8	protein_coding	0.01	1.01	0.812	0.99989	0
ENST00000256103	ENSG00000147588	PMP2	protein_coding	0.25	1.19	0.0465	0.99989	0
ENST00000256108	ENSG00000133731	IMPA1	protein_coding	0.01	1.01	0.834	0.99989	0
ENST00000256117	ENSG00000133740	E2F5	protein_coding	0.04	1.03	0.542	0.99989	0
ENST00000256151	ENSG00000133773	CCDC59	protein_coding	0.06	1.04	0.508	0.99989	0
ENST00000256178	ENSG00000133800	LYVE1	protein_coding	-0.06	-1.04	0.755	0.99989	0
ENST00000256186	ENSG00000133808	MICALCL	protein_coding	0.08	1.06	0.581	0.99989	0
ENST00000256190	ENSG00000133812	SBF2	protein_coding	-0.21	-1.15	0.151	0.99989	0
ENST00000256194	ENSG00000133816	MICAL2	protein_coding	-0.14	-1.1	0.798	0.99989	0
ENST00000256216	ENSG00000133835	HSD17B4	protein_coding	0.28	1.21	0.632	0.99989	0
ENST00000256246	ENSG00000133863	TEX15	protein_coding	0.06	1.04	0.804	0.99989	0
ENST00000256255	ENSG00000133872	SARAF	protein_coding	-0.18	-1.13	0.311	0.99989	0
ENST00000256257	ENSG00000133874	RNF122	protein_coding	-0.18	-1.13	0.276	0.99989	0
ENST00000256319	ENSG00000133935	C14orf1	protein_coding	-0.06	-1.04	0.527	0.99989	0
ENST00000256324	ENSG00000133943	C14orf159	protein_coding	0.07	1.05	0.655	0.99989	0
ENST00000256343	ENSG00000133962	CATSPERB	protein_coding	0.18	1.13	0.762	0.99989	0
ENST00000256362	ENSG00000133980	VRTN	protein_coding	-0.32	-1.25	0.273	0.99989	0
ENST00000256366	ENSG00000213463	SYNJ2BP	protein_coding	0	1	0.965	0.99989	0
ENST00000256367	ENSG00000133985	TTC9	protein_coding	0.07	1.05	0.522	0.99989	0
ENST00000256379	ENSG00000133997	MED6	protein_coding	-0.02	-1.01	0.843	0.99989	0
ENST00000256383	ENSG00000134001	EIF2S1	protein_coding	-0.02	-1.01	0.725	0.99989	0
ENST00000256389	ENSG00000134007	ADAM20	protein_coding	0.07	1.05	0.638	0.99989	0
ENST00000256412	ENSG00000134028	ADAMDEC1	protein_coding	0.22	1.16	0.482	0.99989	0
ENST00000256425	ENSG00000134042	MRO	protein_coding	0.01	1	0.978	0.99989	0
ENST00000256429	ENSG00000134046	MBD2	protein_coding	-0.03	-1.02	0.573	0.99989	0
ENST00000256433	ENSG00000134049	IER3IP1	protein_coding	-0.01	-1.01	0.872	0.99989	0
ENST00000256441	ENSG00000134056	MRPS36	protein_coding	0.02	1.01	0.799	0.99989	0
ENST00000256442	ENSG00000134057	CCNB1	protein_coding	-0.14	-1.1	0.356	0.99989	0
ENST00000256443	ENSG00000134058	CDK7	protein_coding	2.03	4.07	0.00967	0.99989	0
ENST00000256447	ENSG00000134061	CD180	protein_coding	-0.14	-1.1	0.0714	0.99989	0
ENST00000256452	ENSG00000091181	IL5RA	protein_coding	-0.04	-1.03	0.929	0.99989	0
ENST00000256458	ENSG00000134070	IRAK2	protein_coding	-0.05	-1.04	0.622	0.99989	0
ENST00000256460	ENSG00000134072	CAMK1	protein_coding	-0.26	-1.2	0.585	0.99989	0
ENST00000256474	ENSG00000134086	VHL	protein_coding	-0.05	-1.03	0.702	0.99989	0
ENST00000256495	ENSG00000134107	BHLHE40	protein_coding	-0.32	-1.25	0.00129	0.79514	0
ENST00000256497	ENSG00000134109	EDEM1	protein_coding	-0.1	-1.07	0.126	0.99989	0
ENST00000256509	ENSG00000134121	CHL1	protein_coding	1.27	2.42	0.0164	0.99989	0
ENST00000256538	ENSG00000134146	DPH6	protein_coding	0.01	1.01	0.9	0.99989	0
ENST00000256544	ENSG00000134152	KATNBL1	protein_coding	0.12	1.09	0.238	0.99989	0
ENST00000256545	ENSG00000134153	EMC7	protein_coding	-0.12	-1.09	0.121	0.99989	0
ENST00000256578	ENSG00000116337	AMPD2	protein_coding	0.07	1.05	0.875	0.99989	0
ENST00000256594	ENSG00000134202	GSTM3	protein_coding	-0.24	-1.18	0.0516	0.99989	0
ENST00000256637	ENSG00000134243	SORT1	protein_coding	-0.19	-1.14	0.135	0.99989	0
ENST00000256646	ENSG00000134250	NOTCH2	protein_coding	0.06	1.04	0.402	0.99989	0
ENST00000256649	ENSG00000134253	TRIM45	protein_coding	-0.06	-1.05	0.89	0.99989	0
ENST00000256652	ENSG00000134256	CD101	protein_coding	-0.3	-1.23	0.0821	0.99989	0
ENST00000256658	ENSG00000134262	AP4B1	protein_coding	-0.03	-1.02	0.87	0.99989	0
ENST00000256678	ENSG00000134283	PPHLN1	protein_coding	-0.08	-1.06	0.832	0.99989	0
ENST00000256682	ENSG00000134287	ARF3	protein_coding	-0.02	-1.01	0.834	0.99989	0
ENST00000256686	ENSG00000134291	TMEM106C	protein_coding	-0.49	-1.41	0.115	0.99989	0
ENST00000256689	ENSG00000134294	SLC38A2	protein_coding	0.15	1.11	0.00817	0.99989	0
ENST00000256692	ENSG00000134297	PLEKHA8P1	transcribed_processed_pseudogene	0	-1	0.997	0.99989	0
ENST00000256707	ENSG00000134313	KIDINS220	protein_coding	0.05	1.03	0.849	0.99989	0
ENST00000256720	ENSG00000134324	LPIN1	protein_coding	-0.1	-1.07	0.26	0.99989	0
ENST00000256722	ENSG00000134326	CMPK2	protein_coding	-0.08	-1.06	0.791	0.99989	0
ENST00000256759	ENSG00000134363	FST	protein_coding	0.16	1.11	0.69	0.99989	0
ENST00000256830	ENSG00000049759	NEDD4L	protein_coding	0.55	1.46	0.286	0.99989	0
ENST00000256854	ENSG00000134440	NARS	protein_coding	-0.02	-1.01	0.768	0.99989	0
ENST00000256858	ENSG00000134444	KIAA1468	protein_coding	0.02	1.01	0.596	0.99989	0
ENST00000256897	ENSG00000134480	CCNH	protein_coding	0.01	1.01	0.88	0.99989	0
ENST00000256906	ENSG00000134489	HRH4	protein_coding	-0.23	-1.17	0.145	0.99989	0
ENST00000256935	ENSG00000134516	DOCK2	protein_coding	-0.11	-1.08	0.177	0.99989	0
ENST00000256951	ENSG00000134531	EMP1	protein_coding	-0.05	-1.03	0.636	0.99989	0
ENST00000256969	ENSG00000134548	SPX	protein_coding	0.3	1.23	0.464	0.99989	0
ENST00000256996	ENSG00000134574	DDB2	protein_coding	-0.42	-1.34	0.314	0.99989	0
ENST00000256997	ENSG00000134575	ACP2	protein_coding	-0.54	-1.46	0.226	0.99989	0
ENST00000257017	ENSG00000134594	RAB33A	protein_coding	-0.41	-1.33	0.104	0.99989	0
ENST00000257075	ENSG00000134644	PUM1	protein_coding	-0.27	-1.2	0.653	0.99989	0
ENST00000257177	ENSG00000134744	ZCCHC11	protein_coding	-0.44	-1.36	0.0847	0.99989	0
ENST00000257181	ENSG00000134748	PRPF38A	protein_coding	-0.01	-1.01	0.725	0.99989	0
ENST00000257189	ENSG00000134757	DSG3	protein_coding	-0.12	-1.09	0.488	0.99989	0
ENST00000257190	ENSG00000134758	RNF138	protein_coding	0.09	1.07	0.363	0.99989	0
ENST00000257197	ENSG00000134765	DSC1	protein_coding	0.22	1.16	0.745	0.99989	0
ENST00000257198	ENSG00000134765	DSC1	protein_coding	0.17	1.13	0.799	0.99989	0
ENST00000257245	ENSG00000134809	TIMM10	protein_coding	0.12	1.09	0.439	0.99989	0
ENST00000257248	ENSG00000134812	GIF	protein_coding	0.26	1.19	0.465	0.99989	0
ENST00000257264	ENSG00000134827	TCN1	protein_coding	-0.07	-1.05	0.631	0.99989	0
ENST00000257287	ENSG00000174799	CEP135	protein_coding	0.06	1.04	0.34	0.99989	0
ENST00000257290	ENSG00000134853	PDGFRA	protein_coding	0.26	1.2	0.192	0.99989	0
ENST00000257336	ENSG00000134897	BIVM	protein_coding	-0.16	-1.11	0.178	0.99989	0
ENST00000257347	ENSG00000134905	CARS2	protein_coding	-0.06	-1.04	0.896	0.99989	0
ENST00000257408	ENSG00000134962	KLB	protein_coding	0.11	1.08	0.199	0.99989	0
ENST00000257414	ENSG00000092421	SEMA6A	protein_coding	0.77	1.7	0.039	0.99989	0
ENST00000257430	ENSG00000134982	APC	protein_coding	0.03	1.02	0.586	0.99989	0
ENST00000257435	ENSG00000134986	NREP	protein_coding	-0.04	-1.03	0.778	0.99989	0
ENST00000257468	ENSG00000135018	UBQLN1	protein_coding	0.15	1.11	0.2	0.99989	0
ENST00000257497	ENSG00000135046	ANXA1	protein_coding	-0.02	-1.02	0.813	0.99989	0
ENST00000257527	ENSG00000135074	ADAM19	protein_coding	-0.13	-1.09	0.302	0.99989	0
ENST00000257548	ENSG00000135093	USP30	protein_coding	0.03	1.02	0.963	0.99989	0
ENST00000257570	ENSG00000135114	OASL	protein_coding	-0.23	-1.17	0.308	0.99989	0
ENST00000257572	ENSG00000135116	HRK	protein_coding	-0.15	-1.11	0.216	0.99989	0
ENST00000257575	ENSG00000135119	RNFT2	protein_coding	0.05	1.03	0.692	0.99989	0
ENST00000257604	ENSG00000135148	TRAFD1	protein_coding	0.3	1.23	0.358	0.99989	0
ENST00000257626	ENSG00000186088	GSAP	protein_coding	-0.04	-1.03	0.532	0.99989	0
ENST00000257637	ENSG00000135185	TMEM243	protein_coding	-0.05	-1.03	0.498	0.99989	0
ENST00000257659	ENSG00000105793	GTPBP10	protein_coding	0.19	1.14	0.315	0.99989	0
ENST00000257663	ENSG00000135211	TMEM60	protein_coding	-0.18	-1.13	0.0253	0.99989	0
ENST00000257694	ENSG00000135241	PNPLA8	protein_coding	-0.07	-1.05	0.442	0.99989	0
ENST00000257696	ENSG00000135245	HILPDA	protein_coding	0.08	1.06	0.858	0.99989	0
ENST00000257700	ENSG00000135249	RINT1	protein_coding	-0.03	-1.02	0.673	0.99989	0
ENST00000257745	ENSG00000005483	KMT2E	protein_coding	-0.07	-1.05	0.46	0.99989	0
ENST00000257749	ENSG00000112182	BACH2	protein_coding	0.06	1.04	0.589	0.99989	0
ENST00000257766	ENSG00000135315	CEP162	protein_coding	0.88	1.85	0.304	0.99989	0
ENST00000257770	ENSG00000135318	NT5E	protein_coding	-0.15	-1.11	0.496	0.99989	0
ENST00000257776	ENSG00000135324	MRAP2	protein_coding	0.13	1.09	0.216	0.99989	0
ENST00000257787	ENSG00000135334	AKIRIN2	protein_coding	-0.05	-1.03	0.612	0.99989	0
ENST00000257789	ENSG00000135336	ORC3	protein_coding	0	-1	0.989	0.99989	0
ENST00000257818	ENSG00000135363	LMO2	protein_coding	-0.41	-1.33	0.225	0.99989	0
ENST00000257829	ENSG00000135372	NAT10	protein_coding	-0.36	-1.28	0.18	0.99989	0
ENST00000257831	ENSG00000135373	EHF	protein_coding	0.56	1.47	0.174	0.99989	0
ENST00000257836	ENSG00000135378	PRRG4	protein_coding	0.05	1.03	0.714	0.99989	0
ENST00000257861	ENSG00000135407	AVIL	protein_coding	0.33	1.25	0.0236	0.99989	0
ENST00000257868	ENSG00000135414	GDF11	protein_coding	-0.07	-1.05	0.329	0.99989	0
ENST00000257897	ENSG00000135439	AGAP2	protein_coding	-0.27	-1.21	0.12	0.99989	0
ENST00000257904	ENSG00000135446	CDK4	protein_coding	-0.17	-1.13	0.706	0.99989	0
ENST00000257910	ENSG00000135452	TSPAN31	protein_coding	-0.15	-1.11	0.119	0.99989	0
ENST00000257915	ENSG00000135457	TFCP2	protein_coding	-0.08	-1.05	0.164	0.99989	0
ENST00000257940	ENSG00000135482	ZC3H10	protein_coding	-0.1	-1.07	0.0956	0.99989	0
ENST00000257963	ENSG00000135503	ACVR1B	protein_coding	-0.05	-1.03	0.713	0.99989	0
ENST00000257966	ENSG00000135506	OS9	protein_coding	-0.74	-1.67	0.204	0.99989	0
ENST00000258052	ENSG00000135587	SMPD2	protein_coding	0.02	1.01	0.95	0.99989	0
ENST00000258062	ENSG00000135597	REPS1	protein_coding	-0.25	-1.19	0.618	0.99989	0
ENST00000258091	ENSG00000135624	CCT7	protein_coding	-0.22	-1.16	0.572	0.99989	0
ENST00000258104	ENSG00000135636	DYSF	protein_coding	-0.1	-1.07	0.849	0.99989	0
ENST00000258105	ENSG00000204822	MRPL53	protein_coding	-0.06	-1.04	0.551	0.99989	0
ENST00000258111	ENSG00000135643	KCNMB4	protein_coding	-0.05	-1.04	0.693	0.99989	0
ENST00000258145	ENSG00000135677	GNS	protein_coding	-0.53	-1.45	0.281	0.99989	0
ENST00000258148	ENSG00000135679	MDM2	protein_coding	0.46	1.38	0.468	0.99989	0
ENST00000258149	ENSG00000135679	MDM2	protein_coding	0.11	1.08	0.106	0.99989	0
ENST00000258169	ENSG00000135698	MPHOSPH6	protein_coding	0.1	1.07	0.215	0.99989	0
ENST00000258173	ENSG00000205084	TMEM231	protein_coding	0.04	1.03	0.673	0.99989	0
ENST00000258180	ENSG00000135709	KIAA0513	protein_coding	-0.44	-1.35	0.55	0.99989	0
ENST00000258198	ENSG00000135720	DYNC1LI2	protein_coding	-0.02	-1.01	0.561	0.99989	0
ENST00000258229	ENSG00000135749	PCNX2	protein_coding	-0.04	-1.03	0.609	0.99989	0
ENST00000258243	ENSG00000135763	URB2	protein_coding	-0.05	-1.03	0.57	0.99989	0
ENST00000258301	ENSG00000135823	STX6	protein_coding	0.01	1.01	0.833	0.99989	0
ENST00000258317	ENSG00000135838	NPL	protein_coding	-0.03	-1.02	0.75	0.99989	0
ENST00000258341	ENSG00000135862	LAMC1	protein_coding	-0.17	-1.12	0.252	0.99989	0
ENST00000258349	ENSG00000135870	RC3H1	protein_coding	0.39	1.31	0.254	0.99989	0
ENST00000258381	ENSG00000135899	SP110	protein_coding	-0.12	-1.09	0.552	0.99989	0
ENST00000258382	ENSG00000135899	SP110	protein_coding	-0.33	-1.26	0.456	0.99989	0
ENST00000258383	ENSG00000135900	MRPL44	protein_coding	0	1	0.981	0.99989	0
ENST00000258390	ENSG00000135905	DOCK10	protein_coding	0.47	1.38	0.26	0.99989	0
ENST00000258398	ENSG00000135912	TTLL4	protein_coding	-0.74	-1.67	0.164	0.99989	0
ENST00000258399	ENSG00000135913	USP37	protein_coding	0	-1	0.946	0.99989	0
ENST00000258400	ENSG00000135914	HTR2B	protein_coding	0.08	1.06	0.45	0.99989	0
ENST00000258405	ENSG00000135919	SERPINE2	protein_coding	0.63	1.55	0.211	0.99989	0
ENST00000258412	ENSG00000135926	TMBIM1	protein_coding	-0.2	-1.15	0.175	0.99989	0
ENST00000258416	ENSG00000135930	EIF4E2	protein_coding	-0.09	-1.06	0.617	0.99989	0
ENST00000258418	ENSG00000135932	CAB39	protein_coding	0.02	1.02	0.666	0.99989	0
ENST00000258424	ENSG00000135940	COX5B	protein_coding	0.07	1.05	0.656	0.99989	0
ENST00000258428	ENSG00000135945	REV1	protein_coding	0.55	1.46	0.344	0.99989	0
ENST00000258436	ENSG00000135953	MFSD9	protein_coding	-0.03	-1.02	0.694	0.99989	0
ENST00000258439	ENSG00000135956	TMEM127	protein_coding	-0.06	-1.04	0.39	0.99989	0
ENST00000258443	ENSG00000135960	EDAR	protein_coding	-0.09	-1.06	0.689	0.99989	0
ENST00000258455	ENSG00000135972	MRPS9	protein_coding	0.06	1.04	0.303	0.99989	0
ENST00000258457	ENSG00000135974	C2orf49	protein_coding	0.01	1.01	0.774	0.99989	0
ENST00000258459	ENSG00000196912	ANKRD36B	protein_coding	0.68	1.6	0.199	0.99989	0
ENST00000258484	ENSG00000135999	EPC2	protein_coding	0	-1	0.987	0.99989	0
ENST00000258494	ENSG00000136010	ALDH1L2	protein_coding	0.1	1.07	0.852	0.99989	0
ENST00000258499	ENSG00000136014	USP44	protein_coding	0.12	1.08	0.502	0.99989	0
ENST00000258526	ENSG00000136040	PLXNC1	protein_coding	-0.01	-1.01	0.867	0.99989	0
ENST00000258530	ENSG00000136044	APPL2	protein_coding	-0.01	-1	0.977	0.99989	0
ENST00000258534	ENSG00000136048	DRAM1	protein_coding	-0.04	-1.03	0.562	0.99989	0
ENST00000258538	ENSG00000136052	SLC41A2	protein_coding	0	1	0.994	0.99989	0
ENST00000258607	ENSG00000136108	CKAP2	protein_coding	0.82	1.76	0.149	0.99989	0
ENST00000258646	ENSG00000136144	RCBTB1	protein_coding	0.13	1.1	0.0649	0.99989	0
ENST00000258648	ENSG00000136146	MED4	protein_coding	0.02	1.02	0.718	0.99989	0
ENST00000258662	ENSG00000136159	NUDT15	protein_coding	-0.02	-1.02	0.727	0.99989	0
ENST00000258672	ENSG00000136169	SETDB2	protein_coding	0.07	1.05	0.382	0.99989	0
ENST00000258679	ENSG00000106086	PLEKHA8	protein_coding	0.2	1.15	0.373	0.99989	0
ENST00000258704	ENSG00000136206	SPDYE1	protein_coding	0.19	1.14	0.0544	0.99989	0
ENST00000258711	ENSG00000136213	CHST12	protein_coding	-0.05	-1.04	0.432	0.99989	0
ENST00000258729	ENSG00000136231	IGF2BP3	protein_coding	0.58	1.49	0.286	0.99989	0
ENST00000258738	ENSG00000004846	ABCB5	protein_coding	-0.14	-1.1	0.751	0.99989	0
ENST00000258739	ENSG00000136240	KDELR2	protein_coding	0.03	1.02	0.503	0.99989	0
ENST00000258742	ENSG00000136243	NUPL2	protein_coding	-0.01	-1.01	0.91	0.99989	0
ENST00000258761	ENSG00000136261	BZW2	protein_coding	-0.24	-1.18	0.677	0.99989	0
ENST00000258774	ENSG00000136273	HUS1	protein_coding	-0.02	-1.01	0.856	0.99989	0
ENST00000258787	ENSG00000136286	MYO1G	protein_coding	-0.25	-1.19	0.642	0.99989	0
ENST00000258807	ENSG00000136305	CIDEB	protein_coding	-0.34	-1.27	0.464	0.99989	0
ENST00000258821	ENSG00000136319	TTC5	protein_coding	0.03	1.02	0.547	0.99989	0
ENST00000258873	ENSG00000103740	ACSBG1	protein_coding	0.05	1.03	0.49	0.99989	0
ENST00000258874	ENSG00000136371	MTHFS	protein_coding	-0.04	-1.03	0.63	0.99989	0
ENST00000258884	ENSG00000136379	ABHD17C	protein_coding	-0.36	-1.28	0.556	0.99989	0
ENST00000258886	ENSG00000136381	IREB2	protein_coding	0.06	1.04	0.233	0.99989	0
ENST00000258909	ENSG00000136404	TM6SF1	protein_coding	1.14	2.2	0.0781	0.99989	0
ENST00000258947	ENSG00000136436	CALCOCO2	protein_coding	0.06	1.04	0.476	0.99989	0
ENST00000258955	ENSG00000136444	RSAD1	protein_coding	-0.23	-1.17	0.0123	0.99989	0
ENST00000258960	ENSG00000136448	NMT1	protein_coding	-0.29	-1.22	0.262	0.99989	0
ENST00000258963	ENSG00000136451	VEZF1	protein_coding	0.03	1.02	0.498	0.99989	0
ENST00000258975	ENSG00000136463	TACO1	protein_coding	-0.21	-1.16	0.269	0.99989	0
ENST00000258991	ENSG00000136478	TEX2	protein_coding	-0.13	-1.1	0.418	0.99989	0
ENST00000259006	ENSG00000136490	LIMD2	protein_coding	-0.17	-1.12	0.416	0.99989	0
ENST00000259008	ENSG00000136492	BRIP1	protein_coding	0.05	1.04	0.588	0.99989	0
ENST00000259021	ENSG00000136504	KAT7	protein_coding	-0.01	-1.01	0.789	0.99989	0
ENST00000259030	ENSG00000136514	RTP4	protein_coding	-0.2	-1.15	0.267	0.99989	0
ENST00000259037	ENSG00000136521	NDUFB5	protein_coding	-0.06	-1.04	0.709	0.99989	0
ENST00000259043	ENSG00000136527	TRA2B	protein_coding	-0.02	-1.01	0.958	0.99989	0
ENST00000259050	ENSG00000136536	43166	protein_coding	0.09	1.06	0.294	0.99989	0
ENST00000259053	ENSG00000241399	CD302	protein_coding	0.02	1.01	0.812	0.99989	0
ENST00000259056	ENSG00000136542	GALNT5	protein_coding	0.05	1.03	0.64	0.99989	0
ENST00000259075	ENSG00000136560	TANK	protein_coding	-0.03	-1.02	0.731	0.99989	0
ENST00000259089	ENSG00000136573	BLK	protein_coding	-0.5	-1.42	0.114	0.99989	0
ENST00000259119	ENSG00000136603	SKIL	protein_coding	-0.56	-1.47	0.45	0.99989	0
ENST00000259154	ENSG00000136636	KCTD3	protein_coding	0.14	1.1	0.0798	0.99989	0
ENST00000259199	ENSG00000136682	CBWD2	protein_coding	0.12	1.09	0.288	0.99989	0
ENST00000259206	ENSG00000136689	IL1RN	protein_coding	-1.02	-2.03	0.0584	0.99989	0
ENST00000259229	ENSG00000136710	CCDC115	protein_coding	-0.14	-1.1	0.054	0.99989	0
ENST00000259234	ENSG00000136715	SAP130	protein_coding	-0.9	-1.87	0.12	0.99989	0
ENST00000259235	ENSG00000136715	SAP130	protein_coding	-0.11	-1.08	0.87	0.99989	0
ENST00000259241	ENSG00000136720	HS6ST1	protein_coding	-0.23	-1.17	0.275	0.99989	0
ENST00000259253	ENSG00000136731	UGGT1	protein_coding	-0.02	-1.01	0.716	0.99989	0
ENST00000259254	ENSG00000136732	GYPC	protein_coding	0.27	1.21	0.295	0.99989	0
ENST00000259335	ENSG00000136813	KIAA0368	protein_coding	0.32	1.25	0.653	0.99989	0
ENST00000259339	ENSG00000136816	TOR1B	protein_coding	-0.12	-1.08	0.398	0.99989	0
ENST00000259351	ENSG00000136828	RALGPS1	protein_coding	-0.18	-1.14	0.704	0.99989	0
ENST00000259365	ENSG00000136842	TMOD1	protein_coding	0.55	1.46	0.458	0.99989	0
ENST00000259392	ENSG00000136867	SLC31A2	protein_coding	-0.63	-1.54	0.259	0.99989	0
ENST00000259395	ENSG00000136870	ZNF189	protein_coding	-0.07	-1.05	0.878	0.99989	0
ENST00000259396	ENSG00000229314	ORM1	protein_coding	-0.06	-1.04	0.87	0.99989	0
ENST00000259400	ENSG00000136874	STX17	protein_coding	-0.06	-1.04	0.232	0.99989	0
ENST00000259407	ENSG00000136881	BAAT	protein_coding	-0.11	-1.08	0.777	0.99989	0
ENST00000259455	ENSG00000136928	GABBR2	protein_coding	-0.07	-1.05	0.559	0.99989	0
ENST00000259456	ENSG00000136929	HEMGN	protein_coding	-0.15	-1.11	0.29	0.99989	0
ENST00000259457	ENSG00000136930	PSMB7	protein_coding	-0.07	-1.05	0.674	0.99989	0
ENST00000259460	ENSG00000136933	RABEPK	protein_coding	-0.08	-1.06	0.894	0.99989	0
ENST00000259467	ENSG00000136940	PDCL	protein_coding	-0.03	-1.02	0.601	0.99989	0
ENST00000259477	ENSG00000136950	ARPC5L	protein_coding	-0.19	-1.14	0.036	0.99989	0
ENST00000259486	ENSG00000136960	ENPP2	protein_coding	0.29	1.23	0.546	0.99989	0
ENST00000259512	ENSG00000136986	DERL1	protein_coding	-0.05	-1.03	0.266	0.99989	0
ENST00000259526	ENSG00000136999	NOV	protein_coding	0	1	0.999	0.99989	0
ENST00000259569	ENSG00000137040	RANBP6	protein_coding	-0.03	-1.02	0.617	0.99989	0
ENST00000259605	ENSG00000137075	RNF38	protein_coding	-0.06	-1.04	0.81	0.99989	0
ENST00000259608	ENSG00000137078	SIT1	protein_coding	-0.28	-1.22	0.198	0.99989	0
ENST00000259632	ENSG00000137100	DCTN3	protein_coding	-0.36	-1.28	0.267	0.99989	0
ENST00000259633	ENSG00000137101	CD72	protein_coding	-0.79	-1.73	0.165	0.99989	0
ENST00000259667	ENSG00000137133	HINT2	protein_coding	0.01	1.01	0.982	0.99989	0
ENST00000259698	ENSG00000111913	FAM65B	protein_coding	-0.33	-1.26	0.603	0.99989	0
ENST00000259711	ENSG00000137177	KIF13A	protein_coding	-0.04	-1.03	0.913	0.99989	0
ENST00000259727	ENSG00000137198	GMPR	protein_coding	0.15	1.11	0.351	0.99989	0
ENST00000259746	ENSG00000137216	TMEM63B	protein_coding	0.64	1.56	0.176	0.99989	0
ENST00000259803	ENSG00000137270	GCM1	protein_coding	-0.04	-1.03	0.696	0.99989	0
ENST00000259808	ENSG00000137275	RIPK1	protein_coding	-0.15	-1.11	0.39	0.99989	0
ENST00000259873	ENSG00000204568	MRPS18B	protein_coding	-0.23	-1.17	0.602	0.99989	0
ENST00000259883	ENSG00000137338	PGBD1	protein_coding	0.07	1.05	0.664	0.99989	0
ENST00000259939	ENSG00000137393	RNF144B	protein_coding	0.01	1.01	0.906	0.99989	0
ENST00000259941	ENSG00000137394	TRIM10	protein_coding	1.23	2.35	0.00823	0.99989	0
ENST00000259963	ENSG00000137414	FAM8A1	protein_coding	0.01	1.01	0.894	0.99989	0
ENST00000259989	ENSG00000137441	FGFBP2	protein_coding	-0.35	-1.27	0.0516	0.99989	0
ENST00000259997	ENSG00000137449	CPEB2	protein_coding	0.1	1.07	0.388	0.99989	0
ENST00000260008	ENSG00000137460	FHDC1	protein_coding	-0.05	-1.04	0.937	0.99989	0
ENST00000260010	ENSG00000137462	TLR2	protein_coding	-0.02	-1.02	0.784	0.99989	0
ENST00000260045	ENSG00000137492	THAP12	protein_coding	-0.05	-1.04	0.356	0.99989	0
ENST00000260054	ENSG00000137500	CCDC90B	protein_coding	0.25	1.19	0.361	0.99989	0
ENST00000260102	ENSG00000137547	MRPL15	protein_coding	-0.15	-1.11	0.249	0.99989	0
ENST00000260113	ENSG00000137558	PI15	protein_coding	-0.15	-1.11	0.624	0.99989	0
ENST00000260116	ENSG00000137561	TTPA	protein_coding	0.19	1.14	0.301	0.99989	0
ENST00000260118	ENSG00000137563	GGH	protein_coding	0.04	1.03	0.754	0.99989	0
ENST00000260126	ENSG00000137571	SLCO5A1	protein_coding	-0.01	-1	0.968	0.99989	0
ENST00000260129	ENSG00000137574	TGS1	protein_coding	-0.08	-1.05	0.207	0.99989	0
ENST00000260130	ENSG00000137575	SDCBP	protein_coding	0.06	1.04	0.556	0.99989	0
ENST00000260184	ENSG00000181381	DDX60L	protein_coding	-0.05	-1.03	0.778	0.99989	0
ENST00000260191	ENSG00000149305	HTR3B	protein_coding	0.09	1.07	0.586	0.99989	0
ENST00000260197	ENSG00000137642	SORL1	protein_coding	0.04	1.02	0.706	0.99989	0
ENST00000260210	ENSG00000137656	BUD13	protein_coding	-0.15	-1.11	0.201	0.99989	0
ENST00000260247	ENSG00000137692	DCUN1D5	protein_coding	-0.05	-1.03	0.544	0.99989	0
ENST00000260257	ENSG00000255561	FDXACB1	protein_coding	-0.11	-1.08	0.179	0.99989	0
ENST00000260264	ENSG00000137709	POU2F3	protein_coding	-0.02	-1.01	0.919	0.99989	0
ENST00000260270	ENSG00000137714	FDX1	protein_coding	-0.03	-1.02	0.431	0.99989	0
ENST00000260276	ENSG00000137720	C11orf1	protein_coding	0	-1	0.982	0.99989	0
ENST00000260315	ENSG00000137757	CASP5	protein_coding	-0.4	-1.32	0.388	0.99989	0
ENST00000260318	ENSG00000137760	ALKBH8	protein_coding	0.28	1.21	0.365	0.99989	0
ENST00000260323	ENSG00000137766	UNC13C	protein_coding	-0.09	-1.06	0.34	0.99989	0
ENST00000260324	ENSG00000137767	SQRDL	protein_coding	0.05	1.03	0.865	0.99989	0
ENST00000260327	ENSG00000137770	CTDSPL2	protein_coding	0.08	1.06	0.222	0.99989	0
ENST00000260356	ENSG00000137801	THBS1	protein_coding	0.08	1.06	0.559	0.99989	0
ENST00000260359	ENSG00000137804	NUSAP1	protein_coding	-0.59	-1.5	0.229	0.99989	0
ENST00000260361	ENSG00000137806	NDUFAF1	protein_coding	-0.07	-1.05	0.319	0.99989	0
ENST00000260363	ENSG00000137807	KIF23	protein_coding	-0.09	-1.06	0.869	0.99989	0
ENST00000260372	ENSG00000137814	HAUS2	protein_coding	-0.11	-1.08	0.0958	0.99989	0
ENST00000260379	ENSG00000137818	RPLP1	protein_coding	-0.06	-1.05	0.59	0.99989	0
ENST00000260402	ENSG00000137841	PLCB2	protein_coding	-0.07	-1.05	0.913	0.99989	0
ENST00000260403	ENSG00000137842	TMEM62	protein_coding	-0.11	-1.08	0.315	0.99989	0
ENST00000260408	ENSG00000137845	ADAM10	protein_coding	0.09	1.06	0.125	0.99989	0
ENST00000260443	ENSG00000137876	RSL24D1	protein_coding	0.01	1.01	0.876	0.99989	0
ENST00000260453	ENSG00000138587	MNS1	protein_coding	0.02	1.02	0.915	0.99989	0
ENST00000260505	ENSG00000137941	TTLL7	protein_coding	-0.57	-1.48	0.358	0.99989	0
ENST00000260506	ENSG00000137942	FNBP1L	protein_coding	-0.06	-1.04	0.522	0.99989	0
ENST00000260526	ENSG00000137962	ARHGAP29	protein_coding	-0.16	-1.12	0.0914	0.99989	0
ENST00000260563	ENSG00000137996	RTCA	protein_coding	-0.04	-1.03	0.434	0.99989	0
ENST00000260569	ENSG00000011523	CEP68	protein_coding	0.06	1.04	0.334	0.99989	0
ENST00000260570	ENSG00000138002	IFT172	protein_coding	0.04	1.03	0.923	0.99989	0
ENST00000260585	ENSG00000138018	SELENOI	protein_coding	0.01	1.01	0.771	0.99989	0
ENST00000260604	ENSG00000138035	PNPT1	protein_coding	-0.04	-1.03	0.898	0.99989	0
ENST00000260605	ENSG00000138036	DYNC2LI1	protein_coding	-0.42	-1.33	0.324	0.99989	0
ENST00000260641	ENSG00000138071	ACTR2	protein_coding	0.07	1.05	0.255	0.99989	0
ENST00000260643	ENSG00000138073	PREB	protein_coding	-0.64	-1.56	0.177	0.99989	0
ENST00000260648	ENSG00000138078	PREPL	protein_coding	-0.08	-1.05	0.916	0.99989	0
ENST00000260653	ENSG00000138083	SIX3	protein_coding	0.06	1.04	0.647	0.99989	0
ENST00000260662	ENSG00000138092	CENPO	protein_coding	-0.12	-1.09	0.753	0.99989	0
ENST00000260665	ENSG00000138095	LRPPRC	protein_coding	0	1	0.978	0.99989	0
ENST00000260702	ENSG00000138131	LOXL4	protein_coding	-0.04	-1.03	0.795	0.99989	0
ENST00000260731	ENSG00000138160	KIF11	protein_coding	0.07	1.05	0.427	0.99989	0
ENST00000260746	ENSG00000138175	ARL3	protein_coding	-0.12	-1.09	0.155	0.99989	0
ENST00000260753	ENSG00000138182	KIF20B	protein_coding	0.04	1.03	0.669	0.99989	0
ENST00000260762	ENSG00000138190	EXOC6	protein_coding	-0.72	-1.65	0.116	0.99989	0
ENST00000260803	ENSG00000138231	DBR1	protein_coding	-0.08	-1.06	0.0912	0.99989	0
ENST00000260810	ENSG00000163781	TOPBP1	protein_coding	0	1	0.949	0.99989	0
ENST00000260818	ENSG00000138246	DNAJC13	protein_coding	0.01	1.01	0.835	0.99989	0
ENST00000260908	ENSG00000205045	SLFN12L	protein_coding	-0.04	-1.03	0.564	0.99989	0
ENST00000260926	ENSG00000119042	SATB2	protein_coding	-0.77	-1.7	0.106	0.99989	0
ENST00000260947	ENSG00000138376	BARD1	protein_coding	-0.05	-1.03	0.548	0.99989	0
ENST00000260952	ENSG00000138381	ASNSD1	protein_coding	0.03	1.02	0.659	0.99989	0
ENST00000260953	ENSG00000138382	METTL5	protein_coding	0.19	1.14	0.63	0.99989	0
ENST00000260956	ENSG00000138385	SSB	protein_coding	-0.03	-1.02	0.747	0.99989	0
ENST00000260970	ENSG00000138398	PPIG	protein_coding	0.1	1.07	0.16	0.99989	0
ENST00000260983	ENSG00000138411	HECW2	protein_coding	0.21	1.16	0.0866	0.99989	0
ENST00000261015	ENSG00000138442	WDR12	protein_coding	-0.07	-1.05	0.263	0.99989	0
ENST00000261016	ENSG00000138443	ABI2	protein_coding	-0.28	-1.21	0.573	0.99989	0
ENST00000261017	ENSG00000138443	ABI2	protein_coding	0	1	0.997	0.99989	0
ENST00000261018	ENSG00000138443	ABI2	protein_coding	0.19	1.14	0.642	0.99989	0
ENST00000261023	ENSG00000138448	ITGAV	protein_coding	0.05	1.03	0.458	0.99989	0
ENST00000261024	ENSG00000138449	SLC40A1	protein_coding	0.07	1.05	0.467	0.99989	0
ENST00000261034	ENSG00000138459	SLC35A5	protein_coding	-0.16	-1.12	0.331	0.99989	0
ENST00000261037	ENSG00000144810	COL8A1	protein_coding	0.4	1.32	0.096	0.99989	0
ENST00000261038	ENSG00000138463	DIRC2	protein_coding	0.08	1.06	0.313	0.99989	0
ENST00000261070	ENSG00000138495	COX17	protein_coding	-0.05	-1.04	0.58	0.99989	0
ENST00000261167	ENSG00000084463	WBP11	protein_coding	0.06	1.05	0.314	0.99989	0
ENST00000261168	ENSG00000171681	ATF7IP	protein_coding	0.08	1.06	0.17	0.99989	0
ENST00000261170	ENSG00000070019	GUCY2C	protein_coding	0.14	1.1	0.187	0.99989	0
ENST00000261173	ENSG00000070961	ATP2B1	protein_coding	-0.02	-1.02	0.773	0.99989	0
ENST00000261178	ENSG00000029153	ARNTL2	protein_coding	0.42	1.34	0.423	0.99989	0
ENST00000261180	ENSG00000072657	TRHDE	protein_coding	-0.08	-1.05	0.511	0.99989	0
ENST00000261182	ENSG00000187109	NAP1L1	protein_coding	0.11	1.08	0.169	0.99989	0
ENST00000261183	ENSG00000091039	OSBPL8	protein_coding	-0.08	-1.06	0.513	0.99989	0
ENST00000261187	ENSG00000118596	SLC16A7	protein_coding	0.07	1.05	0.359	0.99989	0
ENST00000261191	ENSG00000064102	ASUN	protein_coding	0.01	1	0.935	0.99989	0
ENST00000261192	ENSG00000060982	BCAT1	protein_coding	0	-1	0.995	0.99989	0
ENST00000261195	ENSG00000111713	GYS2	protein_coding	0.05	1.04	0.801	0.99989	0
ENST00000261200	ENSG00000069431	ABCC9	protein_coding	0.09	1.07	0.151	0.99989	0
ENST00000261203	ENSG00000111052	LIN7A	protein_coding	0.1	1.08	0.552	0.99989	0
ENST00000261207	ENSG00000058272	PPP1R12A	protein_coding	0.05	1.04	0.387	0.99989	0
ENST00000261208	ENSG00000084110	HAL	protein_coding	0.1	1.07	0.437	0.99989	0
ENST00000261210	ENSG00000120802	TMPO	protein_coding	0.02	1.01	0.841	0.99989	0
ENST00000261211	ENSG00000059758	CDK17	protein_coding	0.04	1.03	0.614	0.99989	0
ENST00000261219	ENSG00000028203	VEZT	protein_coding	0.39	1.31	0.342	0.99989	0
ENST00000261220	ENSG00000111142	METAP2	protein_coding	0.35	1.28	0.0352	0.99989	0
ENST00000261226	ENSG00000057704	TMCC3	protein_coding	0.03	1.02	0.727	0.99989	0
ENST00000261233	ENSG00000090376	IRAK3	protein_coding	0.14	1.1	0.0806	0.99989	0
ENST00000261234	ENSG00000118600	TMEM5	protein_coding	-0.37	-1.3	0.63	0.99989	0
ENST00000261244	ENSG00000100578	KIAA0586	protein_coding	-0.08	-1.06	0.212	0.99989	0
ENST00000261245	ENSG00000020426	MNAT1	protein_coding	0.05	1.04	0.713	0.99989	0
ENST00000261247	ENSG00000050130	JKAMP	protein_coding	0.09	1.06	0.812	0.99989	0
ENST00000261249	ENSG00000126814	TRMT5	protein_coding	0	1	0.947	0.99989	0
ENST00000261250	ENSG00000047621	C12orf4	protein_coding	-0.08	-1.05	0.201	0.99989	0
ENST00000261254	ENSG00000118971	CCND2	protein_coding	-0.09	-1.07	0.232	0.99989	0
ENST00000261263	ENSG00000080371	RAB21	protein_coding	0.03	1.02	0.504	0.99989	0
ENST00000261267	ENSG00000090382	LYZ	protein_coding	0.31	1.24	0.00292	0.92463	0
ENST00000261292	ENSG00000101670	LIPG	protein_coding	0.01	1.01	0.908	0.99989	0
ENST00000261296	ENSG00000088451	TGDS	protein_coding	0.02	1.02	0.731	0.99989	0
ENST00000261303	ENSG00000100764	PSMC1	protein_coding	0	1	0.995	0.99989	0
ENST00000261304	ENSG00000054983	GALC	protein_coding	-0.06	-1.04	0.227	0.99989	0
ENST00000261308	ENSG00000113593	PPWD1	protein_coding	-0.08	-1.06	0.133	0.99989	0
ENST00000261313	ENSG00000089220	PEBP1	protein_coding	-0.14	-1.1	0.0915	0.99989	0
ENST00000261318	ENSG00000111412	C12orf49	protein_coding	-0.03	-1.02	0.471	0.99989	0
ENST00000261326	ENSG00000075643	MOCOS	protein_coding	-0.11	-1.08	0.43	0.99989	0
ENST00000261332	ENSG00000172466	ZNF24	protein_coding	-0.1	-1.07	0.524	0.99989	0
ENST00000261336	ENSG00000126838	PZP	protein_coding	0.43	1.35	0.024	0.99989	0
ENST00000261339	ENSG00000069493	CLEC2D	protein_coding	-0.05	-1.04	0.924	0.99989	0
ENST00000261340	ENSG00000069493	CLEC2D	protein_coding	-0.08	-1.06	0.419	0.99989	0
ENST00000261349	ENSG00000070018	LRP6	protein_coding	0.27	1.21	0.18	0.99989	0
ENST00000261353	ENSG00000119801	YPEL5	protein_coding	0.03	1.02	0.556	0.99989	0
ENST00000261366	ENSG00000113368	LMNB1	protein_coding	-0.1	-1.07	0.541	0.99989	0
ENST00000261369	ENSG00000064652	SNX24	protein_coding	-0.03	-1.02	0.866	0.99989	0
ENST00000261377	ENSG00000005189	AC004381.6	protein_coding	-0.59	-1.51	0.275	0.99989	0
ENST00000261381	ENSG00000103489	XYLT1	protein_coding	-0.09	-1.07	0.286	0.99989	0
ENST00000261383	ENSG00000158486	DNAH3	protein_coding	-0.12	-1.09	0.714	0.99989	0
ENST00000261388	ENSG00000011638	TMEM159	protein_coding	-0.32	-1.25	0.207	0.99989	0
ENST00000261396	ENSG00000069248	NUP133	protein_coding	-0.01	-1.01	0.791	0.99989	0
ENST00000261401	ENSG00000110880	CORO1C	protein_coding	0	1	0.968	0.99989	0
ENST00000261402	ENSG00000074590	NUAK1	protein_coding	-0.36	-1.28	0.11	0.99989	0
ENST00000261406	ENSG00000268439	EMG1	protein_coding	-0.11	-1.08	0.382	0.99989	0
ENST00000261407	ENSG00000111684	LPCAT3	protein_coding	-0.29	-1.22	0.226	0.99989	0
ENST00000261413	ENSG00000113048	MRPS27	protein_coding	0.16	1.12	0.618	0.99989	0
ENST00000261415	ENSG00000113163	COL4A3BP	protein_coding	0.02	1.02	0.749	0.99989	0
ENST00000261416	ENSG00000049860	HEXB	protein_coding	-0.07	-1.05	0.336	0.99989	0
ENST00000261425	ENSG00000109790	KLHL5	protein_coding	-0.04	-1.03	0.631	0.99989	0
ENST00000261427	ENSG00000078140	UBE2K	protein_coding	0.09	1.07	0.138	0.99989	0
ENST00000261434	ENSG00000121897	LIAS	protein_coding	-0.11	-1.08	0.359	0.99989	0
ENST00000261435	ENSG00000078177	N4BP2	protein_coding	-0.01	-1.01	0.946	0.99989	0
ENST00000261438	ENSG00000109787	KLF3	protein_coding	0.05	1.03	0.437	0.99989	0
ENST00000261439	ENSG00000065882	TBC1D1	protein_coding	-0.06	-1.04	0.482	0.99989	0
ENST00000261441	ENSG00000081019	RSBN1	protein_coding	0.32	1.25	0.363	0.99989	0
ENST00000261443	ENSG00000009307	CSDE1	protein_coding	0.48	1.39	0.346	0.99989	0
ENST00000261454	ENSG00000117707	PROX1	protein_coding	0.33	1.26	0.438	0.99989	0
ENST00000261455	ENSG00000065600	TMEM206	protein_coding	0.01	1.01	0.87	0.99989	0
ENST00000261461	ENSG00000066027	PPP2R5A	protein_coding	0.07	1.05	0.34	0.99989	0
ENST00000261464	ENSG00000082512	TRAF5	protein_coding	-0.34	-1.27	0.414	0.99989	0
ENST00000261475	ENSG00000092020	PPP2R3C	protein_coding	0.08	1.06	0.291	0.99989	0
ENST00000261479	ENSG00000100902	PSMA6	protein_coding	-0.04	-1.03	0.711	0.99989	0
ENST00000261483	ENSG00000112893	MAN2A1	protein_coding	0.02	1.01	0.75	0.99989	0
ENST00000261488	ENSG00000120658	ENOX1	protein_coding	0.04	1.03	0.781	0.99989	0
ENST00000261489	ENSG00000102804	TSC22D1	protein_coding	0.03	1.02	0.78	0.99989	0
ENST00000261491	ENSG00000102780	DGKH	protein_coding	-0.04	-1.03	0.638	0.99989	0
ENST00000261497	ENSG00000124422	USP22	protein_coding	-0.18	-1.14	0.774	0.99989	0
ENST00000261503	ENSG00000128487	SPECC1	protein_coding	-0.72	-1.64	0.12	0.99989	0
ENST00000261507	ENSG00000052802	MSMO1	protein_coding	-0.13	-1.09	0.117	0.99989	0
ENST00000261509	ENSG00000129116	PALLD	protein_coding	-0.11	-1.08	0.814	0.99989	0
ENST00000261520	ENSG00000128915	ICE2	protein_coding	0.09	1.07	0.761	0.99989	0
ENST00000261523	ENSG00000069667	RORA	protein_coding	-0.09	-1.06	0.556	0.99989	0
ENST00000261530	ENSG00000089916	GPATCH2L	protein_coding	0.12	1.09	0.00406	0.99989	0
ENST00000261531	ENSG00000100603	SNW1	protein_coding	-0.11	-1.08	0.357	0.99989	0
ENST00000261535	ENSG00000134318	ROCK2	protein_coding	-0.18	-1.13	0.642	0.99989	0
ENST00000261537	ENSG00000101752	MIB1	protein_coding	0.11	1.08	0.0316	0.99989	0
ENST00000261556	ENSG00000070269	TMEM260	protein_coding	-0.08	-1.06	0.298	0.99989	0
ENST00000261558	ENSG00000053770	AP5M1	protein_coding	0.01	1.01	0.881	0.99989	0
ENST00000261560	ENSG00000118620	ZNF430	protein_coding	-0.1	-1.07	0.0618	0.99989	0
ENST00000261569	ENSG00000069020	MAST4	protein_coding	0.05	1.04	0.842	0.99989	0
ENST00000261574	ENSG00000065150	IPO5	protein_coding	0.01	1	0.931	0.99989	0
ENST00000261584	ENSG00000083093	PALB2	protein_coding	0.9	1.87	0.199	0.99989	0
ENST00000261588	ENSG00000047578	KIAA0556	protein_coding	-0.11	-1.08	0.625	0.99989	0
ENST00000261590	ENSG00000046604	DSG2	protein_coding	-0.12	-1.08	0.429	0.99989	0
ENST00000261593	ENSG00000134758	RNF138	protein_coding	0.07	1.05	0.393	0.99989	0
ENST00000261596	ENSG00000101577	LPIN2	protein_coding	-0.04	-1.03	0.637	0.99989	0
ENST00000261597	ENSG00000080986	NDC80	protein_coding	0.09	1.06	0.334	0.99989	0
ENST00000261600	ENSG00000079134	THOC1	protein_coding	0.08	1.06	0.801	0.99989	0
ENST00000261601	ENSG00000101557	USP14	protein_coding	-0.02	-1.01	0.75	0.99989	0
ENST00000261606	ENSG00000101605	MYOM1	protein_coding	0.36	1.28	0.502	0.99989	0
ENST00000261609	ENSG00000128731	HERC2	protein_coding	-0.07	-1.05	0.385	0.99989	0
ENST00000261636	ENSG00000120805	ARL1	protein_coding	-0.03	-1.02	0.674	0.99989	0
ENST00000261637	ENSG00000120800	UTP20	protein_coding	-0.03	-1.02	0.618	0.99989	0
ENST00000261643	ENSG00000006695	COX10	protein_coding	0.06	1.04	0.61	0.99989	0
ENST00000261647	ENSG00000011295	TTC19	protein_coding	-0.11	-1.08	0.29	0.99989	0
ENST00000261652	ENSG00000240505	TNFRSF13B	protein_coding	0.05	1.03	0.805	0.99989	0
ENST00000261653	ENSG00000111450	STX2	protein_coding	-0.07	-1.05	0.415	0.99989	0
ENST00000261655	ENSG00000060709	RIMBP2	protein_coding	0.55	1.46	0.107	0.99989	0
ENST00000261657	ENSG00000038532	CLEC16A	protein_coding	0.03	1.02	0.956	0.99989	0
ENST00000261658	ENSG00000103429	BFAR	protein_coding	-0.09	-1.06	0.231	0.99989	0
ENST00000261660	ENSG00000103381	CPPED1	protein_coding	0.13	1.09	0.081	0.99989	0
ENST00000261667	ENSG00000102753	KPNA3	protein_coding	0.05	1.04	0.321	0.99989	0
ENST00000261674	ENSG00000061936	SFSWAP	protein_coding	-0.09	-1.06	0.869	0.99989	0
ENST00000261681	ENSG00000072415	MPP5	protein_coding	-0.05	-1.04	0.932	0.99989	0
ENST00000261700	ENSG00000087302	C14orf166	protein_coding	-0.04	-1.03	0.3	0.99989	0
ENST00000261707	ENSG00000108576	SLC6A4	protein_coding	0.05	1.04	0.901	0.99989	0
ENST00000261708	ENSG00000108651	UTP6	protein_coding	-0.09	-1.07	0.228	0.99989	0
ENST00000261712	ENSG00000108671	PSMD11	protein_coding	-0.02	-1.02	0.702	0.99989	0
ENST00000261714	ENSG00000108578	BLMH	protein_coding	-0.02	-1.02	0.948	0.99989	0
ENST00000261716	ENSG00000160551	TAOK1	protein_coding	0.06	1.04	0.193	0.99989	0
ENST00000261721	ENSG00000064726	BTBD1	protein_coding	-0.02	-1.01	0.739	0.99989	0
ENST00000261733	ENSG00000111275	ALDH2	protein_coding	0.04	1.03	0.459	0.99989	0
ENST00000261735	ENSG00000089248	ERP29	protein_coding	-0.03	-1.02	0.775	0.99989	0
ENST00000261739	ENSG00000076513	ANKRD13A	protein_coding	-0.13	-1.09	0.203	0.99989	0
ENST00000261745	ENSG00000111300	NAA25	protein_coding	0.02	1.01	0.726	0.99989	0
ENST00000261749	ENSG00000086666	ZFAND6	protein_coding	0.07	1.05	0.625	0.99989	0
ENST00000261758	ENSG00000117899	MESDC2	protein_coding	-0.05	-1.04	0.261	0.99989	0
ENST00000261769	ENSG00000039068	CDH1	protein_coding	0.12	1.09	0.85	0.99989	0
ENST00000261772	ENSG00000090861	AARS	protein_coding	-0.22	-1.17	0.164	0.99989	0
ENST00000261778	ENSG00000103047	TANGO6	protein_coding	-0.18	-1.13	0.0485	0.99989	0
ENST00000261783	ENSG00000081181	ARG2	protein_coding	0.01	1.01	0.953	0.99989	0
ENST00000261789	ENSG00000100926	TM9SF1	protein_coding	0.59	1.5	0.349	0.99989	0
ENST00000261797	ENSG00000070614	NDST1	protein_coding	0.04	1.03	0.725	0.99989	0
ENST00000261798	ENSG00000113712	CSNK1A1	protein_coding	0.03	1.02	0.6	0.99989	0
ENST00000261800	ENSG00000086570	FAT2	protein_coding	-0.18	-1.14	0.419	0.99989	0
ENST00000261811	ENSG00000120306	CYSTM1	protein_coding	-0.07	-1.05	0.701	0.99989	0
ENST00000261813	ENSG00000113068	PFDN1	protein_coding	0	-1	0.99	0.99989	0
ENST00000261817	ENSG00000110801	PSMD9	protein_coding	0.58	1.5	0.174	0.99989	0
ENST00000261819	ENSG00000089053	ANAPC5	protein_coding	0.13	1.1	0.841	0.99989	0
ENST00000261834	ENSG00000066739	ATG2B	protein_coding	-0.23	-1.17	0.488	0.99989	0
ENST00000261837	ENSG00000069966	GNB5	protein_coding	0.07	1.05	0.285	0.99989	0
ENST00000261839	ENSG00000128833	MYO5C	protein_coding	-0.18	-1.13	0.53	0.99989	0
ENST00000261842	ENSG00000081014	AP4E1	protein_coding	-0.18	-1.14	0.352	0.99989	0
ENST00000261844	ENSG00000047346	FAM214A	protein_coding	-1.52	-2.88	0.0636	0.99989	0
ENST00000261845	ENSG00000069956	MAPK6	protein_coding	-0.03	-1.02	0.514	0.99989	0
ENST00000261847	ENSG00000138593	SECISBP2L	protein_coding	-0.02	-1.01	0.922	0.99989	0
ENST00000261854	ENSG00000138600	SPPL2A	protein_coding	0	1	0.946	0.99989	0
ENST00000261858	ENSG00000138604	GLCE	protein_coding	0.02	1.01	0.883	0.99989	0
ENST00000261866	ENSG00000104133	SPG11	protein_coding	-0.06	-1.04	0.315	0.99989	0
ENST00000261867	ENSG00000104154	SLC30A4	protein_coding	0	1	0.983	0.99989	0
ENST00000261868	ENSG00000104131	EIF3J	protein_coding	0.04	1.03	0.585	0.99989	0
ENST00000261875	ENSG00000074696	HACD3	protein_coding	-0.08	-1.06	0.306	0.99989	0
ENST00000261879	ENSG00000138613	APH1B	protein_coding	-0.06	-1.05	0.28	0.99989	0
ENST00000261880	ENSG00000103591	AAGAB	protein_coding	-0.22	-1.17	0.0157	0.99989	0
ENST00000261881	ENSG00000075131	TIPIN	protein_coding	0.07	1.05	0.855	0.99989	0
ENST00000261884	ENSG00000103671	TRIP4	protein_coding	-0.11	-1.08	0.143	0.99989	0
ENST00000261888	ENSG00000138617	PARP16	protein_coding	-0.14	-1.1	0.741	0.99989	0
ENST00000261889	ENSG00000028528	SNX1	protein_coding	0.43	1.34	0.361	0.99989	0
ENST00000261890	ENSG00000103769	RAB11A	protein_coding	0.03	1.02	0.595	0.99989	0
ENST00000261891	ENSG00000035664	DAPK2	protein_coding	-0.1	-1.07	0.856	0.99989	0
ENST00000261892	ENSG00000074621	SLC24A1	protein_coding	0.27	1.2	0.717	0.99989	0
ENST00000261893	ENSG00000103642	LACTB	protein_coding	-0.03	-1.02	0.753	0.99989	0
ENST00000261900	ENSG00000129315	CCNT1	protein_coding	-0.15	-1.11	0.143	0.99989	0
ENST00000261908	ENSG00000067141	NEO1	protein_coding	-0.37	-1.29	0.423	0.99989	0
ENST00000261942	ENSG00000113194	FAF2	protein_coding	-0.08	-1.06	0.202	0.99989	0
ENST00000261947	ENSG00000113269	RNF130	protein_coding	-0.38	-1.3	0.469	0.99989	0
ENST00000261951	ENSG00000113300	CNOT6	protein_coding	0.13	1.09	0.134	0.99989	0
ENST00000261965	ENSG00000126216	TUBGCP3	protein_coding	-0.04	-1.03	0.592	0.99989	0
ENST00000261973	ENSG00000119707	RBM25	protein_coding	0.07	1.05	0.216	0.99989	0
ENST00000261978	ENSG00000119681	LTBP2	protein_coding	0.06	1.04	0.408	0.99989	0
ENST00000261994	ENSG00000140093	SERPINA10	protein_coding	0.19	1.14	0.497	0.99989	0
ENST00000262013	ENSG00000008294	SPAG9	protein_coding	0.01	1.01	0.88	0.99989	0
ENST00000262027	ENSG00000166986	MARS	protein_coding	0.34	1.27	0.485	0.99989	0
ENST00000262030	ENSG00000110955	ATP5B	protein_coding	-0.13	-1.09	0.355	0.99989	0
ENST00000262031	ENSG00000076067	RBMS2	protein_coding	-0.04	-1.03	0.628	0.99989	0
ENST00000262033	ENSG00000110958	PTGES3	protein_coding	0.07	1.05	0.385	0.99989	0
ENST00000262039	ENSG00000078142	PIK3C3	protein_coding	0.02	1.01	0.547	0.99989	0
ENST00000262043	ENSG00000118482	PHF3	protein_coding	0.19	1.14	0.00489	0.99989	0
ENST00000262051	ENSG00000110911	SLC11A2	protein_coding	0	-1	0.948	0.99989	0
ENST00000262052	ENSG00000110911	SLC11A2	protein_coding	0.19	1.14	0.592	0.99989	0
ENST00000262053	ENSG00000123268	ATF1	protein_coding	0.02	1.02	0.733	0.99989	0
ENST00000262055	ENSG00000050426	LETMD1	protein_coding	-0.02	-1.01	0.884	0.99989	0
ENST00000262056	ENSG00000063046	EIF4B	protein_coding	-0.04	-1.03	0.531	0.99989	0
ENST00000262059	ENSG00000012822	CALCOCO1	protein_coding	-0.41	-1.33	0.218	0.99989	0
ENST00000262061	ENSG00000111481	COPZ1	protein_coding	-0.07	-1.05	0.393	0.99989	0
ENST00000262065	ENSG00000108960	MMD	protein_coding	0.06	1.04	0.616	0.99989	0
ENST00000262067	ENSG00000106537	TSPAN13	protein_coding	0.02	1.01	0.861	0.99989	0
ENST00000262077	ENSG00000124789	NUP153	protein_coding	0.02	1.01	0.705	0.99989	0
ENST00000262093	ENSG00000066926	FECH	protein_coding	-0.02	-1.01	0.912	0.99989	0
ENST00000262094	ENSG00000041353	RAB27B	protein_coding	0.21	1.16	0.097	0.99989	0
ENST00000262096	ENSG00000104219	ZDHHC2	protein_coding	0.01	1.01	0.842	0.99989	0
ENST00000262097	ENSG00000104763	ASAH1	protein_coding	-0.11	-1.08	0.526	0.99989	0
ENST00000262101	ENSG00000038945	MSR1	protein_coding	-0.7	-1.63	0.13	0.99989	0
ENST00000262109	ENSG00000104714	ERICH1	protein_coding	0.16	1.11	0.0628	0.99989	0
ENST00000262120	ENSG00000128791	TWSG1	protein_coding	0	1	0.984	0.99989	0
ENST00000262124	ENSG00000085415	SEH1L	protein_coding	0.01	1	0.948	0.99989	0
ENST00000262126	ENSG00000101745	ANKRD12	protein_coding	0.03	1.02	0.6	0.99989	0
ENST00000262127	ENSG00000101624	CEP76	protein_coding	-0.03	-1.02	0.745	0.99989	0
ENST00000262133	ENSG00000103479	RBL2	protein_coding	0	1	0.964	0.99989	0
ENST00000262134	ENSG00000087253	LPCAT2	protein_coding	-0.03	-1.02	0.796	0.99989	0
ENST00000262135	ENSG00000103494	RPGRIP1L	protein_coding	0.17	1.13	0.377	0.99989	0
ENST00000262139	ENSG00000070540	WIPI1	protein_coding	-0.07	-1.05	0.601	0.99989	0
ENST00000262144	ENSG00000103091	WDR59	protein_coding	-0.07	-1.05	0.519	0.99989	0
ENST00000262146	ENSG00000066855	MTFR1	protein_coding	0.08	1.05	0.902	0.99989	0
ENST00000262158	ENSG00000101665	SMAD7	protein_coding	-0.09	-1.07	0.733	0.99989	0
ENST00000262160	ENSG00000175387	SMAD2	protein_coding	0.06	1.04	0.121	0.99989	0
ENST00000262177	ENSG00000105993	DNAJB6	protein_coding	0.03	1.02	0.695	0.99989	0
ENST00000262187	ENSG00000106615	RHEB	protein_coding	-0.09	-1.06	0.256	0.99989	0
ENST00000262189	ENSG00000055609	KMT2C	protein_coding	0.01	1.01	0.894	0.99989	0
ENST00000262193	ENSG00000008018	PSMB1	protein_coding	-0.11	-1.08	0.103	0.99989	0
ENST00000262198	ENSG00000101544	ADNP2	protein_coding	0.01	1.01	0.882	0.99989	0
ENST00000262209	ENSG00000104321	TRPA1	protein_coding	0.2	1.15	0.541	0.99989	0
ENST00000262210	ENSG00000104218	CSPP1	protein_coding	0.16	1.12	0.018	0.99989	0
ENST00000262213	ENSG00000067167	TRAM1	protein_coding	0.01	1.01	0.816	0.99989	0
ENST00000262215	ENSG00000066777	ARFGEF1	protein_coding	0.03	1.02	0.385	0.99989	0
ENST00000262225	ENSG00000086598	TMED2	protein_coding	-0.02	-1.02	0.668	0.99989	0
ENST00000262227	ENSG00000088756	ARHGAP28	protein_coding	0.08	1.06	0.161	0.99989	0
ENST00000262238	ENSG00000100811	YY1	protein_coding	0.04	1.03	0.195	0.99989	0
ENST00000262241	ENSG00000089902	RCOR1	protein_coding	0.05	1.03	0.361	0.99989	0
ENST00000262244	ENSG00000120162	MOB3B	protein_coding	0.09	1.06	0.416	0.99989	0
ENST00000262259	ENSG00000105497	ZNF175	protein_coding	-0.05	-1.04	0.324	0.99989	0
ENST00000262262	ENSG00000105383	CD33	protein_coding	-0.43	-1.34	0.15	0.99989	0
ENST00000262288	ENSG00000121064	SCPEP1	protein_coding	-0.05	-1.04	0.757	0.99989	0
ENST00000262291	ENSG00000062716	VMP1	protein_coding	0.02	1.02	0.765	0.99989	0
ENST00000262293	ENSG00000068489	PRR11	protein_coding	0.04	1.03	0.715	0.99989	0
ENST00000262294	ENSG00000108395	TRIM37	protein_coding	-0.08	-1.06	0.354	0.99989	0
ENST00000262305	ENSG00000090565	RAB11FIP3	protein_coding	-0.28	-1.21	0.398	0.99989	0
ENST00000262345	ENSG00000081985	IL12RB2	protein_coding	-0.48	-1.39	0.445	0.99989	0
ENST00000262346	ENSG00000118454	ANKRD13C	protein_coding	0.19	1.14	0.0579	0.99989	0
ENST00000262348	ENSG00000116729	WLS	protein_coding	0.39	1.31	0.00342	0.9708	0
ENST00000262352	ENSG00000106688	SLC1A1	protein_coding	-0.06	-1.04	0.784	0.99989	0
ENST00000262367	ENSG00000005339	CREBBP	protein_coding	0.07	1.05	0.236	0.99989	0
ENST00000262370	ENSG00000102858	MGRN1	protein_coding	0.26	1.2	0.436	0.99989	0
ENST00000262374	ENSG00000033011	ALG1	protein_coding	0.08	1.06	0.866	0.99989	0
ENST00000262376	ENSG00000118900	UBN1	protein_coding	-0.48	-1.39	0.267	0.99989	0
ENST00000262384	ENSG00000102921	N4BP1	protein_coding	-0.01	-1.01	0.899	0.99989	0
ENST00000262394	ENSG00000109046	WSB1	protein_coding	-0.05	-1.04	0.539	0.99989	0
ENST00000262395	ENSG00000076604	TRAF4	protein_coding	-0.27	-1.21	0.301	0.99989	0
ENST00000262407	ENSG00000005961	ITGA2B	protein_coding	0.01	1.01	0.973	0.99989	0
ENST00000262415	ENSG00000067596	DHX8	protein_coding	-0.17	-1.12	0.348	0.99989	0
ENST00000262418	ENSG00000004939	SLC4A1	protein_coding	0.06	1.04	0.808	0.99989	0
ENST00000262424	ENSG00000103196	CRISPLD2	protein_coding	0.03	1.02	0.815	0.99989	0
ENST00000262428	ENSG00000103187	COTL1	protein_coding	-0.06	-1.04	0.664	0.99989	0
ENST00000262430	ENSG00000103150	MLYCD	protein_coding	-0.04	-1.03	0.684	0.99989	0
ENST00000262432	ENSG00000165055	METTL2B	protein_coding	0.56	1.48	0.0756	0.99989	0
ENST00000262435	ENSG00000108854	SMURF2	protein_coding	-0.19	-1.14	0.0415	0.99989	0
ENST00000262442	ENSG00000007174	DNAH9	protein_coding	0.25	1.19	0.589	0.99989	0
ENST00000262455	ENSG00000023318	ERP44	protein_coding	-0.03	-1.02	0.536	0.99989	0
ENST00000262456	ENSG00000119509	INVS	protein_coding	0.43	1.34	0.345	0.99989	0
ENST00000262457	ENSG00000119509	INVS	protein_coding	-0.14	-1.1	0.166	0.99989	0
ENST00000262460	ENSG00000101003	GINS1	protein_coding	-0.03	-1.02	0.749	0.99989	0
ENST00000262461	ENSG00000064651	SLC12A2	protein_coding	0.04	1.03	0.668	0.99989	0
ENST00000262464	ENSG00000138829	FBN2	protein_coding	0.53	1.45	0.0718	0.99989	0
ENST00000262467	ENSG00000091592	NLRP1	protein_coding	-0.22	-1.17	0.114	0.99989	0
ENST00000262482	ENSG00000108523	RNF167	protein_coding	0.34	1.27	0.495	0.99989	0
ENST00000262483	ENSG00000091622	PITPNM3	protein_coding	-0.19	-1.14	0.623	0.99989	0
ENST00000262498	ENSG00000070761	CFAP20	protein_coding	-0.11	-1.08	0.305	0.99989	0
ENST00000262506	ENSG00000070770	CSNK2A2	protein_coding	-0.1	-1.07	0.6	0.99989	0
ENST00000262518	ENSG00000080603	SRCAP	protein_coding	-0.28	-1.22	0.147	0.99989	0
ENST00000262525	ENSG00000102870	ZNF629	protein_coding	-0.04	-1.03	0.827	0.99989	0
ENST00000262551	ENSG00000106809	OGN	protein_coding	0.1	1.07	0.838	0.99989	0
ENST00000262554	ENSG00000090054	SPTLC1	protein_coding	0.01	1.01	0.805	0.99989	0
ENST00000262570	ENSG00000106554	CHCHD3	protein_coding	-0.04	-1.03	0.652	0.99989	0
ENST00000262605	ENSG00000124120	TTPAL	protein_coding	0.07	1.05	0.932	0.99989	0
ENST00000262607	ENSG00000093072	CECR1	protein_coding	-0.18	-1.13	0.213	0.99989	0
ENST00000262613	ENSG00000109062	SLC9A3R1	protein_coding	-0.31	-1.24	0.474	0.99989	0
ENST00000262629	ENSG00000011600	TYROBP	protein_coding	0.13	1.1	0.78	0.99989	0
ENST00000262640	ENSG00000124333	VAMP7	protein_coding	-0.06	-1.05	0.789	0.99989	0
ENST00000262644	ENSG00000104331	IMPAD1	protein_coding	-0.02	-1.01	0.713	0.99989	0
ENST00000262646	ENSG00000104388	RAB2A	protein_coding	-0.01	-1.01	0.889	0.99989	0
ENST00000262648	ENSG00000011201	ANOS1	protein_coding	0.2	1.15	0.274	0.99989	0
ENST00000262650	ENSG00000078747	ITCH	protein_coding	-0.06	-1.04	0.457	0.99989	0
ENST00000262651	ENSG00000101336	HCK	protein_coding	-0.26	-1.19	0.176	0.99989	0
[truncated: 51,979 more rows]
