# Supplementary material for: Comprehensive innate immune profiling of chikungunya virus infection in pediatric cases
Source: Mol Syst Biol. 2018 Aug 27;14(8):e7862. doi: 10.15252/msb.20177862 (PMC6110311; doi:10.15252/msb.20177862)
Supplement: Supplementary file 9 — Table EV8 [file MSB-14-e7862-s009.xlsx]

## Sheet: Sheet1
Table EV8. CyTOF Antibody Panel used for staining
Isotope	Target	Clone	Source
113 In	CD57	HCD57	Biolegend
115 In	CD45	HI130	Biolegend
142 Nd	CD19	HIB19	Biolegend
143 Nd	CD45RA	HI100	Biolegend
144 Nd	CD141	M80	Biolegend
145 Nd	CD4	RPA-T4	Biolegend
146 Nd	CD8	RPA-T8	Biolegend
147 Sm	CD20	2H7	Fluidigm
148 Nd	CD16	3G8	Biolegend
149 Sm	CD127	A019D5	Biolegend
150 Nd	CD1c	L161	Biolegend
151 Eu	CD123	6H6	Biolegend
152 Sm	CD66b	G10F5	Biolegend
153 Eu	CXCR5	RF8B2	Fluidigm
154 Sm	CD86	IT2.2	Biolegend
155 Gd	CD27	O323	Biolegend
156 Gd	CCR5	NP-6G4	Fluidigm
158 Gd	CHIKV	CHK-152	Biomatik
159 Tb	CD11c	Bu15	Fluidigm
160 Gd	CD14	M5E2	Biolegend
161 Dy	CD56	B159	BD Biosciences
162 Dy	CD80	2D10.4	Fluidigm
163 Dy	CCR4	205410	R&D Systems
164 Dy	CD40	5C3	Biolegend
165 Ho	CCR6	G034E3	Biolegend
166 Er	CD25	M-A251	Biolegend
167 Er	CCR7	G043H7	Biolegend
168 Er	CD3	UCHT1	Biolegend
169 Tm	CX3CR1	2A9-1	Biolegend
170 Er	CD38	HB-7	Biolegend
171 Yb	CD161	HP-3G10	Biolegend
172 Yb	CD209	9E9A8	Biolegend
173 Yb	CXCR3	G025H7	Biolegend
174 Yb	HLADR	L243	Biolegend
175 Lu	PD-1	EH12.2H7	Fluidigm
176 Yb	CD54	HCD54	Biolegend
209 Bi	CD11b	ICRF44	Fluidigm
194Pt	CD45 (acute BC)	HI130	Biolegend
198Pt	CD45 (conv BC)	HI130	Biolegend
103 Rh	Viability	n/a	Fluidigm
191/193 Ir	DNA	n/a	Fluidigm
All antibodies were either purchased directly from Fluidigm or conjugated in-house using X8 conjugation kits
