# Supplementary material for: Comprehensive innate immune profiling of chikungunya virus infection in pediatric cases
Source: Mol Syst Biol. 2018 Aug 27;14(8):e7862. doi: 10.15252/msb.20177862 (PMC6110311; doi:10.15252/msb.20177862)
Supplement: Supplementary file 10 — Table EV9 [file MSB-14-e7862-s010.xlsx]

## Sheet: Sheet1
Table EV9. Coefficients for the logistic regression model used for classification of the major cell subsets (NodLabel).
channel	b_cell	basophil	mdc	monocyte	nk_cell	nkt_cell	pdc	t_cell
CD57	-0.116	-0.413	0.011	-0.471	0.353	0.217	-0.415	0.383
CD19	2.185	0	-0.933	-0.774	-1.543	-0.12	-0.68	-0.798
CD45RA	0.444	-1.009	-0.041	0.181	0.176	-0.098	0.205	0.107
CD141	-0.567	-0.434	0.173	0.072	-0.265	-0.124	0.226	0.082
CD4	-0.541	-1.087	-0.382	-0.1	-0.077	-0.091	1.01	0.105
CD8	-0.977	-0.421	-0.832	-0.574	-0.568	0.392	-0.252	0.216
CD20	1.018	0	-0.607	-0.351	0	-0.208	-0.305	-0.199
CD16	-2.19	-0.056	-1.508	1.802	0.262	-0.32	0	-0.95
CD127	-1.286	0	-1.081	-0.652	-0.702	-0.334	-0.484	0.124
CD1c	0	0	0.229	-0.392	-0.099	-0.055	-0.023	-0.049
CD123	0.252	3.691	-0.117	-0.091	-0.5	0.26	2.766	-0.55
CD66b	-0.351	-0.149	0.621	-0.472	-0.051	0.213	0	-0.025
CXCR5	0.369	0	-0.586	-0.712	0.051	0.011	-0.247	-0.285
CD86	0.343	-0.801	-0.289	0.131	-0.381	0.555	0	-0.205
CD27	0.078	0	-0.486	-0.33	-0.026	0.009	-0.372	0.194
CCR5	-0.41	0	0.241	-0.025	-0.654	-0.221	0.021	-0.03
CD11c	-0.155	0	1.749	0.307	-0.006	-0.223	-1.376	-0.452
CD14	-2.413	0	-2.466	3.183	-0.187	0.311	-0.068	-0.29
CD56	-0.107	-0.115	-0.889	-1.504	2.63	3.975	0	-4.611
CD80	-0.158	0	0.106	0.163	-0.2	-0.502	0.129	-0.038
CCR4	0.256	0	0.348	0.151	-0.031	0.126	-0.482	0.209
CD40	0.302	-0.184	0.127	-0.065	-0.063	0.144	-0.141	-0.244
CCR6	-0.307	0	-0.114	-0.336	0	0.205	0	0.088
CD25	0.345	0.733	-0.236	-0.63	0.297	-0.226	-0.273	0
CCR7	0	0	-0.254	0.124	-0.844	-0.379	0.139	-0.001
CD3	-0.602	-0.011	-0.556	-0.639	-2.269	2.809	-0.314	2.193
CX3CR1	-0.129	-0.278	0	0.226	0.289	-0.087	0.364	-0.602
CD38	0.165	0.04	-0.229	-0.248	0.388	-0.204	0.356	-0.15
CD161	-0.165	-0.609	-0.428	-0.726	0.512	-0.025	0.023	-0.173
CD209	-0.064	0	0.538	0	0.584	0.179	0	-0.181
CXCR3	-0.406	-0.685	0	-0.146	0.313	0.007	0.967	0.1
HLADR	0.547	-1.758	0.987	0.373	-1.134	0.114	0.659	-0.239
PD1	-0.477	0	-0.719	0.603	-0.021	0.16	0	0.35
CD54	-0.398	-0.025	-0.299	0	-0.165	0.021	0.196	-0.1
CD11b	-0.475	0	-0.406	0.043	-0.459	-0.212	-0.787	-0.587
DNA	-0.144	-0.079	0.253	0.11	-0.124	-0.022	0	0.235
